# Supplementary material for: Genome-wide association study of medication-use and associated disease in the UK Biobank
Source: Nat Commun. 2019 Apr 23;10:1891. doi: 10.1038/s41467-019-09572-5 (PMC6478889; doi:10.1038/s41467-019-09572-5)
Supplement: Supplementary file 3 — Supplementary Data 1 [file 41467_2019_9572_MOESM3_ESM.xlsx]

## Sheet: Supplementary Data 1
Supplementary Data 1. Active ingredients and ATC code of medications in UK Biobank.
Category	Coding a	Medication ATC code	Drug name		a Coding reported by UK Biobank.
paracetamol	2038460150	N02BE01	Acetaminophen		b Cells with bold count shows medications commonly used in rheumatoid arthritis.
aspirin	1140868226	A01AD05 |B01AC06 |N02BA01	Acetylsalicylic Acid
ibuprofen	1140871310	C01EB16 |G02CC01 |M01AE01 |M02AA13 |R02AX02	Ibuprofen
simvastatin	1140861958	C10AA01	Simvastatin
glucosamine product	1141188442	M01AX05	Glucosamine
omeprazole	1140865634	A02BC01	Omeprazole
cod liver oil capsule	1140909674	A11CB	Cod Liver Oil
bendroflumethiazide	1141194794	C03AA01	Bendroflumethiazide
ramipril	1140860806	C09AA05	Ramipril
amlodipine	1140879802	C08CA01	Amlodipine
levothyroxine sodium	1141191044	H03AA01	Levothyroxine
atenolol	1140866738	C07AB03	Atenolol
omega-3/fish oil supplement	1193	C10AX06	Fish Oil
lansoprazole	1140864752	A02BC03	Lansoprazole
atorvastatin	1141146234	C10AA05	Atorvastatin
multivitamins	1140852976	A11BA	Multivitamin
ventolin 100micrograms inhaler	1140861998	R03AC02 |R03CC02	Salbutamol
metformin	1140884600	A10BA02	Metformin
lisinopril	1140860696	C09AA03	Lisinopril
co-codamol	1140923346	N02AJ06	Acetaminophen |Codeine
diclofenac	1140884488	D11AX18 |M01AB05 |M02AA15 |S01BC03	Diclofenac
amitriptyline	1140879616	N06AA09	Amitriptyline
citalopram	1140921600	N06AB04	Citalopram
ranitidine	1140879406	A02BA02	Ranitidine
bisoprolol	1140879760	C07AB07	Bisoprolol
evening primrose oil	1140916682	D11AX02	Evening Primrose Oil
perindopril	1140888560	C09AA04	Perindopril
multivitamin+mineral preparations	1140876592	A11AA	Mineral |Multivitamin
chondroitin product	1187	M01AX25	Chondroitin Sulfate
vitamin c product	1140909726	A11GA	Vitamin C
alendronate sodium	1140922174	M05BA04	Alendronic Acid
doxazosin	1140879778	C02CA04	Doxazosin
cetirizine	1140883504	R06AE07	Cetirizine
seretide 50 evohaler	1141176832	R03AK06	Salmeterol |Fluticasone Propionate
salbutamol	1140881856	R03AC02 |R03CC02	Salbutamol
allopurinol	1140875408	M04AA01	Allopurinol
fluoxetine	1140879540	N06AB03	Fluoxetine
candesartan cilexetil	1141156836	C09CA06	Candesartan
thyroxine product	1140884516	H03AA01	Levothyroxine
tramadol	1140864992	N02AX02	Tramadol
insulin product	1140883066	A10A	Insulin
calcichew d3 tablet	1140871050	A12AX	Cholecalciferol |Calcium Carbonate
warfarin	1140888266	B01AA03	Warfarin
losartan	1140916356	C09CA01	Losartan
gliclazide	1140874744	A10BB09	Gliclazide
tamsulosin	1140926934	G04CA02	Tamsulosin
beclometasone	1140909786	A07EA07 |D07AC15 |R01AD01 |R03BA01	Beclomethasone Dipropionate
folic acid product	1140870422	B03BB01	Folic Acid
felodipine	1140888646	C08CA02	Felodipine
adcal-d3 1.5g/10micrograms chewable tablet	1141164828	A12AX	Cholecalciferol |Calcium Carbonate
irbesartan	1141152998	C09CA04	Irbesartan
enalapril	1140888552	C09AA02	Enalapril
furosemide	1140909708	C03CA01	Furosemide
loratadine	1140862772	R06AX13	Loratadine
vitamin b compound tablet	1140871024	A11EA	Vitamin B
lipitor 10mg tablet	1141146138	C10AA05	Atorvastatin
naproxen	1140871462	G02CC02 |M01AE02 |M02AA12	Naproxen
clopidogrel	1141168318	B01AC04	Clopidogrel
propranolol	1140879842	C07AA05	Propranolol
quinine	1140874420	P01BC01	Quinine
zinc product	1140888538	A12CB	Zinc
beconase 50micrograms nasal spray	1140876136	R01AD01	Beclomethasone Dipropionate
salbutamol 100micrograms spacehaler	1140926606	R03AC02	Salbutamol
aspirin 75mg tablet	1140861806	A01AD05 |B01AC06 |N02BA01	Acetylsalicylic Acid
co-dydramol	1140923350	N02AJ01	Acetaminophen |Dihydrocodeine
rosuvastatin	1141192410	C10AA07	Rosuvastatin
symbicort 100/6 turbohaler	1141174520	R03AK07	Formoterol |Budesonide
becotide 50 inhaler	1140862382	R03BA01	Beclomethasone Dipropionate
calcium salts	1140870788	A12AA20	Calcium
ezetimibe	1141192736	C10AX09	Ezetimibe
prednisolone	1140874930	A07EA01 |C05AA04 |D07AA03 |D07XA02 |H02AB06 |R01AD02 |S01BA04 |S01CB02 |S02BA03 |S03BA02	Prednisolone
ferrous sulphate	1140870390	B03AA07	Iron
bendrofluazide	1140866122	C03AA01	Bendroflumethiazide
ginkgo forte tablet	1140911734	N06DX02	Ginkgo Biloba
methotrexateb	1140869848	L01BA01 |L04AX03	Methotrexate
gaviscon liquid	1140865354	A02BX13	Sodium Bicarbonate |Calcium Carbonate |Alginic Acid
pravastatin	1140888648	C10AA03	Pravastatin
codeine	1140884444	R05DA04	Codeine
nasonex 0.05% aqueous nasal spray	1141150944	R01AD09	Mometasone
mebeverine	1140879428	A03AA04	Mebeverine
gabapentin	1140872228	N03AX12	Gabapentin
valsartan	1141145660	C09CA03	Valsartan
fluticasone	1140888098	D07AC17 |R01AD08 |R03BA05	Fluticasone Propionate
sertraline	1140867878	N06AB06	Sertraline
calcium+vitamin d 500units tablet	1140852948	A12AX	Cholecalciferol |Calcium Carbonate
venlafaxine	1140916282	N06AX16	Venlafaxine
premarin 625micrograms tablet	1140868408	G03CA57	Conjugated Estrogens
flixonase 50micrograms aqueous nasal spray	1140876076	R01AD08	Fluticasone Propionate
beclomethasone	1140884654	A07EA07 |D07AC15 |R01AD01 |R03BA01	Beclomethasone Dipropionate
qvar 50 inhaler	1141167594	R03BA01	Beclomethasone Dipropionate
finasteride	1140868550	D11AX10 |G04CB01	Finasteride
vitamin d product	1140870954	A11CC	Vitamin D
vitamin e product	1140871112	A11HA	Vitamin E
co-enzyme q10/ubiquinone/bio-quinone/coenzyme q10	1189	C01EB09	Ubidecarenone
indapamide	1140866078	C03BA11	Indapamide
zopiclone	1140863144	N05CF01	Zopiclone
dihydrocodeine	1140884464	N02AA08	Dihydrocodeine
dosulepin	1140909806	N06AA16	Dosulepin
betnovate cream	1140882694	D07AC01	Betamethasone
esomeprazole	1141177526	A02BC05	Esomeprazole
fexofenadine	1141146428	R06AX26	Fexofenadine
tamoxifen	1140870164	L02BA01	Tamoxifen
isosorbide mononitrate	1140860954	C01DA14	Isosorbide Mononitrate
paroxetine	1140867888	N06AB05	Paroxetine
vitamin b12 preparation	1140870570	B03BA	Cyanocobalamin
loperamide	1140879464	A07DA03	Loperamide
nicorandil	1140910766	C01DX16	Nicorandil
movicol oral powder	1140925800	A06AD65	Potassium Chloride |Sodium Bicarbonate |Sodium Chloride |Polyethylene Glycol
iron product	1140888386	B03A	Iron
adcal 600mg chewable tablet	1141171948	A12AA04	Calcium Carbonate
salamol 100micrograms inhaler	1140862086	R03AC02	Salbutamol
betahistine	1140888688	N07CA01	Betahistine
selenium product	1140883748	A12CE	Selenium
glyceryl trinitrate	1140860834	C01DA02 |C05AE01	Nitroglycerin
vagifem 25mcg pessary	1140868472	G03CA03	Estradiol
mirtazapine	1141152732	N06AX11	Mirtazapine
oxytetracycline	1140873548	D06AA03 |G01AA07 |J01AA06 |S01AA04	Oxytetracycline
xalatan 0.005% eye drops	1141146198	S01EE01	Latanoprost
meloxicam	1140926732	M01AC06	Meloxicam
diazepam	1140863152	N05BA01	Diazepam
vitamin c product	1195	A11GA |S01XA15 |G01AD03	Vitamin C
sumatriptan	1140884412	N02CC01	Sumatriptan
beclazone 50 inhaler	1140862476	R03BA01	Beclomethasone Dipropionate
thyroxine sodium	1140874852	H03AA01	Levothyroxine
lactulose product	1140865800	A06AD11	Lactulose
lercanidipine	1141153026	C08CA13	Lercanidipine
serevent 25mcg inhaler	1140862148	R03AC12	Salmeterol
digoxin	2038459814	C01AA05	Digoxin
salmeterol	1140862144	R03AC12	Salmeterol
tiotropium	1141182628	R03BB04	Tiotropium
cerazette 75micrograms tablet	1141182800	G03AC09	Desogestrel
nifedipine	1140861088	C08CA05	Nifedipine
gtn 400micrograms spray	1140851812	C05AE01	Nitroglycerin
alfuzosin	1140879774	G04CA01	Alfuzosin
adalat 5mg capsule	1140861090	C08CA05	Nifedipine
viscotears liquid eye gel	1140865010	S01XA20	Carbomer 980
calcichew 1.25g chewable tablet	1140870856	A12AA04	Calcium Carbonate
oxybutynin	1140883568	G04BD04	Oxybutynin
pregabalin	1141200004	N03AX16	Pregabalin
bricanyl 250mcg inhaler	1140862168	R03AC03	Terbutaline
pioglitazone	1141171646	A10BG03	Pioglitazone
latanoprost	1141146188	S01EE01	Latanoprost
minerals - magnesium	1141145812	A12CC	Magnesium
tegretol 100mg tablet	1140872072	N03AF01	Carbamazepine
evening primrose oil product	1197	D11AX02	Evening Primrose Oil
azathioprine	1140869930	L04AX01	Azathioprine
budesonide	1140862572	A07EA06 |D07AC09 |R01AD05 |R03BA02	Budesonide
domperidone	1140879430	A03FA03	Domperidone
diltiazem	1140879806	C05AE03 |C08DB01	Diltiazem
fybogel orange s/f granules	1141180036	A06AC01	Plantago Seed
mometasone	1140888172	D07AC13 |D07XC03 |R01AD09 |R03BA07	Mometasone
senna	1140865716	A06AB06	Senna Glycoside
temazepam	1140863202	N05CD07	Temazepam
terbinafine	1140927328	D01AE15 |D01BA02	Terbinafine
kliovance 1mg/0.5mg tablet	1141168326	G03FA01	Norethisterone |Estradiol
tolterodine l-tartrate	1141162764	G04BD07	Tolterodine
tildiem 60mg m/r tablet	1140861128	C08DB01	Diltiazem
montelukast product	1141157126	R03DC03	Montelukast
elleste duet conti tablet	1141156644	G03FA01	Norethisterone |Estradiol
risedronate sodium	1141175684	M05BA07	Risedronate
sildenafil	1141168936	G04BE03	Sildenafil
spironolactone	1140866236	C03DA01	Spironolactone
rino clenil 50micrograms nasal spray	1141192916	R01AD01	Beclomethasone Dipropionate
metoprolol	1140879818	C07AB02	Metoprolol
pantoprazole	1140929012	A02BC02	Pantoprazole
sulfasalazine	1140909702	A07EC01	Sulfasalazine
ezetrol 10mg tablet	1141192740	C10AX09	Ezetimibe
estradiol product	1141181700	G03CA	Estradiol
premique 0.625mg/5mg tablet	1140922804	G03FA12	Conjugated Estrogens |Medroxyprogesterone Acetate
hydrocortisone	1140874896	A01AC03 |A07EA02 |C05AA01 |D07AA02 |D07XA01 |H02AB09 |S01BA02 |S01CB03 |S02BA01	Hydrocortisone
hypromellose	1140875990	S01KA02	Hypromellose
dipyridamole	1140861778	B01AC07	Dipyridamole
calcium carbonate+cholecalciferol 1.25g/200iu tablet	1141146606	A12AX	Cholecalciferol |Calcium Carbonate
salmeterol+fluticasone propionate	1141164086	R03AK06	Salmeterol |Fluticasone Propionate
rabeprazole sodium	1141168584	A02BC04	Rabeprazole
verapamil	1140888510	C08DA01	Verapamil
escitalopram	1141180212	N06AB10	Escitalopram
frusemide	1140866116	C03CA01	Furosemide
arimidex 1mg tablet	1140923022	L02BG03	Anastrozole
solifenacin	1141200322	G04BD08	Solifenacin
st john's wort/hypericum [ctsu]	1201	N06AX25	St. John'S Wort
tibolone	1140868482	G03CX01	Tibolone
elleste-solo 1mg tablet	1140923852	G03CA03	Estradiol
nexium 20mg tablet	1141177532	A02BC05	Esomeprazole
gtn - glyceryl trinitrate	1140923670	C01DA02	Nitroglycerin
flecainide	1140888570	C01BC04	Flecainide
flixotide 25micrograms inhaler	1140864286	R03BA05	Fluticasone Propionate
epilim 100mg crushable tablet	1140872200	N03AG01	Valproic Acid
diprobase cream	1140878226	D02AX	No Active Ingredients
mirena 52mg intrauterine system	1140921814	G02BA03	Levonorgestrel
imigran 50mg tablet	1140911658	N02CC01	Sumatriptan
flax oil tablet	1140911730	A06AC05	Linseed Oil
telmisartan	1141166006	C09CA07	Telmisartan
femoston 1/10 tablet	1140922562	G03FB08	Dydrogesterone |Estradiol
betamethasone	1140874790	A07EA04 |C05AA05 |D07AC01 |D07XC01 |H02AB01 |R01AD06 |R03BA04 |S01BA06 |S01CB04 |S02BA07 |S03BA03	Betamethasone
hydroxychloroquine	1140884308	P01BA02	Hydroxychloroquine
salbutamol product	1141157486	R03AC02 |R03CC02	Salbutamol
carbamazepine	2038459704	N03AF01	Carbamazepine
evorel 25 patch	1140916790	G03CA03	Estradiol
piriton 4mg tablet	1140862628	R06AB04	Chlorphenamine
pulmicort ls 50micrograms inhaler	1140862574	R03BA02	Budesonide
lacri-lube eye ointment	1140881472	S01XA20	No Active Ingredients
detrusitol 1mg tablet	1141162824	G04BD07	Tolterodine
sotalol	1140879854	C07AA07	Sotalol
dermovate cream	1140882782	D07AD01	Clobetasol Propionate
prempak 0.625 tablet	1140857636	G03FA10	Conjugated Estrogens |Norgestrel
estraderm mx 25 patch	1140926592	G03CA03	Estradiol
terbutaline	1140879792	R03AC03 |R03CC03	Terbutaline
pizotifen	1140883664	N02CX01	Pizotifen
starflower oil	1140911680	D11AX02	Gamolenic Acid
rosiglitazone	1141177600	A10BG02	Rosiglitazone
fybogel mebeverine sachet	1140865350	A06AC51	Mebeverine |Plantago Seed
asacol 400mg e/c tablet	1140865580	A07EC02	Mesalazine
co-tenidone	1140923336	C07CB03	Chlorthalidone |Atenolol
mirena 20mcg/24hrs intrauterine system	1140921822	G02BA03	Levonorgestrel
spiriva 18micrograms inhalation capsule	1141182632	R03BB04	Tiotropium
mesalazine	1140865578	A07EC02	Mesalazine
microgynon 30 tablet	1140869180	G03AA07	Levonorgestrel |Ethinyl Estradiol
fenofibrate	1140861954	C10AB05	Fenofibrate
thiamine preparation	1140888366	A11DA01	Thiamine
arthrotec tablet	1140871266	M01AB55	Diclofenac |Misoprostol
micronor tablet	1140869276	G03AC01	Norethisterone
prochlorperazine	1140868170	N05AB04	Prochlorperazine
trazodone	1140879634	N06AX05	Trazodone
tranexamic acid	1140861832	B02AA02	Tranexamic Acid
simvador 10mg tablet	1141188146	C10AA01	Simvastatin
desloratadine	1141172924	R06AX27	Desloratadine
prozac 20mg capsule	1140867876	N06AB03	Fluoxetine
livial 2.5mg tablet	1140882946	G03CX01	Tibolone
omacor 1g capsule	1141181868	C10AX06	Omega-3-Acid Ethyl Esters
tadalafil	1141187810	G04BE08	Tadalafil
selenium ace tablet	1140911682	A11JC	Vitamin C |Vitamin A |Selenium |Vitamin E
seroxat 20mg tablet	1140882236	N06AB05	Paroxetine
migraleve tablet	1141168554	N02AJ09	Acetaminophen |Codeine |Buclizine
clonidine	1140883468	C02AC01 |N02CX02 |S01EA04	Clonidine
climaval 1mg tablet	1140868372	G03CA03	Estradiol
fosamax 5mg tablet	1141176570	M05BA04	Alendronic Acid
lamotrigine	1140872290	N03AX09	Lamotrigine
olmesartan	1141193282	C09CA08	Olmesartan
colofac-100 tablet	1141167334	A03AA04	Mebeverine
olanzapine	1140928916	N05AH03	Olanzapine
metoclopramide	1140879494	A03FA01	Metoclopramide
ipratropium	1140883548	R01AX03 |R03BB01	Ipratropium Bromide
dovobet ointment	1141179992	D05AX52	Betamethasone |Calcipotriol
dicloflex 25mg e/c tablet	1140921828	M01AB05	Diclofenac
orlistat	1141168680	A08AB01	Orlistat
vitamin b6 preparation	1140909874	A11HA02	Vitamin B6
neoclarityn 5mg tablet	1141172928	R06AX27	Desloratadine
evorel conti patch	1141151718	G03FA01	Norethisterone |Estradiol
cozaar 25mg tablet	1141179974	C09CA01	Losartan
amias 2mg tablet	1141156846	C09CA06	Candesartan
baclofen	1140875420	M03BX01	Baclofen
voltarol 25mg e/c tablet	1140871168	M01AB05	Diclofenac
mefenamic acid	1140871542	M01AG01	Mefenamic Acid
lacidipine	1140861276	C08CA09	Lacidipine
eumovate cream	1140882800	D07AB01	Clobetasone
anastrozole	1140923018	L02BG03	Anastrozole
celecoxib	1141176662	L01XX33 |M01AH01	Celecoxib
trimethoprim	1140873966	J01EA01	Trimethoprim
vesicare 5mg tablet	1141200384	G04BD08	Solifenacin
glimepiride	1141152590	A10BB12	Glimepiride
calcichew forte 2.5g chewable tablet	1140870862	A12AA04	Calcium Carbonate
sodium valproate	1140872198	N03AG01	Valproic Acid
glucophage 500mg tablet	1140874686	A10BA02	Metformin
atrovent 20micrograms inhaler	1140862236	R03BB01	Ipratropium Bromide
buscopan 10mg tablet	1140865396	A03BB01	Scopolamine Butylbromide
diovan 40mg capsule	1141145668	C09CA03	Valsartan
nitrolingual 400micrograms spray	1140860840	C01DA02	Nitroglycerin
bezafibrate	1140861924	C10AB02	Bezafibrate
lithium product	1140867490	N05AN01	Lithium
co-amilofruse	1140923402	C03EB01	Amiloride |Furosemide
doxycycline	1140873394	J01AA02 |A01AB22	Doxycycline
adizem-60 m/r tablet	1140861138	C08DB01	Diltiazem
cosopt 2%/0.5% eye drops	1141169520	S01ED51	Timolol |Dorzolamide
alfacalcidol	1140870956	A11CC03	Alfacalcidol
ispaghula husk	1140865752	A06AC01	Plantago Seed
ibandronic acid	1141180314	M05BA06	Ibandronate
cardicor 1.25mg tablet	1141171152	C07AB07	Bisoprolol
phenytoin	2038460076	N03AB02	Phenytoin
xenical 120mg capsule	1141168684	A08AB01	Orlistat
duloxetine	1141200564	N06AX21	Duloxetine
aqueous cream bp	1140876404	D02A	No Active Ingredients
zomig 2.5mg tablet	1141150624	N02CC03	Zolmitriptan
moxonidine	1140928284	C02AC05	Moxonidine
zolmitriptan	1141150620	N02CC03	Zolmitriptan
glyceryl trinitrate product	1141157252	C01DA02 |C05AE01	Nitroglycerin
aprovel 75mg tablet	1141153006	C09CA04	Irbesartan
peptac liquid	1141168752	A02AX	Sodium Bicarbonate |Calcium Carbonate |Alginic Acid
etoricoxib	1141180140	M01AH05	Etoricoxib
cipralex 5mg tablet	1141190158	N06AB10	Escitalopram
docusate sodium	1140879404	A06AA02	Docusate
b12 - hydroxocobalamin prep	1140910494	B03BA03 |V03AB33	Hydroxocobalamin
amiodarone	1140888502	C01BD01	Amiodarone
nebivolol	1141164276	C07AB12	Nebivolol
hydroxocobalamin	1141173348	B03BA03 |V03AB33	Hydroxocobalamin
coracten sr 10mg m/r capsule	1140861120	C08CA05	Nifedipine
clarityn 10mg tablet	1140862776	R06AX13	Loratadine
celluvisc 1% single-use eye drops	1141172918	S01XA20	Carboxymethylcellulose
carbimazole	1140874866	H03BB01	Carbimazole
arthrotec 50 tablet	1140927086	M01AB55	Diclofenac |Misoprostol
sodium cromoglicate	1140909788	A07EB01 |D11AH03 |R01AC01 |R03BC01 |S01GX01	Cromoglicic Acid
losartan potassium+hydrochlorothiazide 50mg/12.5mg tablet	1141151016	C09DA01	Losartan |Hydrochlorothiazide
adalate 10mg capsule	1140881702	C08CA05	Nifedipine
bumetanide	1140866280	C03CA02	Bumetanide
amoxicillin	1141180226	J01CA04	Amoxicillin
aciclovir	1140874370	D06BB03 |J05AB01 |S01AD03	Aciclovir
sodium warfarin	1140910832	B01AA03	Warfarin
celebrex 100mg capsule	1141176668	M01AH01	Celecoxib
actonel 5mg tablet	1141175690	M05BA07	Risedronate
co-proxamol	1140923348	N02AC54	Acetaminophen |Dextropropoxyphene
rizatriptan	1141167932	N02CC04	Rizatriptan
dutasteride	1141192000	G04CB02	Dutasteride
e45 cream	1140878304	D02AC	Petrolatum |Lanolin |Light Mineral Oil
cimetidine	1140865426	A02BA01	Cimetidine
luteine	1140910640	V06D	Xanthophyll
letrozole	1141145896	L02BG04	Letrozole
lofepramine	1140867726	N06AA07	Lofepramine
kliofem tablet	1140917056	G03FA01	Norethisterone |Estradiol
ortho-gynest 500micrograms pessary	1140869034	G03CA04	Estriol
paracetamol + codeine	1140882394	N02AJ06	Acetaminophen |Codeine
losec 10mg capsule	1140909578	A02BC01	Omeprazole
timolol 0.25% eye drops	1140875840	S01ED01	Timolol
timolol	1140879866	C07AA06 |S01ED01	Timolol
clonazepam	1140872150	N03AE01	Clonazepam
solpadol caplet	1140871688	N02AJ06	Acetaminophen |Codeine
carvedilol	1140909368	C07AG02	Carvedilol
femulen tablet	1140869362	G03DC06	Ethynodiol Diacetate
lumigan 0.3mg/ml eye drops	1141179920	S01EE03	Bimatoprost
multivitamins capsule	1140909766	A11B	Multivitamin
adizem-xl plus m/r capsule	1140926780	C08DB01	Diltiazem
travatan 40micrograms/ml eye drops	1141185326	S01EE04	Travoprost
singulair 10mg tablet	1141157132	R03DC03	Montelukast
etodolac	1140871188	M01AB08	Etodolac
erythromycin	1140873608	D10AF02 |J01FA01 |S01AA17	Erythromycin
noriday tablet	1140869278	G03DC02	Norethisterone
telfast 30 tablet	1141194386	R06AX26	Fexofenadine
naratriptan	1141151284	N02CC02	Naratriptan
anadin tablet	1140911754	N02BA51	Caffeine |Acetylsalicylic Acid
syndol tablet	1140856342	N02AJ06	Acetaminophen |Codeine |Ketorolac
depo-provera 50mg/1ml injection	1140857620	G03AC06	Medroxyprogesterone Acetate
ropinirole	1140928274	N04BC04	Ropinirole
hydrocortisone product	1141157294	A01AC03 |A07EA02 |C05AA01 |D07AA02 |D07XA01 |H02AB09 |S01BA02 |S01CB03 |S02BA01	Hydrocortisone
naprosyn 250mg tablet	1140871472	M01AE02	Naproxen
budesonide+formoterol	1141195232	R03AK07	Formoterol |Budesonide
ovestin 0.1% vaginal cream	1140869036	G03CA04	Estriol
buprenorphine	1140871732	N02AE01 |N07BC01	Buprenorphine
epanutin 25mg capsule	1140872112	N03AB02	Phenytoin
bimatoprost	1141179914	S01EE03	Bimatoprost
zoton 15mg capsule	1140923688	A02BC03	Lansoprazole
beclometasone dipropionate+salbutamol	1141180342	R03AK13	Beclomethasone Dipropionate |Salbutamol
naramig 2.5mg tablet	1141151288	N02CC02	Naratriptan
bisoprolol fumarate+hydrochlorothiazide 10mg/6.25mg tablet	1140864950	C07BB07	Bisoprolol |Hydrochlorothiazide
daktacort cream	1140882910	D01AC20	Hydrocortisone |Miconazole
elocon cream	1140888092	D07AC13	Mometasone
diclofenac sodium+misoprostol	1140878036	M01AB55	Diclofenac |Misoprostol
crestor 10mg tablet	1141192414	C10AA07	Rosuvastatin
testosterone product	1140868532	G03BA03	Testosterone
clomipramine	1140879620	N06AA04	Clomipramine
zolpidem	1140865016	N05CF02	Zolpidem
nortriptyline	1140867818	N06AA10	Nortriptyline
opticrom allergy eye drops	1140909482	S01GX01	Cromoglicic Acid
calcium carbonate+colecalciferol 1.25g/5micrograms tablet	1141180936	A12AX	Cholecalciferol |Calcium Carbonate
prednisone	1140868364	A07EA03 |H02AB07	Prednisone
spasmonal 60mg capsule	1140865336	A03AX08	Alverine
pentasa sr 250mg m/r tablet	1140865588	A07EC02	Mesalazine
indometacin	1140909936	C01EB03 |M01AB01 |M02AA23 |S01BC01	Indomethacin
calceos chewable tablet	1141146612	A12AX	Cholecalciferol |Calcium Carbonate
raloxifene hydrochloride	1141168574	G03XC01	Raloxifene
quetiapine	1141152848	N05AH04	Quetiapine
priadel 200mg m/r tablet	1140867504	N05AN01	Lithium
stemetil 5mg tablet	1140868172	N05AB04	Prochlorperazine
penicillin	1140882498	J01CE |S01AA14	Phenoxymethylpenicillin |Benzylpenicillin |Procaine Benzylpenicillin |Benzathine Benzylpenicillin
trimovate ointment	1140884700	D07CB	Oxytetracycline |Nystatin |Clobetasone
nitrofurantoin	1140874126	J01XE01	Nitrofurantoin
cardioplen xl 5mg m/r tablet	1141199858	C08CA02	Felodipine
morphine	1140871692	N02AA01	Morphine
levocetirizine	1141184748	R06AE09	Levocetirizine
olmetec 10mg tablet	1141193346	C09CA08	Olmesartan
cialis 10mg tablet	1141187814	G04BE08	Tadalafil
calcipotriol	1140880086	D05AX02	Calcipotriol
respiratory mometasone	1141191748	R01AD09 |R03BA07	Mometasone
nitrazepam	1140863182	N05CD02	Nitrazepam
alverine	1140879424	A03AX08	Alverine
timoptol 0.25% eye drops	1140881882	S01ED01	Timolol
trandolapril	1140860904	C09AA10	Trandolapril
voltarol emulgel	1140877892	M02AA15	Diclofenac
nurofen 200mg tablet	1141187776	M01AE01	Ibuprofen
salmeterol product	1141157264	R03AC12	Salmeterol
indomethacin	1140871336	C01EB03 |M01AB01 |M02AA23 |S01BC01	Indomethacin
persantin 25mg tablet	1140861780	B01AC07	Dipyridamole
pariet 10mg e/c tablet	1141168590	A02BC04	Rabeprazole
eprosartan	1141171336	C09CA02	Eprosartan
co-amilozide	1140923276	C03EA01	Amiloride |Hydrochlorothiazide
norethisterone	1140868580	G03AC01 |G03DC02	Norethisterone
salazopyrin 500mg tablet	1140865670	A07EC01	Sulfasalazine
chlorphenamine	1140909790	R06AB04	Chlorphenamine
zoladex 3.6mg implant	1140870196	L02AE03	Goserelin
topiramate	1140923484	N03AX11	Topiramate
doublebase gel	1141174032	D02A	Mineral Oil |Isopropyl Myristate
carbocisteine	1140862944	R05CB03	Carbocisteine
ismn - isosorbide mononitrate	1140888762	C01DA14	Isosorbide Mononitrate
iron+folic acid	1140870306	B03AD	Folic Acid |Iron
cefalexin	1141180392	J01DB01	Cephalexin
creon e/c granules in capsule	1140866026	A09AA02	Pancrelipase
becloforte 250micrograms inhaler	1140862380	R03BA01	Beclomethasone Dipropionate
solpadol capsule	1141168122	N02AJ06	Acetaminophen |Codeine
hypromellose product	1141157458	S01KA02	Hypromellose
sulphasalazine	1140865668	A07EC01	Sulfasalazine
climagest 1mg tablet	1140864196	G03FB05	Norethisterone |Estradiol
risperidone	1140867444	N05AX08	Risperidone
lymecycline	1140873474	J01AA04	Lymecycline
dovonex 50micrograms/g cream	1140864184	D05AX02	Calcipotriol
zantac 75 tablet	1140916980	A02BA02	Ranitidine
xalacom 0.005%/0.5% eye drops	1141184726	S01ED51	Timolol |Latanoprost
cinnarizine	1140883524	N07CA02	Cinnarizine
cardura 1mg tablet	1140860690	C02CA04	Doxazosin
imipramine	1140879630	N06AA02	Imipramine
colchicine	1140875486	M04AC01	Colchicine
penicillin v	1140888758	J01CE02	Phenoxymethylpenicillin
imodium 2mg capsule	1140865564	A07DA03	Loperamide
fucibet cream	1140882776	D07CC01	Betamethasone |Fusidic Acid
otomize ear spray	1140882728	S02CA06	Neomycin |Dexamethasone |Acetic Acid
calcium+ergocalciferol tablet	1140877630	A12AX	Ergocalciferol |Calcium
azopt 10mg/ml eye drops	1141176288	S01EC04	Brinzolamide
efexor 37.5mg tablet	1140916288	N06AX16	Venlafaxine
maxalt 5mg tablet	1141167940	N02CC04	Rizatriptan
airomir 100micrograms cfc-free inhaler	1140917034	R03AC02	Salbutamol
fluvastatin	1140888594	C10AA04	Fluvastatin
uniphyllin continus 200mg m/r tablet	1140862438	R03DA04	Theophylline
mycophenolate	1140925978	L04AA06	Mycophenolate Mofetil
carmellose	1140883968	S01XA20	Carboxymethylcellulose
hepacon b12 1mg/1ml injection	1140858452	B03BA01	Cyanocobalamin
trospium	1141171496	G04BD09	Trospium
tylex capsule	1140871680	N02AJ06	Acetaminophen |Codeine
plavix 75mg tablet	1141168322	B01AC04	Clopidogrel
pramipexole	1141164060	N04BC05	Pramipexole
fosinopril	1140888556	C09AA09	Fosinopril
oestrogen product	1140884622	G03CA03	Estradiol
estriol product	1141181594	G03CA04	Estradiol
tacrolimus	1140911642	D11AH01 |L04AD02	Tacrolimus
captopril	1140860750	C09AA01	Captopril
iron sulphate	1140910548	B03A	Iron
normacol granules	1140881474	A06AC03	Sterculia
nasobec aqueous 50micrograms nasal spray	1141145638	R01AD01	Beclomethasone Dipropionate
dexamethasone+hypromellose 0.1%/0.5% eye drops	1141169844	S02BA06	Dexamethasone |Hypromellose
exemestane	1141171100	L02BG06	Exemestane
bisacodyl	1140865786	A06AB02 |A06AG02	Bisacodyl
senokot 7.5mg tablet	1140851088	A06AB06	Senna Glycoside
dilzem sr 60mg long acting m/r capsule	1140861166	C08DB01	Diltiazem
diprosalic ointment	1140882618	D07XC01	Betamethasone |Salicylic Acid
sodium thyroxine	1140910814	H03AA01	Levothyroxine
quinapril	1140860728	C09AA06	Quinapril
levetiracetam	1141171932	N03AX14	Levetiracetam
calcium carbonate+cholecalciferol 1.25g/5micrograms tablet	1140871052	A12AX	Cholecalciferol |Calcium Carbonate
ferrous salt product	1140888390	B03A	Iron
nabumetone	1140875336	M01AX01	Nabumetone
fludrocortisone	1140884672	H02AA02	Fludrocortisone
nasacort 55micrograms aqueous nasal spray	1141146508	R01AD11	Triamcinolone
leflunomide	1141166294	L04AA13	Leflunomide
plaquenil 200mg tablet	1140875392	P01BA02	Hydroxychloroquine
flomax mr 400micrograms m/r capsule	1140926940	G04CA02	Tamsulosin
lodine 200mg tablet	1140871196	M01AB08	Etodolac
rosiglitazone 1mg / metformin 500mg tablet	1141189090	A10BD03	Metformin |Rosiglitazone
femseven 50 patch	1140923738	G03CA03	Estradiol
loestrin 20 tablet	1140869324	G03AA05	Norethisterone |Ethinyl Estradiol
procyclidine	1140883476	N04AA04	Procyclidine
combivent inhaler	1140864734	R03AL02	Salbutamol
travoprost	1141185316	S01EE04	Travoprost
zanidip 10mg tablet	1141153032	C08CA13	Lercanidipine
hormonin tablet	1140868458	G03CA53	Estrone |Estradiol |Estriol
progynova 1mg tablet	1140868460	G03CA03	Estradiol
oilatum cream	1140878324	D02AC	Petrolatum |Light Mineral Oil
hydroxycarbamide	1141195044	L01XX05	Hydroxyurea
vitamin b1 preparation	1140909872	A11DA	Thiamine
minocycline	1140873480	A01AB23 |J01AA08	Minocycline
nuvelle tablet	1140868518	G03FB05	Levonorgestrel |Estradiol
liquifilm tears 1.4% eye drops	1140878186	S01XA20	Polyvinyl Alcohol
isotard 25xl m/r tablet	1141168108	C01DA14	Isosorbide Mononitrate
asacol mr 400mg e/c tablet	1141188658	A07EC02	Mesalazine
avandamet 1mg / 500mg tablet	1141189094	A10BD03	Metformin |Rosiglitazone
brinzolamide	1141176284	S01EC04	Brinzolamide
testogel 50mg gel 5g sachet	1141193272	G03BA03	Testosterone
zapain caplet	1141178052	N02AJ06	Acetaminophen |Codeine
proctosedyl ointment	1140881446	A07EA02	Cinchocaine |Hydrocortisone
amiloride	1140888512	C03DB01	Amiloride
cyclizine	1140868080	R06AE03	Cyclizine
logynon tablet	1140869176	G03AA07	Levonorgestrel |Ethinyl Estradiol
tetralysal 300 capsule	1140873476	J01AA04	Lymecycline
allergy relief antihistamine 4mg tablet	1141194224	R06AB04	Chlorphenamine
celebrex 200mg capsule	1141176670	M01AH01	Celecoxib
nicotine product	1140872492	N07BA01	Nicotine
prednisolone product	1141157402	A07EA01 |C05AA04 |D07AA03 |D07XA02 |H02AB06 |R01AD02 |S01BA04 |S01CB02 |S02BA03 |S03BA02	Prednisolone
climesse tablet	1140926430	G03FB05	Norethisterone |Estradiol
metronidazole	1140874014	A01AB17 |D06BX01 |G01AF01 |J01XD01 |P01AB01	Metronidazole
ventolin 2mg tablet	1140862060	R03CC02	Salbutamol
cialis 20mg tablet	1141187818	G04BE08	Tadalafil
arcoxia 60mg tablet	1141180148	M01AH05	Etoricoxib
flucloxacillin	1140872694	J01CF05	Flucloxacillin
rhinocort 50micrograms nasal spray	1140876146	R01AD05	Budesonide
ciprofloxacin	1140874138	J01MA02 |S01AE03 |S02AA15 |S03AA07	Ciprofloxacin
senna product	1141157178	A06AB06	Senna Glycoside
imdur 60mg durule	1140860976	C01DA14	Isosorbide Mononitrate
vitamin a	1140852756	A11CA01 |D10AD02 |S01XA02 |R01AX02	Vitamin A
phyllocontin continus 225mg m/r tablet	1140862266	R03DA05	Aminophylline
triamcinolone	1140868426	A01AC01 |C05AA12 |D07AB09 |D07XB02 |H02AB08 |R01AD11 |R03BA06 |S01BA05	Triamcinolone
terazosin	1140879798	G04CA03	Terazosin
half-inderal la 80mg m/r capsule	1140866800	C07AA05	Propranolol
cilest tablet	1140869346	G03AA11	Norgestimate |Ethinyl Estradiol
istin 5mg tablet	1140861202	C08CA01	Amlodipine
movelat gel	1140875632	M02AC	Salicylic Acid |Mucopolysaccharide Polysulfate
lorazepam	1140863302	N05BA06	Lorazepam
xatral 2.5mg tablet	1140864472	G04CA01	Alfuzosin
lisinopril+hydrochlorothiazide 10mg/12.5mg tablet	1140864952	C09BA03	Lisinopril |Hydrochlorothiazide
magnesium citrate	1140865872	A06AD19 |A12CC04 |B05CB03	Magnesium Citrate
premique cycle 10mg tablet	1140922806	G03FB06	Medroxyprogesterone Acetate |Estradiol
adipine mr 10 m/r tablet	1140923572	C08CA05	Nifedipine
chlorpromazine	1140879658	N05AA01	Chlorpromazine
piroxicam	1140871666	M01AC01 |M02AA07 |S01BC06	Piroxicam
coversyl 2mg tablet	1140860802	C09AA04	Perindopril
slozem 120mg m/r capsule	1140911698	C08DB01	Diltiazem
dothiepin	1140879628	N06AA16	Dosulepin
implanon 68mg subdermal implant	1141166200	G03AC08	Etonogestrel
paramax tablet	1140872036	N02BE51	Acetaminophen |Metoclopramide
progesterone product	1140868588	G03DA04	Progesterone
mucodyne 375mg capsule	1140862952	R05CB03	Carbocisteine
manevac granules	1140879392	A06AC51	Senna Glycoside |Plantago Seed
flu - influenza vaccine	1140910498	J07BB	Influenza Vaccine
angitil sr 90 m/r capsule	1140917428	C08DB01	Diltiazem
cymalon cranberry 1.5g/5ml liquid	1141200108	A12BA02	Potassium Citrate
cipramil 10mg tablet	1141151946	N06AB04	Citalopram
codeine phosphate+kaolin 10mg/3g/10ml mixture	1140865654	N02AA59	Codeine |Kaolin
ismo - isosorbide mononitrate	1140910512	C01DA14	Isosorbide Mononitrate
tramacet 325mg/37.5mg tablet	1141190960	N02AJ13	Tramadol |Acetaminophen
hydroxyzine	1140883656	N05BB01	Hydroxyzine
viagra 50mg tablet	1141168946	G04BE03	Sildenafil
clobetasone	1140884696	D07AB01 |S01BA09	Clobetasone
tenofovir	1141179764	J05AF	Tenofovir
vascalpha 5mg m/r tablet	1141190160	C08CA02	Felodipine
azithromycin	1140873642	J01FA10 |S01AA26	Azithromycin
acyclovir	1140909954	D06BB03 |J05AB01 |S01AD03	Aciclovir
zumenon 1mg tablet	1140928878	G03CA03	Estradiol
sinemet-62.5 tablet	1141164872	N04BA02	Levodopa |Carbidopa
rennie duo oral suspension	1141166086	A02AC01	Calcium Carbonate
magnesium carbonate	1140881320	A02AA01 |A06AD01	Magnesium Carbonate
didronel 200mg tablet	1140868772	M05BA01	Etidronic Acid
zimovane ls 3.75mg tablet	1140928004	N05CF01	Zopiclone
forceval capsule	1140870488	A11AA	Mineral |Multivitamin
lyrica 25mg capsule	1141200072	N03AX16	Pregabalin
beclomist 50micrograms nasal spray	1141167708	R01AD01	Beclomethasone Dipropionate
ursodeoxycholic acid	1141173328	A05AA02	Ursodeoxycholic Acid
coaprovel 150mg/12.5mg tablet	1141172686	C09DA04	Hydrochlorothiazide |Irbesartan
viagra 100mg tablet	1141168948	G04BE03	Sildenafil
pyridoxine preparation	1140888362	A11HA02	Pyridoxine
dermol 500 lotion	1140927320	D08A	Chlorhexidine |Benzalkonium
motilium 10mg tablet	1140867998	A03FA03	Domperidone
hyoscine butylbromide	1140865394	A03BB01	Scopolamine Butylbromide
ispaghula husk product	1141157494	A06AC01	Plantago Seed
mercilon tablet	1140869164	G03AA09	Desogestrel |Ethinyl Estradiol
viagra 25mg tablet	1141168944	G04BE03	Sildenafil
norgeston tablet	1140869370	G03AC03	Levonorgestrel
betnesol 0.1% eye/ear/nose drops	1140882626	S01BA06 |S02BA07 |S03BA03	Betamethasone
dorzolamide	1140922714	S01EC03	Dorzolamide
questran 4g/sachet powder	1140861936	C10AC01	Cholestyramine
ketoprofen	1140871506	M01AE03 |M02AA10	Ketoprofen
brimonidine tartrate	1141150750	D11AX21 |S01EA05	Brimonidine
merbentyl 10mg tablet	1140865382	A03AA07	Dicyclomine
keppra 250mg tablet	1141171940	N03AX14	Levetiracetam
budesonide product	1141157418	A07EA06 |D07AC09 |R01AD05 |R03BA02	Budesonide
madopar 62.5 capsule	1140872338	N04BA02	Levodopa |Benserazide
indivina 1mg/2.5mg tablet	1141172436	G03FA12	Medroxyprogesterone Acetate |Estradiol
formoterol	1141195224	R03AC13	Formoterol
reductil 10mg capsule	1141174508	A08AA10	Sibutramine
tears naturale eye drops	1140878172	S01XA20	Hypromellose |Dextran 70
evista 60mg tablet	1141168578	G03XC01	Raloxifene
cyanocobalamin product	1140870512	B03BA01	Cyanocobalamin
zirtek allergy 10mg tablet	1141180662	R06AE07	Cetirizine
micardis 20mg tablet	1141172492	C09CA07	Telmisartan
phenobarbitone	2038460068	N03AA02	Phenobarbital
gamolenic acid	1140880072	D11AX02	Gamolenic Acid
depakote 250mg e/c tablet	1141172838	N05AX	Valproic Acid
amantadine	1140879644	N04BB01	Amantadine
monomax xl 60mg m/r tablet	1141172698	C01DA14	Isosorbide Mononitrate
serc-8 tablet	1140868064	N07CA01	Betahistine
sodium cromoglycate	1140862526	A07EB01 |D11AH03 |R01AC01 |R03BC01 |S01GX01	Cromoglicic Acid
sodium bicarbonate	1140877826	B05CB04 |B05XA02	Sodium Bicarbonate
tetracycline	1140873450	A01AB13 |D06AA04 |J01AA07 |S01AA09 |S02AA08 |S03AA02	Tetracycline
balsalazide disodium	1141153242	A07EC04	Balsalazide
nitromin 400micrograms cfc-free spray	1141145630	C01DA02	Nitroglycerin
oramorph 10mg/5ml oral solution	1140882272	N02AA01	Morphine
humira 40mg injection solution 0.8ml prefilled syringe	1141188594	L04AB04	Adalimumab
zirtek 10mg tablet	1140862770	R06AE07	Cetirizine
oestrogel 0.06% gel	1141167206	G03CA03	Estradiol
mirapexin 0.088mg tablet	1141164068	N04BC05	Pramipexole
enalapril maleate+hydrochlorothiazide 20mg/12.5mg tablet	1140860790	C09BA02	Enalapril |Hydrochlorothiazide
vardenafil	1141192248	G04BE09	Vardenafil
glibenclamide	1140874718	A10BB01	Glyburide
arcoxia 90mg tablet	1141180150	M01AH05	Etoricoxib
celiprolol	1140879762	C07AB08	Celiprolol
anusol cream	1140865816	C05AX	Zinc Oxide |Bismuth Subsalicylate |Balsam Of Peru
asasantin retard m/r capsule	1141167848	B01AC30	Acetylsalicylic Acid |Dipyridamole
zydol 50mg capsule	1140865000	N02AX02	Tramadol
canesten 1% cream	1140878530	D01AC01	Clotrimazole
care cetirizine hayfever relief 10mg tablet	1141187230	R06AE07	Cetirizine
cozaar-comp 50mg/12.5mg tablet	1141151018	C09DA01	Losartan |Hydrochlorothiazide
b12 - cyanocobalamin prep	1140912228	B03BA01	Cyanocobalamin
protelos 2g sachets	1141200768	M05BX03	Strontium Ranelate
synalar 1:10 cream	1140913292	D07AC04	Fluocinolone Acetonide
securon 40mg tablet	1140866466	C08DA01	Verapamil
nefopam	1140884560	N02BG06	Nefopam
clobetasol	1140888074	D07AD01	Clobetasol
sno-tears eye drops	1140878184	S01XA20	Polyvinyl Alcohol
irbesartan+hydrochlorothiazide 150mg/12.5mg tablet	1141172682	C09DA04	Hydrochlorothiazide |Irbesartan
dexamethasone	1140874816	A01AC02 |C05AA09 |D07AB19 |D07XB05 |D10AA03 |H02AB02 |R01AD03 |S01BA01 |S01CB01 |S02BA06 |S03BA01	Dexamethasone
solpadeine capsule	1141168650	N02AJ06	Caffeine |Acetaminophen |Codeine
clotrimazole	1140880288	A01AB18 |D01AC01 |G01AF02	Clotrimazole
oxycodone hydrochloride	1141171038	N02AA05	Oxycodone
inderal 10mg tablet	1140866804	C07AA05	Propranolol
phenobarbital	1140910706	N03AA02	Phenobarbital
kapake tablet	1140864070	N02AJ06	Acetaminophen |Codeine
eltroxin 25micrograms tablet	1141178036	H03AA01	Levothyroxine
chlorpheniramine	1140883520	R06AB04	Chlorphenamine
dixarit 25mcg tablet	1140871984	N02CX02	Clonidine
capasal shampoo	1140878512	D05AA	Salicylic Acid |Coal Tar |Coconut Oil
desmopressin	1140868816	H01BA02	Desmopressin
buccastem 3mg tablet	1140868192	N05AB04	Prochlorperazine
fentanyl	1140880956	N01AH01 |N02AB03	Fentanyl
indoramin	1140879782	C02CA02	Indoramin
macrogol ointment	1140854076	A06AD15	Polyethylene Glycol
amitriptyline hydrochloride+perphenazine 10mg/2mg tablet	1140867948	N06CA01	Amitriptyline |Perphenazine
nedocromil	1140883706	R01AC07 |R03BC03 |S01GX04	Nedocromil
hydroxocobalamin product	1140870504	B03BA03 |V03AB33	Hydroxocobalamin
berocca effervescent tablet	1141188210	A11AA	Mineral |Multivitamin
migril tablet	1140872058	N02CA52	Caffeine |Ergotamine |Cyclizine
cabergoline	1140864566	G02CB03 |N04BC06	Cabergoline
marvelon tablet	1140869162	G03AA09	Desogestrel |Ethinyl Estradiol
co-careldopa	1140882112	N04BA02	Levodopa |Carbidopa
phenoxymethylpenicillin	1140872590	J01CE02	Phenoxymethylpenicillin
liothyronine	1140884512	H03AA02	Liothyronine
oestradiol product	1140868456	G03CA03	Estradiol
almotriptan	1141172728	N02CC05	Almotriptan
protium 20mg e/c tablet	1141164616	A02BC02	Pantoprazole
codipar caplet	1141187304	N02AJ06	Acetaminophen |Codeine
bendroflumethiazide+potassium 2.5mg/7.7mmol m/r tablet	1141194800	C03AB01	Bendroflumethiazide |Potassium
mometasone furoate 0.1% ointment	1140888176	D07AC13	Mometasone
isosorbide dinitrate	1140861008	C01DA08 |C05AE02	Isosorbide Dinitrate
felendil xl 5mg m/r tablet	1141188836	C08CA02	Felodipine
maxidex eye drops	1140882722	S01BA01	Dexamethasone
loratadine product	1141157324	R06AX13	Loratadine
deep relief ibuprofen gel	1140911750	M02AX	Ibuprofen |Menthol
natrilix sr 1.5mg m/r tablet	1141146378	C03BA11	Indapamide
avodart 500micrograms capsule	1141192004	G04CB02	Dutasteride
polytar liquid	1140878498	D05AA	Coal Tar
salbutamol+ipratropium 100micrograms/20micrograms inhaler	1140864966	R03AL02	Ipratropium Bromide |Salbutamol
beclomethasone dipropionate+salbutamol	1140881938	R03AK13	Beclomethasone Dipropionate |Salbutamol
salbuvent 100micrograms inhaler	1140855380	R03AC02	Salbutamol
dorzolamide+timolol	1141169516	S01ED51	Timolol |Dorzolamide
dovonex 50micrograms/g ointment	1140878378	D05AX02	Calcipotriol
acrivastine	1140862760	R06AX18	Acrivastine
cetraben emollient cream	1141185986	D02AX	Mineral Oil |Petrolatum
femara 2.5mg tablet	1141145900	L02BG04	Letrozole
clarithromycin	1140873634	J01FA09	Clarithromycin
perindopril+indapamide	1141180592	C09BA04	Perindopril |Indapamide
tridestra tablet	1140921088	G03FB06	Medroxyprogesterone Acetate |Estradiol
bromelains	1140853200	D03BA03 |M09AB03	Bromelain
alphagan 0.2% eye drops	1141150754	S01EA05	Brimonidine
zestoretic 10 tablet	1140864618	C09BA03	Lisinopril |Hydrochlorothiazide
estradot 25micrograms patch	1141202030	G03CA03	Estradiol
calfovit d3 powder for oral suspension	1141191312	A12AX	Cholecalciferol |Calcium Phosphate
conjugated oestrogens	1140868406	G03CA57	Conjugated Estrogens
solpadeine tablet	1141168648	N02AJ06	Acetaminophen |Codeine
ritonavir	1140928384	J05AE03	Ritonavir
oestrogel 1.25g gel	1140917450	G03CA03	Estradiol
trifluoperazine	1140868120	N05AB06	Trifluoperazine
movelat cream	1140875630	M02AC	Salicylic Acid |Mucopolysaccharide Polysulfate
oxis 6micrograms turbohaler	1141153236	R03AC13	Formoterol
cetraben cream	1141173872	D02AX	Glycerin |Petrolatum |Light Mineral Oil
metronidazole product	1141157364	A01AB17 |D06BX01 |G01AF01 |J01XD01 |P01AB01	Metronidazole
co-amoxiclav	1140882374	J01CA04	Amoxicillin
phenergan 10mg tablet	1140862810	R06AD02	Promethazine
dovonex scalp solution	1140910884	D05AX02	Calcipotriol
sustanon 100 oily injection	1140868538	G03BA03	Testosterone Propionate |Testosterone Decanoate |Testosterone Isocaproate |Testosterone Phenylpropionate
regulan 3.6g/sachet powder	1140865762	A06AC01	Plantago Seed
ascorbic acid product	1140870932	A11GA01 |S01XA15 |G01AD03	Vitamin C
nizatidine	1140865618	A02BA04	Nizatidine
sandrena 0.5mg gel	1141151368	G03CA03	Estradiol
coversyl plus 4mg/1.25mg tablet	1141180598	C09BA04	Perindopril |Indapamide
vitamin k product	1140871138	B02BA	Vitamin K
lipantil micro 67mg capsule	1141162544	C10AB05	Fenofibrate
amisulpride	1141153490	N05AL05	Amisulpride
glucose product	1140888438	B05CX01 |V04CA02 |V06DC01	Glucose
piriteze 10mg tablet	1141179830	R06AE07	Cetirizine
dicycloverine	1141194852	A03AA07	Dicyclomine
dermol cream	1141195836	D02AX	Chlorhexidine |Mineral Oil |Benzalkonium |Isopropyl Myristate
metrogel 0.75% gel	1140880462	D06BX01	Metronidazole
colestyramine	1140909780	C10AC01	Cholestyramine
benadryl allergy relief 8mg capsule	1141162526	R06AX18	Acrivastine
selegiline	1140879668	N04BD01	Selegiline
bicalutamide	1140917306	L02BB03	Bicalutamide
aminophylline	1140862260	R03DA05	Aminophylline
atenolol+bendroflumethiazide	1141194810	C07BB03	Atenolol |Bendroflumethiazide
ibuprofen product	1141157412	C01EB16 |G02CC01 |M01AE01 |M02AA13 |R02AX02	Ibuprofen
potassium product	1140888432	A12BA	Potassium
oilatum emollient bath additive	1140878248	D02A	Light Mineral Oil
co-trimoxazole	1140873780	J01EE01	Trimethoprim |Sulfamethoxazole
clonidine hydrochloride 25micrograms tablet	1140871986	N02CX02	Clonidine
gastrocote liquid	1140881414	A02AX	Sodium Bicarbonate |Aluminum Hydroxide |Alginic Acid |Magnesium Trisilicate
diclomax sr 75mg m/r capsule	1140917394	M01AB05	Diclofenac
estracombi tts patch	1140868520	G03CA03	Norethisterone |Estradiol
protopic 0.03% ointment	1141179846	D11AH01	Tacrolimus
yasmin tablet	1141179824	G03AA12	Ethinyl Estradiol |Drospirenone
rhumalgan 25mg e/c tablet	1140871180	M01AB05	Diclofenac
modafinil	1141163114	N06BA07	Modafinil
azelastine	1140883500	R01AC03 |R06AX19 |S01GX07	Azelastine
glipizide	1140874646	A10BB07	Glipizide
polyvinyl alcohol 1% eye drops	1140876006	S01AX20	Polyvinyl Alcohol
ciprofibrate	1140862026	C10AB08	Ciprofibrate
ovranette tablet	1140869186	G03AA07	Levonorgestrel |Ethinyl Estradiol
solaraze 3% gel	1141174424	D11AX18	Diclofenac
minims artificial tears single-use eye drops	1140878190	S01XA20	Sodium Chloride |Hydroxyethyl Cellulose
kapake capsule	1141165512	N02AJ06	Acetaminophen |Codeine
viazem xl 120mg m/r capsule	1141151474	C08DB01	Diltiazem
stalevo 50mg / 12.5mg / 200mg tablet	1141189134	N04BA03	Entacapone |Levodopa |Carbidopa
volsaid retard 75mg m/r tablet	1140923920	M01AB05	Diclofenac
folinic acid	1141173342	V03AF03	Leucovorin
sudafed 60mg tablet	1140863098	R01BA02	Pseudoephedrine
salbulin 100micrograms inhaler	1140861996	R03AC02	Salbutamol
promethazine product	1140882082	D04AA10 |R06AD02	Promethazine
actos 15mg tablet	1141171652	A10BG03	Pioglitazone
timodine cream	1140882756	D01A	Nystatin |Hydrocortisone |Benzalkonium
locoid 0.1% cream	1140882852	D07AB02	Hydrocortisone
trusopt 2% ophthalmic solution	1140922718	S01EC03	Dorzolamide
pilocarpine	1140875816	N07AX01 |S01EB01	Pilocarpine
alverine citrate+sterculia 0.5%/62% granules	1140865338	A03AX58	Alverine |Sterculia
prothiaden 25mg capsule	1140867624	N06AA16	Dosulepin
diprobase ointment	1140878286	D02AX	No Active Ingredients
teoptic 1% eye drops	1140877988	S01ED05	Carteolol
lamictal 25mg tablet	1140872302	N03AX09	Lamotrigine
motifene 75mg e/c+m/r capsule	1140909354	M01AB05	Diclofenac
trisequens tablet	1140868514	G03FB05	Norethisterone |Estradiol
repaglinide	1141168660	A10BX02	Repaglinide
cyclosporin	2038459888	L04AD01 |S01XA18	Cyclosporine
elleste-solo mx 40 patch	1141152228	G03CA03	Estradiol
isosorbide mononitrate product	1141157254	C01DA14	Isosorbide Mononitrate
vitamin a+d capsule	1140852766	A11CB	Vitamin A |Vitamin D
pyridostigmine	1140883478	N07AA02	Pyridostigmine
ventodisks 200micrograms/blister disks+diskhaler	1140862016	R03AC02	Salbutamol
bezalip-mono 400mg m/r tablet	1140861928	C10AB02	Bezafibrate
sanomigran 500micrograms tablet	1140871996	N02CX01	Pizotifen
clobazam	1140863268	N05BA09	Clobazam
amlostin 5mg tablet	1141200400	C08CA01	Amlodipine
micropirin 75mg e/c tablet	1141177826	B01AC06	Acetylsalicylic Acid
brufen 200mg tablet	1140871374	C01EB16 |M01AE01 |R02AX02	Ibuprofen
otrivine 0.1% nasal drops	1140876098	S01GA03	Xylometazoline
solpadol effervescent tablet	1140871682	N02AJ06	Acetaminophen |Codeine
nytol 25mg tablet	1140862722	R06AA02	Diphenhydramine
dulco-lax 5mg e/c tablet	1140865686	A06AB02	Bisacodyl
frumil tablet	1140866406	C03CA01	Amiloride |Furosemide
fentanyl product	1141157470	N01AH01 |N02AB03	Fentanyl
ketoconazole 2% shampoo	1140880264	D01AC08	Ketoconazole
sumatriptan product	1141157332	N02CC01	Sumatriptan
eplerenone	1141201244	C03DA04	Eplerenone
mometasone furoate 0.1% lotion	1140888184	D07AC13	Mometasone
easyhaler salbutamol 100mcg breath-actuated dry powder inh	1141200640	R03AC02	Salbutamol
ferrograd 325mg filmtab	1140870296	B03AA02	Iron
fucidin cream	1140882542	D06AX01	Fusidic Acid
capsaicin 0.025% cream	1141166746	M02AB01	Capsaicin
stugeron 15mg tablet	1140868074	N07CA02	Cinnarizine
rapitil 2% eye drops	1140917432	S01GX04	Nedocromil
emtricitabine	1141189380	J05AF09	Emtricitabine
ditropan 2.5mg tablet	1140869492	G04BD04	Oxybutynin
exorex lotion	1141167140	D05AA	Coal Tar
geltears gel	1140928880	S01XA20	Carbomer 980
neoral 10mg capsule	1141167744	L04AD01	Cyclosporine
rinatec 0.03% aqueous nasal spray	1141152098	R01AX03	Ipratropium Bromide
sandocal 400 effervescent tablet	1140870800	A12AA	Calcium Carbonate |Calcium Lactate Gluconate
emulsifying ointment bp	1140876312	D09A	Mineral Oil |Petrolatum |Emulsifying Wax
trimipramine	1140867756	N06AA06	Trimipramine
pred forte 1% eye drops	1140883030	S01BA04	Prednisolone
aromasin 25mg tablet	1141171104	L02BG06	Exemestane
hydromol cream	1140878328	D02A	Sodium Pyrrolidone Carboxylate
co-diovan 80mg/12.5mg tablet	1141201040	C09DA03	Valsartan |Hydrochlorothiazide
plendil 2.5mg m/r tablet	1140928212	C08CA02	Felodipine
sinemet-ls tablet	1140872420	N04BA02	Levodopa |Carbidopa
valsartan+hydrochlorothiazide 80mg/12.5mg tablet	1141201038	C09DA03	Valsartan |Hydrochlorothiazide
arcoxia 120mg tablet	1141180152	M01AH05	Etoricoxib
calmurid cream	1140878236	D02AE	Lactic Acid |Urea
aveeno cream	1140878308	D05AA	Colloidal Oatmeal
zapain capsule	1141178054	N02AJ06	Acetaminophen |Codeine
diltiazem hcl+hydrochlorothiazide 150mg/12.5mg m/r capsule	1140926778	C08GA	Diltiazem |Hydrochlorothiazide
trihexyphenidyl	1140909816	N04AA01	Trihexyphenidyl
pseudoephedrine	1140882142	R01BA02	Pseudoephedrine
xismox xl 60 m/r tablet	1141173888	C01DA14	Isosorbide Mononitrate
lyrinel xl 5mg m/r tablet	1141193290	G04BD04	Oxybutynin
mintec 0.2ml e/c capsule	1140865418	A03A	Peppermint Oil
prostap sr 3.75mg injection (pdr for recon)+diluent+kit	1140870284	L02AE02	Leuprolide
latanoprost+timolol	1141184722	S01ED51	Timolol |Latanoprost
sulpiride	1140867304	N05AL01	Sulpiride
cephalexin	1140873288	J01DB01	Cephalexin
lomotil tablet	1140865658	A07DA01	Atropine |Diphenoxylate
rhinolast 0.1% nasal spray	1141190244	R01AC03	Azelastine
cortisone	1141173346	H02AB10 |S01BA03	Cortisone Acetate
xyzal 5mg tablet	1141184752	R06AE09	Levocetirizine
nebido 1000mg/4ml solution for injection	1141201718	G03BA03	Testosterone
asmasal 100micrograms spacehaler	1141153172	R03AC02	Salbutamol
vitamin a product	1140870852	A11CA	Vitamin A
oxycontin 10mg m/r tablet	1141171048	N02AA05	Oxycodone
dianette tablet	1140880234	G03HB01	Ethinyl Estradiol |Cyproterone Acetate
femodene tablet	1140869334	G03AA10	Ethinyl Estradiol |Gestodene
seroquel 25mg tablet	1141152860	N05AH04	Quetiapine
beclo-aqua 50 nasal spray	1141163146	R01AD01	Beclomethasone Dipropionate
zoledronic acid	1141173814	M05BA08	Zoledronic Acid
voltaren retard 100mg m/r tablet	1140877872	M01AB05	Diclofenac
labetalol	1140879824	C07AG01	Labetalol
glyclizide	1140910566	A10BB09	Gliclazide
pulmicort ls 50micrograms spacer inhaler	1140862584	R01AD05	Budesonide
mizolastine product	1141157056	R06AX25	Mizolastine
algesal cream	1140875596	M02AC	Diethylamine Salicylate
syntaris 25micrograms nasal spray	1140876052	R01AD04	Flunisolide
nevirapine	1141167014	J05AG01	Nevirapine
tenormin 25 tablet	1140866756	C07AB03	Atenolol
avandia 4mg tablet	1141177606	A10BG02	Rosiglitazone
buspirone	1140879730	N05BE01	Buspirone
zestril 2.5mg tablet	1140860714	C09AA03	Lisinopril
methyldopa	1140860470	C02AB	Methyldopa
ciclosporin	1140909844	L04AD01 |S01XA18	Cyclosporine
cyclo-progynova 1mg tablet	1140868508	G03F	Estradiol |Norgestrel
primidone	1140872132	N03AA03	Primidone
teveten 300mg tablet	1141171344	C09CA02	Eprosartan
benadryl 25mg capsule	1140855562	R06AA02	Diphenhydramine
lustral 50mg tablet	1140867884	N06AB06	Sertraline
diamicron 80mg tablet	1140874746	A10BB09	Gliclazide
novolizer budesonide 200micrograms/dose cartridge+inhaler	1141195280	R03BA02	Budesonide
aripiprazole	1141195974	N05AX12	Aripiprazole
maxepa 1g capsule	1140861884	V06D	Docosahexaenoic Acid |Eicosapentaenoic Acid
cacit d3 granules	1141145880	A12AX	Cholecalciferol |Calcium Carbonate
topamax 25mg tablet	1140927692	N03AX11	Topiramate
methocarbamol	1140875452	M03BA03	Methocarbamol
prazosin	1140879794	C02CA01	Prazosin
supralip 160mg m/r tablet	1141172214	C10AB05	Fenofibrate
calciferol	1140909876	A11CC05	Vitamin D
haloperidol	1140867168	N05AD01	Haloperidol
atarax 10mg tablet	1140863286	N05BB01	Hydroxyzine
efavirenz	1141165518	J05AG03	Efavirenz
coro-nitro spray 400micrograms spray	1140860836	C05AE01	Nitroglycerin
ponstan 250mg capsule	1140871546	M01AG01	Mefenamic Acid
gavilast-p 75mg tablet	1141188426	A02BA	Ranitidine
amorolfine	1140880466	D01AE16	Amorolfine Hydrochloride
requip 0.25mg tablet	1140928338	N04BC04	Ropinirole
slow-k 600mg m/r tablet	1140870556	A12BA01	Potassium Chloride
colazide 750mg capsule	1141153248	A07EC	Balsalazide
fluconazole	1140874272	J02AC01 |D01AC15	Fluconazole
migraleve duopack tablet	1140872026	N02AA79	Acetaminophen |Codeine |Buclizine
efudix cream	1140869778	L01BC02	Fluorouracil
stelazine 1mg tablet	1140867244	N05AB06	Trifluoperazine
betagan eye drops	1140878098	S01ED03	Levobunolol
cefradine	1141180644	J01DB09	Cefradine
nebilet 5mg tablet	1141164280	C07AB12	Nebivolol
half securon sr 120mg m/r tablet	1140866460	C08DA01	Verapamil
tizanidine	1141153186	M03BX02	Tizanidine
almogran 12.5mg tablet	1141172628	N02CC05	Almotriptan
monomil xl 60mg m/r tablet	1141189776	C01DA14	Isosorbide Mononitrate
dapsone	1140874104	D10AX05 |J04BA02	Dapsone
scheriproct ointment	1140881448	D07XA02	Cinchocaine |Prednisolone
lamivudine	1140928142	J05AF05	Lamivudine
fematrix 40 patch	1140923598	G03CA03	Estradiol
mysoline 250mg tablet	1140872134	N03AA03	Primidone
aranesp 10micrograms/0.4ml prefilled syringe	1141178816	B03XA02	Darbepoetin Alfa
methadone	1140884482	N07BC02	Methadone
betamethasone+calcipotriol	1141179982	D05AX52	Betamethasone |Calcipotriol
piroxicam 0.5% gel	1140875546	M02AA07	Piroxicam
provera 2.5mg tablet	1140864232	G03DA02	Medroxyprogesterone Acetate
medroxyprogesterone	1140869270	G03AC06 |G03DA02 |L02AB02	Medroxyprogesterone Acetate
olsalazine	1140879502	A07EC03	Olsalazine
naftidrofuryl	1140888676	C04AX21	Naftidrofuryl Oxalate
regurin 20mg tablet	1141171502	G04BD09	Trospium
reboxetine	1141151978	N06AX18	Reboxetine
minoxidil	1140860532	C02DC01 |D11AX01	Minoxidil
zispin 30mg tablet	1141152736	N06AX11	Mirtazapine
betacap scalp application	1140921024	D07AC01	Betamethasone
bedranol 10mg tablet	1140851556	C07AA05	Propranolol
oxazepam	1140863442	N05BA04	Oxazepam
depixol 3mg tablet	1140867152	N05AF01	Flupentixol
dermol 200 shower emollient	1141168374	D02A	Chlorhexidine |Mineral Oil |Benzalkonium |Isopropyl Myristate
ventide inhaler	1140862560	R03AK13	Beclomethasone Dipropionate |Salbutamol
bendrofluazide+potassium 2.5mg/7.7mmol m/r tablet	1140866450	C03AB01	Bendroflumethiazide |Potassium
daktarin 2% cream	1140882464	D01AC02	Miconazole
co-beneldopa	1140882110	N04BA02	Levodopa |Benserazide
beta-carotene product	1140911728	A11CA02 |D02BB01	Beta Carotene
theophylline product	1140862412	R03DA04	Theophylline
bzt - bendrofluazide	1140910442	C03AA01	Bendroflumethiazide
entacapone	1141169700	N04BX02	Entacapone
valium 2mg tablet	1140863244	N05BA01	Diazepam
frovatriptan	1141192666	N02CC07	Frovatriptan
nizoral 20mg/ml shampoo	1140916950	D01AC08	Ketoconazole
abacavir	1141165852	J05AF06	Abacavir
dyazide tablet	1140866402	C03EA01	Triamterene |Hydrochlorothiazide
asmabec 50micrograms spacehaler	1141153270	R03BA01	Beclomethasone Dipropionate
nicardipine	1140879810	C08CA04	Nicardipine
hyoscine	1140882104	A04AD01 |N05CM05 |S01FA02	Scopolamine
flupentixol	1140909800	N05AF01	Flupentixol
monomax sr 40 m/r capsule	1140923788	C01DA14	Isosorbide Mononitrate
levobunolol	1140879826	S01ED03	Levobunolol
aceclofenac	1140925806	M01AB16 |M02AA25	Aceclofenac
mebeverine hcl+ispaghula 135mg/3.5g/sachet granules	1140865408	A06AC01 |A03AA04	Plantago Seed |Mebeverine Hydrochloride
neotigason 10mg capsule	1140880092	D05BB02	Acitretin
alprostadil	1140869100	C01EA01 |G04BE01	Alprostadil
proscar 5mg tablet	1140868608	G04CB01	Finasteride
fersamal tablet	1141177686	B03AA02	Iron
imedeen tablet	1140917128	V06D	Vitamin C |Zinc
betoptic 0.5% eye drops	1140881890	S01ED02	Betaxolol
xyloproct ointment	1140881454	C05AA01	Lidocaine |Hydrocortisone
acitretin	1140880090	D05BB02	Acitretin
loperamide hydrochloride+simethicone	1141167096	A07DA53	Loperamide |Simethicone
ondansetron	1140868134	A04AA01	Ondansetron
rozex 0.75% cream	1141167038	D06BX01	Metronidazole
felotens xl 5mg m/r tablet	1141188152	C08CA02	Felodipine
ibugel gel	1140875616	M02AA13	Ibuprofen
glycerol suppository	1140910750	A06AX01	Glycerin
cocois ointment	1140876424	D05AA	Salicylic Acid |Sulfur |Coal Tar
micardisplus 40mg/12.5mg tablet	1141187790	C09DA07	Telmisartan |Hydrochlorothiazide
neofel xl 5mg m/r tablet	1141200782	C08CA02	Felodipine
sudafed 0.05% nasal spray	1140876088	R01AA07	Xylometazoline
mizollen 10mg m/r tablet	1141157060	R06AX25	Mizolastine
calcitriol	1141174388	A11CC04 |D05AX03	Calcitriol
paracodol capsule	1140925778	N02AJ06	Acetaminophen |Codeine
benadryl one a day 10mg tablet	1141181562	R06AE07	Cetirizine
co-phenotrope	1140881334	A07DA01	Atropine |Diphenoxylate
disulfiram	1140872480	N07BB01 |P03AA04	Disulfiram
predfoam 20mg enema	1140865840	A07EA	Prednisolone
predsol 0.5% eye/ear drops	1140883028	S01BA04	Prednisolone
ketoprofen 2.5% gel	1140875642	M02AA10	Ketoprofen
itraconazole	1140874302	J02AC02	Itraconazole
cortisone product	1140884704	H02AB10 |S01BA03	Cortisone Acetate
oilatum bath formula liquid bath additive	1141200878	D02A	Light Mineral Oil
adalimumab	1141188588	L04AB04	Adalimumab
valproic acid	1140872214	N03AG01	Valproic Acid
zocor 10mg tablet	1140881748	C10AA01	Simvastatin
minims prednisolone 0.5% single-use eye drops	1140875684	S01BA04	Prednisolone
care ibuprofen 10% gel	1141200748	M02AA13	Ibuprofen
amoxycillin	1140872646	J01CA04	Amoxicillin
casodex 50mg tablet	1140917310	L02BB03	Bicalutamide
hydralazine	1140888686	C02DB02	Hydralazine
propranolol hydrochloride+bendrofluazide 80mg/2.5mg capsule	1140860418	C07BA05	Bendroflumethiazide |Propranolol
epinephrine	1140888770	A01AD01 |B02BC09 |C01CA24 |R01AA14 |R03AA01 |S01EA01	Epinephrine
anusol hc ointment	1140881442	C05AA01	Benzyl Benzoate |Zinc Oxide |Bismuth Subsalicylate |Balsam Of Peru
efcortelan 0.5% cream	1140882742	D07AA02	Hydrocortisone
one-alpha 250nanograms capsule	1140870958	A11CC03	Alfacalcidol
propiverine hydrochloride	1141168714	G04BD06	Propiverine
loceryl nail lacquer	1140878676	D01AE16	Amorolfine Hydrochloride
diethylamine salicylate 10% cream bp	1140921938	M02AC	Diethylamine Salicylate
loprazolam	1140863120	N05CD11	Loprazolam Mesilate
genotropin 12iu multidose injection	1140857748	H01AC01	Somatropin Recombinant
pulvinal beclomethasone diprop 100mcg breath-act dry pdr inh	1141179072	R03BA01	Beclomethasone Dipropionate
chlordiazepoxide	1140863328	N05BA02	Chlordiazepoxide
cyclophosphamide	1140869604	L01AA01	Cyclophosphamide
hydrochlorothiazide	1140866162	C03AA03	Hydrochlorothiazide
mercaptopurine	1140869842	L01BB02	Mercaptopurine
sibutramine	1141174500	A08AA10	Sibutramine
copaxone 20mg injection (pdr for recon)	1141172620	L03AX13	Glatiramer Acetate
vitamin d2	1140909878	A11CC01	Ergocalciferol
remedeine tablet	1140871684	N02AJ01	Acetaminophen |Dihydrocodeine
becodisks 100micrograms disks+diskhaler	1140881922	R03BA01	Beclomethasone Dipropionate
mst continus 30mg m/r tablet	1140871780	N02AA01	Morphine
glivec 100mg tablet	1141200440	L01XE01	Imatinib
gtn 300micrograms sublingual tablet	1140860838	C01DA02	Nitroglycerin
corsodyl original mouthwash	1140878734	A01AB03	Chlorhexidine
tolbutamide	1140874674	A10BB03 |V04CA01	Tolbutamide
benzydamine	1140884396	A01AD02 |G02CC03 |M01AX07 |M02AA05 |R02AX03	Benzydamine
goserelin	1140870194	L02AE03	Goserelin
flunisolide	1140876154	R01AD04 |R03BA03	Flunisolide
acarbose	1140868902	A10BF01	Acarbose
betnesol 500mcg soluble tablet	1140874794	H02AB01	Betamethasone
niacin	1140910670	C04AC01 |C10AD02	Niacin
adrenaline product	1140862290	A01AD01 |B02BC09 |C01CA24 |R01AA14 |R03AA01 |S01EA01	Epinephrine
cuprofen 200mg tablet	1140871388	M01AE01	Ibuprofen
folicin tablet	1140870486	B03AD	Folic Acid |Cupric Sulfate |Manganese
tritace 1.25mg tablet	1141188408	C09AA05	Ramipril
amaryl 1mg tablet	1141156984	A10BB12	Glimepiride
moduretic tablet	1140866420	C03EA01	Amiloride |Hydrochlorothiazide
hydrocortisone+miconazole	1140882908	D01A	Hydrocortisone |Miconazole
ortho-dienoestrol 0.01% cream	1140883014	G03CB01	Dienestrol
telmisartan+hydrochlorothiazide 40mg/12.5mg tablet	1141187788	C09DA07	Telmisartan |Hydrochlorothiazide
ibuleve gel	1140875540	M02AA13	Ibuprofen
malarone tablet	1141153410	P01BB51	Atovaquone |Proguanil
bezalip 200mg tablet	1140861926	C10AB02	Bezafibrate
magnesium hydroxide	1140881330	A02AA04 |G04BX01	Magnesium Hydroxide
lormetazepam	1140863176	N05CD06	Lormetazepam
harmogen 1.5mg tablet	1140868422	G03C	Estrone Sulfate
meptazinol	1140881026	N02AX05	Meptazinol Hydrochloride
balneum bath oil	1140878244	D02A	Soya Oil
halibut-liver oil capsule	1140877600	A11CB	Vitamin A |Vitamin D
paracetamol+tramadol	1141190956	N02AX52	Tramadol |Acetaminophen
solpadeine soluble effervescent tablet	1140856442	N02AJ09	Caffeine |Acetaminophen |Codeine
cymbalta 30mg gastro-resistant capsule	1141201834	N06AX21	Duloxetine
alphosyl cream	1140878346	D07XA01	Hydrocortisone |Coal Tar |Allantoin
liquid paraffin product	1141170844	A06AA01	Mineral Oil
unguentum m cream	1141164652	D02AX	No Active Ingredients
tetralysal 204mg capsule	1140857044	J01AA04	Lymecycline
desogestrel	1140857912	G03AC09	Desogestrel
femodette tablet	1141166368	G03AA10	Ethinyl Estradiol |Gestodene
atazanavir	1141190554	J05AE08	Atazanavir
propafenone	1140888482	C01BC03	Propafenone
half-sinemet cr m/r tablet	1140872434	N04BA02	Levodopa |Carbidopa
anafranil 10mg capsule	1140867690	N06AA04	Clomipramine
oxygen gas	1140855694	V03AN01	Oxygen
ergocalciferol product	1140876588	A11CC01	Ergocalciferol
trinovum tablet	1140869266	G03AA05	Norethisterone |Ethinyl Estradiol
sodium clodronate	1140868794	M05BA02	Clodronic Acid
caverject 5micrograms injection (pdr for recon)+diluent	1141152912	G04BE01	Alprostadil
neurontin 100mg capsule	1140872236	N03AX12	Gabapentin
otrivine-antistin eye drops	1140878048	S01GA53	Xylometazoline |Antazoline
mst continus 10mg m/r tablet	1140871776	N02AA01	Morphine
chlortalidone	1140909706	C03BA04	Chlorthalidone
clozapine	1140867420	N05AH02	Clozapine
mtx - methotrexate	1140910036	L01BA01 |L04AX03	Methotrexate
oestradiol 1.25g/dose gel	1140917448	G03CA03	Estradiol
nytol 25mg caplet	1141153080	R06AA02	Diphenhydramine
ispagel 3.5g/sachet s/f powder	1141185480	A06AC01	Plantago Seed
vitamin c+a+d tablet	1140877612	A11B	Multivitamin
canesten hc cream	1140882904	D01AC20	Clotrimazole |Hydrocortisone
locorten-vioform ear drops	1140875974	S02AA30	Flumethasone |Clioquinol
nateglinide	1141173882	A10BX03	Nateglinide
oestradiol 25mg implant 36 week	1140857690	G03CA03	Estradiol
ursodesoxycholic acid	1140910824	A05AA02	Ursodeoxycholic Acid
fusidic acid	1140859220	D06AX01 |D09AA02 |J01XC01 |S01AA13	Fusidic Acid
cyproterone	1140884634	G03HA01	Cyproterone Acetate
detrunorm 15mg tablet	1141168718	G04BD06	Propiverine
simple eye ointment	1140876026	S01AX	No Active Ingredients
ucerax 25mg tablet	1140863292	N05BB01	Hydroxyzine
acamprosate calcium	1140926990	N07BB03	Acamprosate
brevinor tablet	1140869256	G03AA05	Norethisterone |Ethinyl Estradiol
dipyridamole+aspirin	1141167844	B01AC30	Acetylsalicylic Acid |Dipyridamole
migard 2.5mg tablet	1141192670	N02CC07	Frovatriptan
ketoconazole	1140874336	D01AC08 |G01AF11 |J02AB02	Ketoconazole
clindamycin	1140873650	D10AF01 |G01AA10 |J01FF01	Clindamycin
ursofalk 250mg capsule	1140866000	A05AA02	Ursodeoxycholic Acid
felodipine+ramipril	1141165470	C09BB05	Ramipril |Felodipine
paracetamol+dihydrocodeine tartrate	1140882396	N02AJ01	Acetaminophen |Dihydrocodeine
sotalol hydrochloride+hydrochlorothiazide 80mg/12.5mg tablet	1140860332	C07BA07	Sotalol |Hydrochlorothiazide
mobic 15mg tablet	1140926796	M01AC06	Meloxicam
levitra 20mg tablet	1141192260	G04BE09	Vardenafil
ibuprofen+menthol 5%/3% gel	1140911748	M01AE51	Ibuprofen |Menthol
traxam gel	1140875640	M02AA08	Felbinac
solpadeine plus soluble effervescent tablet	1141189064	N02AJ09	Caffeine |Acetaminophen |Codeine
carbamazepine product	1140872064	N03AF01	Carbamazepine
estradiol+norethisterone acetate 1mg/0.5mg tablet	1141181818	G03FA01	Norethisterone |Estradiol
gentisone hc ear drops	1140884074	S03AA	Hydrocortisone |Gentamicin
alphosyl hc cream	1140878418	D07XA01	Hydrocortisone |Coal Tar |Allantoin
propantheline	1140883480	A03AB05	Propantheline
maalox plus suspension	1140865366	A02AF02	Aluminum Hydroxide |Magnesium Hydroxide
cellcept 250mg capsule	1140925986	L04AA06	Mycophenolate Mofetil
solpadeine headache soluble tablet	1141189068	N02BE51	Caffeine |Acetaminophen
viramune 200mg tablet	1141167020	J05AG01	Nevirapine
paracetamol product	1140868240	N02BE01	Acetaminophen
zemtard 120 xl m/r capsule	1141167832	C08DB01	Diltiazem
promazine	1140879746	N05AA03	Promazine
diprosone cream	1140882630	D07AC01	Betamethasone
niaspan 500mg m/r tablet	1141188546	C10AD02	Niacin
sando-k effervescent tablet	1140870554	A12BA51	Potassium Chloride |Potassium Bicarbonate
levitra 10mg tablet	1141192258	G04BE09	Vardenafil
rynacrom 2% nasal drops	1140882160	R01AC01	Cromoglicic Acid
metosyn 0.05% cream	1140888142	D07AC08	Fluocinonide
capecitabine	1141173030	L01BC06	Capecitabine
motens 2mg tablet	1140861282	C08CA09	Lacidipine
acupan 30mg tablet	1140868342	N02BG06	Nefopam Hydrochloride
chloramphenicol 1% eye ointment	1140875566	S01AA01	Chloramphenicol
oxycontin 20mg m/r tablet	1141171050	N02AA05	Oxycodone
zafirlukast	1141168340	R03DC01	Zafirlukast
sudocrem cream	1140878330	D02AB	Benzyl Benzoate |Benzyl Alcohol |Zinc Oxide |Lanolin
exe-cort hydrocortisone 1% cream	1141189464	S02BA01	Hydrocortisone
bricanyl 5mg tablet	1140862162	R03CC03	Terbutaline
cilostazol	1141181150	B01AC23	Cilostazol
kolanticon gel	1140865380	A03A	Aluminum Hydroxide |Simethicone |Dicycloverine Hydrochloride |Light Magnesium Oxide
capsaicin 0.075% cream	1140864558	M02AB01	Capsaicin
methylcellulose	1140865772	A06AC06	Methyl Cellulose
zineryt topical solution	1140880140	D10AF52	Erythromycin |Zinc
morphine sulphate+atropine sulphate	1140882116	A03CB03	Morphine |Atropine
sucralfate	1140865536	A02BX02	Sucralfate
fenactol 25mg e/c tablet	1141182674	M01AB05	Diclofenac
oxcarbazepine	1141175204	N03AF02	Oxcarbazepine
temgesic 200mcg sublingual tablet	1140871734	N02AE01	Buprenorphine
ikorel 10mg tablet	1140910772	C01DX16	Nicorandil
erythromycin product	1141157356	D10AF02 |J01FA01 |S01AA17	Erythromycin
zomorph 10mg m/r capsule	1141152986	N02AA01	Morphine
tenoret 50 tablet	1140860324	C07CB03	Chlorthalidone |Atenolol
chloroquine	1140874482	P01BA01	Chloroquine
nicotinic acid product	1140861868	C04AC01 |C10AD02	Niacin
flurbiprofen	1140871236	M01AE09 |M02AA19 |R02AX01 |S01BC04	Flurbiprofen
risperdal 0.5mg tablet	1141177762	N05AX08	Risperidone
colifoam 10% foam	1140882730	A07EA02	Hydrocortisone
benadryl plus capsule	1141173212	R01BA52	Pseudoephedrine |Acrivastine
misoprostol	1140865628	A02BB01 |G02AD06	Misoprostol
cocois scalp ointment	1140864346	D05AA	Salicylic Acid |Sulfur |Coal Tar
cromoglycate	1140910730	A07EB01 |D11AH03 |R01AC01 |R03BC01 |S01GX01	Cromoglicic Acid
diphenhydramine product	1140883600	D04AA32 |R06AA02	Diphenhydramine
doxepin	1140867640	N06AA12	Doxepin
clexane 20mg/0.2ml prefilled syringe	1140861594	B01AB05	Enoxaparin
difflam sore throat 0.15% oral rinse	1141169694	M02AA05	Benzydamine
dulco-lax 2.5mg perles	1141173444	A06AB08	Picosulfuric Acid
paramol tablet	1140863552	N02AJ01	Acetaminophen |Dihydrocodeine
sulfadiazine	1141182110	J01EC02	Sulfadiazine
valaciclovir	1140916890	J05AB11	Valaciclovir
maxitrol eye drops	1140882718	S01CA01	Polymyxin B Sulfate |Neomycin |Dexamethasone
rozex 0.75% gel	1140916608	D06BX01	Metronidazole
budesonide+eformoterol	1141174512	R03AK07	Formoterol |Budesonide
moclobemide	1140867920	N06AG02	Moclobemide
acetylcysteine	1140862938	R05CB01 |S01XA08 |V03AB23	Acetylcysteine
cytamen 1mg/1ml injection	1140870520	B03BA01	Cyanocobalamin
carteolol	1140879822	C07AA15 |S01ED05	Carteolol
adcortyl in orabase oral paste	1140876240	A01AC01	Triamcinolone
fucidin h cream	1140882920	D06AX01	Hydrocortisone |Fusidic Acid
balneum plus cream	1141146426	D02A	Urea |Lauromacrogols
alphosyl shampoo	1141145710	D05AA	Coal Tar
betaferon 300micrograms injection (pdr for recon)+diluent	1141181882	L03AB08	Interferon Beta-1B
zamadol 50mg capsule	1140928742	N02AX02	Tramadol
lotriderm cream	1140882778	D01AC	Clotrimazole |Betamethasone
slo-phyllin 60mg m/r capsule	1140862424	R03DA04	Theophylline
disodium pamidronate	1140868784	M05BA03	Pamidronate
anadin paracetamol 500mg tablet	1141188516	N02BE01	Acetaminophen
non-drowsy sinutab tablet	1141188512	N02BE51	Acetaminophen |Pseudoephedrine
duphaston 10mg tablet	1140868496	G03DB01	Dydrogesterone
modecate 12.5mg/0.5ml oily injection	1140867456	N05AB02	Fluphenazine
sustiva 600mg tablet	1141187568	J05AG03	Efavirenz
alphaderm cream	1140882818	D07XA01	Hydrocortisone |Urea
trosyl nail solution	1140878672	D01AC07	Tioconazole
fucithalmic m/r eye drops	1140875736	S01AA13	Fusidic Acid
liquid paraffin	1140865734	A06AA01	Mineral Oil
clotrimazole product	1141157304	A01AB18 |D01AC01 |G01AF02	Clotrimazole
sudafed dual relief capsule	1141171672	N02BE51	Acetaminophen |Phenylephrine
fml eye drops	1140878052	S01BA07	Fluorometholone
stilnoct 5mg tablet	1140864916	N05CF02	Zolpidem
chloramphenicol 0.25% eye drops	1140882538	S01AA01	Chloramphenicol
combivir tablet	1141166772	J05AR01	Zidovudine |Lamivudine
lactugal solution	1140865808	A06AD11	Lactulose
voltarol 100mg suppository	1140871174	M01AB05	Diclofenac
eczederm+hydrocortisone cream	1140888134	D07XA01	Hydrocortisone |Mineral Oil
eccoxolac 300mg capsule	1141193170	M01AB08	Etodolac
opatanol 1mg/ml eye drops	1141192302	S01GX09	Olopatadine
fluanxol 500micrograms tablet	1140867952	N05AF01	Flupentixol
salicylic acid product	1141157414	D01AE12 |S01BC08	Salicylic Acid
ventolin cr 4mg m/r tablet	1140862070	R03CC02	Salbutamol
tioconazole	1140880460	D01AC07 |G01AF08	Tioconazole
miconazole	1140874346	A01AB09 |A07AC01 |D01AC02 |G01AF04 |J02AB01 |S02AA13	Miconazole
oestriol product	1140868400	G03CA04	Estriol
felbinac	1140884498	M02AA08	Felbinac
sodium picosulfate	1140909704	A06AB08	Picosulfuric Acid
dioctyl 100mg tablet	1140851072	A06AA02	Docusate
coal tar product	1140879902	D05AA	Coal Tar
growth hormone product	1140882976	H01AC01	Somatropin Recombinant
betaxolol	1140879758	C07AB05 |S01ED02	Betaxolol
mesren mr 400mg m/r tablet	1141189390	A07EC02	Mesalazine
yentreve 20mg gastro-resistant capsule	1141200570	N06AX21	Duloxetine
nystatin	1140874360	A07AA02 |D01AA01 |G01AA01	Nystatin
phenelzine	1140867850	N06AF03	Phenelzine
lamisil 1% cream	1140882474	D01AE15	Terbinafine
metrosa 0.75% gel	1141192154	D06BX01	Metronidazole
cacit 500mg effervescent tablet	1140852836	A12AA04	Calcium Carbonate
lipostat 10mg tablet	1140861970	C10AA03	Pravastatin
fluvoxamine	1140879544	N06AB08	Fluvoxamine
hydrocortisone+clotrimazole	1140882906	D01A	Clotrimazole |Hydrocortisone
disopyramide	1140866568	C01BA03	Disopyramide
hydrocortisone+lidocaine	1141194840	A07EA02	Lidocaine |Hydrocortisone
lemsip sachet	1140911762	N02BE51	Acetaminophen |Phenylephrine
azelaic acid	1140880208	D10AX03	Azelaic Acid
macrodantin 50mg capsule	1140874190	J01XE01	Nitrofurantoin
suscard 1mg m/r buccal tablet	1140860846	C01DA02	Nitroglycerin
estring 2mg(7.5micrograms/24hours) vaginal ring	1140911708	G03CA03	Estradiol
zovirax 5% cream	1140882478	D06BB03	Aciclovir
durogesic 25micrograms/hour patch	1140911830	N02AB03	Fentanyl
mobic 7.5mg tablet	1140926794	M01AC06	Meloxicam
quinidine	1140851530	C01BA01	Quinidine
chlorpheniramine maleate	1140862624	R06AB04	Chlorphenamine
transvasin cream	1140877890	M02A	Ethyl Nicotinate |Hexyl Nicotinate |Tetrahydrofurfuryl Salicylate
tri-adcortyl cream	1140883044	S02CA04	Gramicidin D |Triamcinolone |Nystatin |Neomycin
avonex 30micrograms/0.5ml prefilled syringe	1141188642	L03AB07	Interferon Beta-1A
cobalin-h 1mg/1ml injection	1140870508	B03BA03	Hydroxocobalamin
nuelin 125mg tablet	1140862414	R03DA04	Theophylline
remedeine forte tablet	1140871686	N02AJ01	Acetaminophen |Dihydrocodeine
aerobec 50mcg autohaler	1140862474	R03BA01	Beclomethasone Dipropionate
oxynorm 5mg capsule	1141171066	N02AA05	Oxycodone
navispare tablet	1140866352	C03EA07	Amiloride |Cyclopenthiazide
bonefos 400mg capsule	1140868804	M05BA02	Clodronic Acid
glytrin 400micrograms spray	1140861000	C01DA02	Nitroglycerin
lamisil 250mg tablet	1140882472	D01BA02	Terbinafine
hytrin 2mg tablet	1140860610	G04CA03	Terazosin
fibrazate xl 400mg m/r tablet	1141201306	C10AB02	Bezafibrate
ferrous gluc+folic acid+ascorbic acid 250mg/5mg/10mg tablet	1140870410	B03AE02	Vitamin C |Folic Acid |Iron
silkis 3micrograms/g ointment	1141180200	D05AX03	Calcitriol
nicotine	2018610518	N07BA01	Nicotine
panadol extra tablet	1141168646	N02BE51	Caffeine |Acetaminophen
feminax tablet	1141188522	N02AA79	Caffeine |Acetaminophen |Codeine |Scopolamine
germoloids cream	1141190642	D02AB	Lidocaine |Zinc Oxide
atenolol+bendrofluazide	1141146126	C07BB03	Atenolol |Bendroflumethiazide
dydrogesterone	1140868494	G03DB01	Dydrogesterone
sevelamer	1141175192	V03AE02	Sevelamer
acetazolamide	1140875868	S01EC01	Acetazolamide
intal 5mg inhaler	1140862532	R03BC01	Cromoglicic Acid
elantan 10 tablet	1140860982	C01DA14	Isosorbide Mononitrate
orphenadrine	1140883560	N04AB02 |M03BC01	Orphenadrine
co-danthramer	1140881622	A06AB53	Danthron |Poloxamer 188
co-magaldrox	1140881318	A02A	Aluminum Hydroxide |Magnesium Hydroxide
imidapril hydrochloride	1141164148	C09AA16	Imidapril
co-triamterzide	1140923272	C03EA01	Triamterene |Hydrochlorothiazide
oxynorm 10mg capsule	1141170964	N02AA05	Oxycodone
kaletra 133.3mg/33.3mg capsule	1141173916	J05AR10	Ritonavir |Lopinavir
hydrocortistab 1% cream	1140888628	D07AA02	Hydrocortisone
pulvinal salbutamol 200mcg breath-act dry powder inhaler	1141179066	R03AC02	Salbutamol
monosorb xl 60 m/r tablet	1141162550	C01DA14	Isosorbide Mononitrate
sulfinpyrazone	1140909890	M04AB02	Sulfinpyrazone
sinthrome 1mg tablet	1140861698	B01AA07	Acenocoumarol
nerisone 0.1% cream	1140884640	D07AC06	Difluocortolone
curatoderm 4micrograms/g ointment	1140923732	D05AX04	Tacalcitol
restandol 40mg capsule	1140868536	G03BA03	Testosterone Undecanoate
eletriptan	1141185436	N02CC06	Eletriptan
oramorph 100mg/5ml concentrated oral solution	1140882274	N02AA01	Morphine
panadol 500mg tablet	1140856240	N02BE01	Acetaminophen
ibuprofen+codeine phosphate	1140878030	N02AJ08	Codeine |Ibuprofen
tenif capsule	1140860358	C07FB03	Atenolol |Nifedipine
nyogel 0.1% liquid eye gel	1141179734	S01ED01	Timolol
femapak 40 patch+tablet	1140926686	G03FA14	Dydrogesterone |Estradiol
robaxin 750mg tablet	1140875454	M03BA03	Methocarbamol
mestinon 60mg tablet	1140888818	N07AA02	Pyridostigmine
innozide tablet	1140860784	C09BA02	Enalapril |Hydrochlorothiazide
otosporin ear drops	1140882832	S02CA03	Hydrocortisone |Polymyxin B Sulfate |Neomycin
amoxicillin product	1141180228	J01CA04	Amoxicillin
rivotril 500mcg tablet	1140872152	N03AE01	Clonazepam
bromocriptine	1140868866	G02CB01 |N04BC01	Bromocriptine
propecia 1mg tablet	1141179886	D11AX10	Finasteride
maxolon 5mg tablet	1141150866	A03FA01	Metoclopramide
vallergan 10mg tablet	1140862742	R06AD01	Alimemazine
camcolit 250 tablet	1140867494	N05AN01	Lithium
cholestyramine	1140865576	C10AC01	Cholestyramine
colestyramine product	1141180734	C10AC01	Cholestyramine
dhc continus 60mg m/r tablet	1140871920	N02AA08	Dihydrocodeine
feso4 - ferrous sulphate	1140910436	B03AA07	Iron
ilube eye drops	1140882072	S01XA08	Acetylcysteine
liquid paraffin+white soft paraffin 50%/50% ointment	1140916270	D02A	Mineral Oil |Petrolatum
eurax cream	1140878266	D04AX	Crotamiton
magnesium trisilicate	1140881324	A02A	Magnesium Trisilicate
balneum plus bath oil	1140878246	D02A	Lauromacrogols |Soya Oil
redoxon 25mg tablet	1140870946	A11GA	Vitamin C
calcitriol product	1140870980	A11CC04 |D05AX03	Calcitriol
zamadol sr 100mg m/r capsule	1141153424	N02AX02	Tramadol
solpadeine plus capsule	1141189008	N02AJ09	Caffeine |Acetaminophen |Codeine
metoprolol tartrate+chlorthalidone 100mg/12.5mg tablet	1140860308	C07CB02	Metoprolol |Chlorthalidone
sevredol 10mg tablet	1140871700	N02AA01	Morphine
triptafen tablet	1140867934	N06CA01	Amitriptyline |Perphenazine
septrin 480mg tablet	1140873930	J01EE01	Trimethoprim |Sulfamethoxazole
univer 120mg m/r capsule	1140881692	C08DA01	Verapamil
pro-banthine 15mg tablet	1140865330	A03AB05	Propantheline
aricept 5mg tablet	1141150840	N06DA02	Donepezil
prednesol 5mg tablet	1140874950	H02AB06	Prednisolone
flupenthixol	1140867150	N05AF01	Flupentixol
hydroxyurea	1140869978	L01XX05	Hydroxyurea
piriton 10mg/1ml injection	1140862632	R06AB04	Chlorphenamine
dalacin t topical solution	1140880200	D10AF01	Clindamycin
beclamide	1140856468	N03AX30	Beclamide
difflam cream	1140875620	M02AA05	Benzydamine
hirudoid cream	1140880726	C05BA	Heparinoid
polytar af liquid	1140883828	D05AA	Tar
sofradex eye/ear drops	1140882724	S03CA01	Gramicidin D |Framycetin |Dexamethasone
vitamins b+c	1140871004	A11EB	Vitamin C |Vitamin B
niquitin cq 2mg mint lozenge	1141188524	N07BA01	Nicotine
tenoretic tablet	1140860328	C07CB03	Chlorthalidone |Atenolol
solpadeine max tablet	1141167748	N02AJ09	Acetaminophen |Codeine
galpharm hayfever and allergy relief 10mg tablet	1141179944	R06AE07	Cetirizine
levonorgestrel	1140869366	G03AC03 |G03AD01	Levonorgestrel
oxactin 20mg capsule	1141174756	N06AB03	Fluoxetine
atropine	1140883494	A03BA01 |S01FA01	Atropine
doxadura 1mg tablet	1141194372	C02CA04	Doxazosin
surmontil 10mg tablet	1140867758	N06AA06	Trimipramine
olopatadine	1141192298	R01AC08	Olopatadine
prograf 0.5mg capsule	1141171242	L04AD02	Tacrolimus
felogen xl 5mg m/r tablet	1141188576	C08CA02	Felodipine
nizoral 2% cream	1140880306	D01AC08	Ketoconazole
augmentin 375mg tablet	1140872798	J01CR02	Amoxicillin |Clavulanate
alimemazine	1140909792	R06AD01	Alimemazine
cilazapril	1140860882	C09AA08	Cilazapril
asilone liquid	1140881422	A02AF	Magnesium Oxide |Aluminum Hydroxide |Dimethicone
ursodeoxycholic acid product	1140865996	A05AA02	Ursodeoxycholic Acid
lodoxamide	1140875696	S01GX05	Lodoxamide
pulmadil 200micrograms inhaler	1140862140	R03AC05	Rimiterol Hydrobromide
zydol sr 100mg m/r tablet	1140922636	N02AX02	Tramadol
zomorph 30mg m/r capsule	1141152988	N02AA01	Morphine
oramorph 10mg/5ml oral unit dose vial	1140871778	N02AA01	Morphine
panadol 500mg capsule	1140856238	N02BE01	Acetaminophen
beta-adalat capsule	1140860356	C07FB03	Atenolol |Nifedipine
pethidine	1140884388	N02AB02	Pethidine
feldene 0.5% gel	1140877954	M02AA07	Piroxicam
imatinib	1141185284	L01XE01	Imatinib
novofem tablet	1141180766	G03FB05	Norethisterone |Estradiol
hydrocortisyl 1% cream	1140888630	D07AA02	Hydrocortisone
ribavirin	1140909754	J05AP01	Ribavirin
isib 20mg tablet	1140860994	C01DA14	Isosorbide Mononitrate
fortipine la40 m/r tablet	1141145870	C08CA05	Nifedipine
tambocor 50mg tablet	1140866654	C01BC04	Flecainide
bezafibrate product	1141157260	C10AB02	Bezafibrate
alomide eye drops	1140878060	S01GX05	Lodoxamide
pholcodine	1140862886	R05DA08	Pholcodine
sulphur product	1140880056	D10AB02	Sulfur
modalim 100mg tablet	1140862028	C10AB08	Ciprofibrate
senokot hi-fibre lemon 3.5g/sachet s/f granules	1141200498	A06AC01	Plantago Seed
paroven 250mg capsule	1140861416	C05CA51	Oxerutins
neo-cytamen 250micrograms/1ml injection	1140858448	B03BA03	Hydroxocobalamin
solpadeine plus tablet	1141189010	N02AJ09	Caffeine |Acetaminophen |Codeine
veganin tablet	1140856348	N02AJ09	Caffeine |Acetaminophen |Codeine
hedex tablet	1140911758	N02BE01	Acetaminophen
fluorometholone	1140875766	C05AA06 |D07AB06 |D07XB04 |D10AA01 |S01BA07 |S01CB05	Fluorometholone
trinordiol tablet	1140869190	G03AB03	Levonorgestrel |Ethinyl Estradiol
betamethasone+fusidic acid	1140882774	D07CC01	Betamethasone |Fusidic Acid
gopten 500micrograms capsule	1140860912	C09AA10	Trandolapril
propylthiouracil	1140874776	H03BA02	Propylthiouracil
renagel 403mg capsule	1141175196	V03AE02	Sevelamer
utovlan 5mg tablet	1140868586	L02AB	Norethisterone
proctofoam hc foam	1140881444	A07EA02	Hydrocortisone |Pramocaine
progynova ts 50 50micrograms patch	1141180580	G03CA03	Estradiol
methylprednisolone	1140874976	D07AA01 |D10AA02 |H02AB04	Methylprednisolone
clobetasone butyrate+neomycin sulphate	1140882708	S01CA11	Neomycin |Clobetasone
powergel 2.5% gel	1140921844	M02AA10	Ketoprofen
sebomin mr 100mg m/r capsule	1141191010	J01AA08	Minocycline
cabren 2.5mg m/r tablet	1141187094	C08CA02	Felodipine
fenbid 5% gel	1140927152	M02AA13	Ibuprofen
gemfibrozil	1140861856	C10AB04	Gemfibrozil
sodium chloride	2018961142	A12CA01 |B05CB01 |B05XA03 |S01XA03	Sodium Chloride
physiotens 200micrograms tablet	1140928290	C02AC05	Moxonidine
alphosyl 2 in 1 shampoo	1140878510	D05AA	Coal Tar
cafergot tablet	1140872050	N02CA52	Caffeine |Ergotamine
mst continus 100mg m/r tablet	1140871786	N02AA01	Morphine
cuprofen plus tablet	1141190952	N02AJ08	Codeine |Ibuprofen
macrodantin 100mg capsule	1140874192	J01XE01	Nitrofurantoin
provigil 100mg tablet	1141163118	N06BA07	Modafinil
napratec tablet combination pack	1140871638	M01AE56	Naproxen |Misoprostol
penicillamine	1140875316	M01CC01	Penicillamine
imuran 10mg tablet	1141145996	L04AX01	Azathioprine
nifedipress mr 10 m/r tablet	1141157140	C08CA05	Nifedipine
duac once daily gel	1141188766	D10AF51	Clindamycin |Benzoyl Peroxide
spasmonal fibre granules 500g	1141166264	A03AX08	Alverine
celectol 200mg tablet	1140860498	C07AB08	Celiprolol
influenza vaccine	1140880680	J07BB	Influenza Vaccine
meptid 200mg tablet	1140881028	N02AX05	Meptazinol Hydrochloride
neorecormon 500iu injection (pdr for recon)+solvent	1141156666	B03XA01	Erythropoietin
tri-adcortyl otic ear ointment	1140876104	S02CA04	Gramicidin D |Triamcinolone |Nystatin |Neomycin
solpadeine headache tablet	1141189066	N02BE51	Caffeine |Acetaminophen
zyprexa 2.5mg tablet	1141167976	N05AH03	Olanzapine
antepsin 1g tablet	1140865538	A02BX02	Sucralfate
feldene 10mg capsule	1140871672	M01AC01	Piroxicam
half beta-prograne 80mg m/r capsule	1140866802	C07AA05	Propranolol
donepezil hydrochloride	1141150834	N06DA02	Donepezil
optilast 0.05% eye drops	1141162970	S01GX07	Azelastine
ethinylestradiol	1141181220	G03CA01 |L02AA03	Ethinyl Estradiol
capozide tablet	1140881714	C09BA01	Hydrochlorothiazide |Captopril
augmentin 625mg tablet	1140872734	J01CR02	Amoxicillin |Clavulanate
flavoxate	1140883914	G04BD02	Flavoxate
dantrolene	1140883858	M03CA01	Dantrolene
digitoxin	1140865990	C01AA04	Digitoxin
cod liver oil+zinc oxide 11.4/38% ointment	1140876350	D02AB |D03AA	Zinc Oxide |Cod Liver Oil
isopto plain 0.5% eye drops	1140878174	S01XA20	Hypromellose
hypotears eye drops	1140878182	S01AX18	Benzalkonium |Povidone
cutivate 0.05% cream	1140864820	D07AC	Fluticasone Propionate
oxerutins 250mg capsule	1140861418	C05CA51	Oxerutins
sterculia	1140865778	A06AC03	Sterculia
tryptophan product	1140867960	N06AX02	Tryptophan
leuprorelin	1140884544	L02AE02	Leuprolide
codeine linctus	1140884452	R05DA04	Codeine
hypovase 500mcg tablet	1140860580	C02CA01	Prazosin
voltarene 25mg e/c tablet	1140877868	M02AA15	Diclofenac
oxytetramix 250 tablet	1140873564	J01AA06	Oxytetracycline
ketotifen	1140862668	R06AX17 |S01GX08	Ketotifen
cromolyn sodium	1140910736	A07EB01 |D11AH03 |R01AC01 |R03BC01 |S01GX01	Cromoglicic Acid
disodium cromoglycate	1140910734	A07EB01 |D11AH03 |R01AC01 |R03BC01 |S01GX01	Cromoglicic Acid
oruvail 100 m/r capsule	1140871522	M01AE03	Ketoprofen
lescol 20mg capsule	1140864592	C10AA04	Fluvastatin
mepacrine	1140884326	P01AX05	Quinacrine
ultrabase cream	1140878280	D02A	Mineral Oil |Petrolatum
acemetacin	1140875278	M01AB11	Acemetacin
unguentum merck cream	1140878288	D02A	No Active Ingredients
interferon beta-1a	1141150594	L03AB07	Interferon Beta-1A
cya - cyclosporin	1140910382	L04AD01 |S01XA18	Cyclosporine
ferrograd folic filmtab	1140870316	B03AD03	Folic Acid |Ferrous Sulfate
propain tablet	1140856436	N02AJ09	Caffeine |Acetaminophen |Codeine |Diphenhydramine
beechams powder	1140911760	N02BA51	Caffeine |Acetylsalicylic Acid
salofalk 250mg e/c tablet	1140865598	A07EC02	Mesalazine
megestrol	1140884706	G03AC05 |G03DB02 |L02AB01	Megestrol Acetate
chloramphenicol eye drops	1140853186	S01AA01	Chloramphenicol
acular 0.5% ophthalmic solution	1140927354	S01BC05	Ketorolac
oxycontin 5mg m/r tablet	1141180792	N02AA05	Oxycodone
accolate 20mg tablet	1141168344	R03DC01	Zafirlukast
brexidol 20mg tablet	1141169530	M01AC01	Piroxicam
fluocinolone	1140884676	C05AA10 |D07AC04 |S01BA15 |S02BA08	Fluocinolone Acetonide
froben 50mg tablet	1140871238	M01AE09	Flurbiprofen
asmanex twisthaler 200mcg breath-actuated dry powder inhaler	1141191818	R03BA07	Mometasone
tacrolimus monohydrate 0.03% ointment	1141179842	D11AH01	Tacrolimus
famotidine	1140865608	A02BA03	Famotidine
roaccutane 5mg capsule	1140880240	D10AD04	Isotretinoin
oruvail gel	1140877894	M02AA10	Ketoprofen
rifampicin	1140874056	J04AB02	Rifampicin
phorpain 5% gel	1141188652	M02AA13	Ibuprofen
acebutolol	1140866724	C07AB04	Acebutolol
zimbacol xl 400mg m/r tablet	1141171548	C10AB02	Bezafibrate
potassium citrate 3g/sachet granules	1140869412	A12BA02	Potassium Citrate
sodium chloride eye drops	1140888376	S01XA03	Sodium Chloride
phosphate-sandoz tablet	1140870900	B05XA09	Sodium Phosphate
fybozest orange 3.5g s/f granules	1141145830	A06AC	Plantago Seed
hydromol emollient bath additive	1140878252	D02A	Light Mineral Oil |Isopropyl Myristate
desmospray 10micrograms nasal spray	1140868820	H01BA02	Desmopressin
presinex 10micrograms nasal spray	1141188880	H01BA02	Desmopressin
ferrograd-c filmtab	1140858300	A11JB	Vitamin C |Ferrous Sulfate
diethylstilbestrol	1140909848	G03CB02 |G03CC05 |L02AA01	Diethylstilbestrol
migraleve yellow tablet	1140872030	N02AJ06	Acetaminophen |Codeine
kapake 30/500 effervescent tablet	1141190656	N02AJ06	Acetaminophen |Codeine
codis dispersible tablet	1140856336	N02AJ07	Codeine |Acetylsalicylic Acid
elidel 1% cream	1141187336	D11AH02	Pimecrolimus
calcicard 60mg tablet	1140851730	C08DB01	Diltiazem
frisium 10mg capsule	1140863272	N05BA09	Clobazam
oxycontin 40mg m/r tablet	1141171052	N02AA05	Oxycodone
sulindac	1140871604	M01AB02	Sulindac
clobetasol propionate+neomycin sulphate+nystatin	1140882794	D07CD01	Nystatin |Neomycin |Clobetasol Propionate
campral ec 333mg e/c tablet	1140926994	N07BB03	Acamprosate
norethisterone product	1141157406	G03AC01 |G03DC02	Norethisterone
ovysmen tablet	1140869262	G03AA05	Norethisterone |Ethinyl Estradiol
norimin tablet	1140869260	G03AA05	Norethisterone |Ethinyl Estradiol
binovum tablet	1140869254	G03AA05	Norethisterone |Ethinyl Estradiol
nitroglycerin	1140910570	C01DA02 |C05AE01	Nitroglycerin
vioform hydrocortisone cream	1140882836	D07CA01	Hydrocortisone |Clioquinol
durogesic 50micrograms/hour patch	1140911832	N02AB03	Fentanyl
movelat relief gel	1140925930	M02AC	Salicylic Acid |Mucopolysaccharide Polysulfate
azt - azathioprine	1140909864	L04AX01	Azathioprine
hay-crom eye drops	1140909484	S01GX01	Cromoglicic Acid
minocin 50mg tablet	1140873482	J01AA08	Minocycline
norfloxacin	1140874178	J01MA06 |S01AE02	Norfloxacin
heparin	1140881842	B01AB01 |C05BA03 |S01XA14	Heparin
pergolide	1140879660	N04BC02	Pergolide
oxprenolol	1140879830	C07AA02	Oxprenolol
fersaday 304mg tablet	1140921160	B03AA07	Iron
vaniqa 11.5% cream	1141200094	D11AX16	Eflornithine
maalox tablet	1140865358	A02A	Aluminum Hydroxide |Magnesium Hydroxide |Simethicone
vitamin e product [ctsu]	1185	A11H	Vitamin E
eucerin 10% cream	1141164836	D02A	Urea
e45 lotion	1140916948	D02AC	Petrolatum |Lanolin |Light Mineral Oil
carbo-dome cream	1140878350	D05AA	Coal Tar
glutamic acid product	1140881346	A09AB01	Glutamic Acid
propain caplet	1141172966	N02AJ09	Caffeine |Acetaminophen |Codeine |Diphenhydramine
phosex 1g tablet	1141167308	V03AE	Calcium Acetate
distalgesic tablet	1140868260	N02AJ	Acetaminophen |Dextropropoxyphene
digoxin product	1140865966	C01AA05	Digoxin
spirolone 25mg tablet	1140866318	C03DA01	Spironolactone
phenindione	1140861702	B01AA02	Phenindione
ciprofloxacin product	1141157366	J01MA02 |S01AE03 |S02AA15 |S03AA07	Ciprofloxacin
l-carnitine product	1140910854	A16AA01	L-Carnitine
innovace 2.5mg tablet	1140860776	C09AA02	Enalapril
bondronat 50mg tablet	1141190534	M05BA06	Ibandronate
antabuse 200mg tablet	1140872484	N07BB01	Disulfiram
symmetrel 100mg capsule	1140872440	N04BB01	Amantadine
zyban 150mg m/r tablet	1141176858	N06AX12	Bupropion
enoxaparin	1140861588	B01AB05	Enoxaparin
danazol	1140868968	G03XA01	Danazol
clopixol 2mg tablet	1140867342	N05AF05	Zuclopenthixol
zuclopenthixol	1140882100	N05AF05	Zuclopenthixol
fucidin ointment	1140882544	D06AX01	Fusidic Acid
preservex 100mg tablet	1140925808	M02AA25	Aceclofenac
sodium picosulphate	1140865724	A06AB08	Picosulfuric Acid
conotrane cream	1140878290	D08AJ01	Benzalkonium |Dimethicone
polytar plus liquid	1140878504	D05AA	Coal Tar
aveeno lotion	1141185108	D05AA	Colloidal Oatmeal
evening primrose oil 20% cream	1141193140	D11AX02	Evening Primrose Oil
oilatum bath formula liquid bath additive 300ml	1141200882	D02A	Light Mineral Oil
ketovite tablet	1140870786	A11B	Multivitamin
glucagon product	1140874826	H04AA01	Glucagon Recombinant
somatropin	1140868644	H01AC01	Somatropin Recombinant
pancreatin	1140866022	A09AA02	Pancrelipase
paracetamol+caffeine	1140884404	N02BE51	Caffeine |Acetaminophen
kalten capsule	1140860398	C07DB01	Atenolol |Amiloride |Hydrochlorothiazide
levonorgestrel product	1141157410	G03AC03 |G03AD01	Levonorgestrel
mupirocin	1140880342	D06AX09 |R01AX06	Mupirocin
chloramiphene	1140910372	D06AX02 |D10AF03 |G01AA05 |J01BA01 |S01AA01 |S02AA01 |S03AA08	Chloramphenicol
ketorolac	1140884558	M01AB15 |S01BC05	Ketorolac
tenoxicam	1140875346	M01AC02	Tenoxicam
fluorouracil	1140869772	L01BC02	Fluorouracil
marevan 0.5mg tablet	1141164760	B01AA03	Warfarin
apomorphine	1140879648	N04BC07 |G04BE07	Apomorphine
glyceryl trinitrate patch	1140927544	C01DA02	Nitroglycerin
tranylcypromine	1140867914	N06AF04	Tranylcypromine
durogesic 75micrograms/hour patch	1140911834	N02AB03	Fentanyl
diazepam product	1141157496	N05BA01	Diazepam
imodium plus 2mg/125mg chewable tablet	1141166998	A07DA53	Loperamide |Simethicone
oxymetazoline 500micrograms/ml nasal spray	1140853978	R01AA05	Oxymetazoline
decongestant 0.05% nasal spray	1140927812	R01AA05	Oxymetazoline
movelat relief cream	1140925936	M02AC	Salicylic Acid |Mucopolysaccharide Polysulfate
aspro clear maximum strength soluble tablet	1140909480	N02BA01	Acetylsalicylic Acid
alka-seltzer tablet	1140917114	N02BA51	Acetylsalicylic Acid |Sodium Bicarbonate |Citric Acid
iopidine ophthalmic 0.5% intra-ocular solution	1140921818	S01EA03	Apraclonidine
isotretinoin	1140880238	D10AD04 |D10BA01	Isotretinoin
steri-neb salamol 2.5mg/2.5ml nebulisation unit	1140862008	R03AC02	Salbutamol
chemydur 60xl m/r tablet	1141166858	C01DA14	Isosorbide Mononitrate
tensipine mr 10 m/r tablet	1140927940	C08CA05	Nifedipine
ofloxacin	1140874160	J01MA01 |S01AE01 |S02AA16	Ofloxacin
nadolol	1140860192	C07AA12	Nadolol
entocort cr 3mg m/r capsule	1140926004	A07EA06	Budesonide
levodopa	1140872320	N04BA01	Levodopa
mucogel suspension	1140865368	A02A	Aluminum Hydroxide |Magnesium Hydroxide
acidol-pepsin tablet	1140851314	A09A	Glycine Betaine |Pepsin
benzoyl peroxide product	1140880040	D10AE01	Benzoyl Peroxide
solvazinc 200mg effervescent tablet	1140870840	A12CB01	Zinc Sulfate
paraffin-white soft	1140910368	D02AC	Petrolatum
soya oil 84.75% bath oil	1140876498	D02A	Soya Oil
erythropoietin product	1140870568	B03XA01	Erythropoietin
norditropin(epr) 12iu(4mg) injection (pdr for recon)+diluent	1140868650	H01AC01	Somatropin Recombinant
pregaday tablet	1140870328	B03AD03	Folic Acid |Iron
torasemide	1140888496	C03CA04	Torasemide
phenytoin product	1140872098	N03AB02	Phenytoin
oramorph sr 10mg m/r tablet	1140871712	N02AA01	Morphine
cyklokapron 500mg tablet	1140861834	B02AA02	Tranexamic Acid
midrid capsule	1140871966	N02BE51	Acetaminophen |Isometheptene
indomethacin product	1141157452	C01EB03 |M01AB01 |M02AA23 |S01BC01	Indomethacin
numark hayfever and allergy relief 10mg tablet	1141194228	R06AE07	Cetirizine
norplant 38mg subdermal implant	1140864172	G03AC03	Levonorgestrel
bactroban 2% nasal ointment	1140916846	D06AX09	Mupirocin
largactil 10mg tablet	1140863416	N05AA01	Chlorpromazine
beta-cardone 40mg tablet	1140860304	C07AA07	Sotalol
tagamet 100 tablet	1140909500	A02BA01	Cimetidine
moduret 25 tablet	1140866416	C03EA01	Amiloride |Hydrochlorothiazide
nystatin+chlorhexidine hydrochloride 100000units/1%/g cream	1140880390	D08AC02	Nystatin |Chlorhexidine
zovirax 3% eye ointment	1140875552	S01AD03	Aciclovir
naproxen+misoprostol	1140881612	M01AE56	Naproxen |Misoprostol
burinex a tablet	1140866356	C03CA02	Bumetanide
salicylic acid	1140880014	D01AE12 |S01BC08	Salicylic Acid
ditropan xl 5mg m/r tablet	1141177080	G04BD04	Oxybutynin
clindamycin product	1141157358	D10AF01 |G01AA10 |J01FF01	Clindamycin
ovestin 250micrograms tablet	1140857704	G03CA04	Estriol
co-danthrusate	1140881624	A06AG10	Danthron |Docusate
zacin 0.025% cream	1141166748	M02AB01	Capsaicin
sodium chloride product	1140876652	A12CA01 |B05CB01 |B05XA03 |S01XA03	Sodium Chloride
artelac 0.32% single-use eye drops	1141165028	S01XA20	Hypromellose
urea 10% cream	1140876430	D02A	Urea
goserelin product	1141157394	L02AE03	Goserelin
human menopausal gonadotrophins	1140882962	G03GA02	Menotropins
metatone tonic	1140852996	A11EC	Thiamine |Sodium Glycerophosphate |Calcium Glycerophosphate |Manganese Glycerophosphate
etonogestrel	1141166196	G03AC08	Etonogestrel
mst continus 60mg m/r tablet	1140871782	N02AA01	Morphine
indometacin product	1141181656	C01EB03 |M01AB01 |M02AA23 |S01BC01	Indomethacin
megace 40mg tablet	1140870232	L02AB01	Megestrol Acetate
colestipol	1140888590	C10AC02	Colestipol
lopinavir+ritonavir	1141173910	J05AR10	Ritonavir |Lopinavir
avloclor 250mg tablet	1140874484	P01BA01	Chloroquine
amphotericin	1140874240	A01AB04 |A07AA07 |G01AA03 |J02AA01	Amphotericin B
clodronate disodium	1140910728	M05BA02	Clodronic Acid
hc - hydrocortisone	1140910424	D07AA02	Hydrocortisone
calmurid hc cream	1140882820	D07XA	Hydrocortisone |Lactic Acid |Urea
hyoscine product	1141157482	A04AD01 |N05CM05 |S01FA02	Scopolamine
clearsore aciclovir 5% cream	1141186288	D06BB03	Aciclovir
dicyclomine hydrochloride	1140865378	A03AA07	Dicyclomine
pentoxifylline	1140909712	C04AD03	Pentoxifylline
diamox 250mg tablet	1140875870	S01EC01	Acetazolamide
temgesic 400mcg sublingual tablet	1140871738	N02AE01	Buprenorphine
migramax sachet powder	1141175756	N02BA51	Acetylsalicylic Acid |Metoclopramide
neomycin product	1140884090	A01AB08 |A07AA01 |B05CA09 |D06AX04 |J01GB05 |R02AB01 |S01AA03 |S02AA07 |S03AA01	Neomycin
anadin ibuprofen 200mg tablet	1141153134	M01AE01	Ibuprofen
bupropion	1141176854	N06AX12	Bupropion
sporanox 100mg capsule	1140874306	J02AC02	Itraconazole
arythmol 150mg tablet	1140866612	C01BC03	Propafenone
df118 30mg tablet	1140856454	N02AA08	Dihydrocodeine
surgam 200mg tablet	1140871616	M01AE11	Tiaprofenic Acid
micralax micro-enema	1140883076	A06AG11	Sorbitol |Sodium Citrate |Sodium Alkyldulphoacetate |Sorbic Acid
axsain cream	1140875628	M02AB01	Capsaicin
myocrisin 50mg/0.5ml injection	1140875308	M01CB01	Sodium Aurothiomalate
e45 emollient bath oil	1141162940	D02A	Mineral Oil |Cetyl Dimeticone
polytar emollient bath additive	1140878426	D05AA	Coal Tar
praxilene 100mg capsule	1140861434	C04AX21	Naftidrofuryl Oxalate
octreotide	1140870200	H01CB02	Octreotide
crampex tablet	1141188530	A12AX	Cholecalciferol |Niacin |Calcium Gluconate
stiemycin solution	1140880142	D10AF02	Erythromycin
canesten complete cream	1141186100	G01AF02	Clotrimazole
regaine regular strength 20mg/ml topical liquid	1140881876	D11AX	Minoxidil
actifed tablet	1140863070	R01BA52	Triprolidine |Pseudoephedrine
relifex 500mg tablet	1140875338	M01AX01	Nabumetone
metolazone	1140866092	C03BA08	Metolazone
vertab sr 240 m/r tablet	1141169710	C08DA01	Verapamil
carace 10 plus tablet	1140864910	C09BA03	Lisinopril |Hydrochlorothiazide
retin-a 0.025% cream	1140878546	D10AD01	Tretinoin
muse 125micrograms pellet	1141162982	G04BE01	Alprostadil
norimode 2mg tablet	1140923568	A07DA03	Loperamide
haelan 0.0125% cream	1140888178	D07AC07	Flurandrenolide
lamisil at 1% cream	1141172910	D01AE15	Terbinafine
didanosine	1140888928	J05AF02	Didanosine
transtec 35micrograms/hour transdermal patch	1141180012	N02AE01	Buprenorphine
pepcid ac indigestion tablet	1140909496	A02BA03	Famotidine
myfortic 180mg gastro-resistant tablet	1141200450	L04AA06	Mycophenolic Acid
ketopine 2% shampoo	1141192378	D01AC08	Ketoconazole
proguanil	1140884314	P01BB01	Proguanil
itraconazole 100mg capsule	1140874304	J02AC02	Itraconazole
capoten 12.5mg tablet	1140860758	C09AA01	Captopril
saquinavir	1141145612	J05AE01	Saquinavir
abilify 5mg tablet	1141202024	N05AX12	Aripiprazole
fosamprenavir	1141200344	J05AE07	Fosamprenavir
acidex oral suspension	1141172224	A02BX13	Sodium Bicarbonate |Calcium Carbonate |Alginic Acid
balmosa cream	1140875606	M02A	Camphor |Menthol |Methyl Salicylate |Capsicum Oleoresin
n-acetylcysteine	1140909720	R05CB01 |S01XA08 |V03AB23	Acetylcysteine
eflornitine 11.5% cream	1141200092	D11AX16	Eflornithine
xylometazoline	1140879852	R01AA07 |R01AB06 |S01GA03	Xylometazoline
cacit 1.25g effervescent tablet	1140877782	A12AA04	Calcium Carbonate
fragmin 10000iu/1ml injection	1140861584	B01AB04	Dalteparin
hiprex 1g tablet	1140874216	J01XX05	Hexamethylenetetramine
milk of magnesia suspension	1140881550	A02AA	Magnesium Hydroxide
tolfenamic acid	1140928840	M01AG02	Tolfenamic Acid
dextrose 40% oral gel	1141165702	V06DC01	Glucose
tacalcitol	1140923728	D05AX04	Tacalcitol
xipamide	1140866108	C03BA10	Xipamide
epoetin beta	1140870618	B03XA01	Erythropoietin
rebif 44micrograms/0.5ml prefilled syringe	1141189256	L03AB07	Interferon Beta-1A
dostinex 500micrograms tablet	1140864570	G02CB03	Cabergoline
canesten 2% vaginal cream	1140869050	G01AF02	Clotrimazole
clemastine	1140862638	D04AA14 |R06AA04	Clemastine
conjugated oestrogens 0.3mg / medroxyprogesterone 1.5mg tab	1141190580	G03FA12	Conjugated Estrogens |Medroxyprogesterone Acetate
sevredol 20mg tablet	1140871704	N02AA01	Morphine
hygroton 50mg tablet	1140866146	C03BA04	Chlorthalidone
terfenadine	1140862830	R06AX12	Terfenadine
colestid 5g/sachet granules	1140861848	C10AC02	Colestipol
bactroban ointment	1140878526	D06AX09	Mupirocin
buspar 5mg tablet	1140863454	N05BE01	Buspirone
oxynorm 20mg capsule	1141170966	N02AA05	Oxycodone
serenace 500micrograms capsule	1140867092	N05AD01	Haloperidol
haldol 5mg tablet	1140867184	N05AD01	Haloperidol
skinoren cream	1140878558	D10AX03	Azelaic Acid
valtrex 500mg tablet	1140916894	J05AB11	Valaciclovir
rheumatac retard 75mg m/r tablet	1141167426	M01AB05	Diclofenac
ethosuximide	1140872160	N03AD01	Ethosuximide
paludrine tablet+avloclor tablet 100mg/250mg travel pack	1141156738	P01B	Chloroquine |Proguanil
fluphenazine	1140882098	N05AB02	Fluphenazine
aldara 5% cream	1141167876	D06BB10	Imiquimod
progynova ts 50micrograms patch	1140923914	G03CA03	Estradiol
durogesic 100micrograms/hour patch	1140911836	N02AB03	Fentanyl
vexol 1% eye drops	1141166528	S01BA13	Rimexolone
disprin direct dispersible tablet	1140882192	N02BA01	Acetylsalicylic Acid
isoniazid	1140873986	J04AC01	Isoniazid
pindolol	1140860292	C07AA03	Pindolol
prindolol	1140910614	C07AA17	Pindolol
hydrea 500mg capsule	1140869980	L01XX05	Hydroxyurea
ismo 10 tablet	1140860972	C01DA14	Isosorbide Mononitrate
ibugel forte 10% gel	1141176278	M02AA13	Ibuprofen
amoxil 500mg capsule	1140872710	J01CA04	Amoxicillin
arava 10mg tablet	1141166302	L04AA13	Leflunomide
dipentum 250mg capsule	1140865742	A07EC03	Olsalazine
ephedrine	1140883534	C01CA26 |R01AA03 |R01AB05 |R03CA02 |S01FB02	Ephedrine
tinzaparin	1140888206	B01AB10	Tinzaparin
saline 0.9% nose drops	1140911574	R01AX10	Sodium Chloride
paraffin liquid	1140910522	A06AA01	Mineral Oil
dithrocream 0.1% cream	1140878442	D05AC01	Anthralin
colomycin 1million units injection (pdr for recon)	1140873818	J01XB01	Colistimethate
desmopressin product	1141157296	H01BA02	Desmopressin
rebif 22micrograms/0.5ml prefilled syringe	1141189254	L03AB07	Interferon Beta-1A
sandostatin 50micrograms/1ml injection	1140870208	H01CB02	Octreotide
folate product	1140910552	B03BB01	Folic Acid
retinol product	1140909870	A11CA01 |S01XA02 |R01AX02 |D10AD02	Vitamin A
triapin mite 2.5mg/2.5mg tablet	1141165476	C09BB05	Ramipril |Felodipine
lopace 2.5mg capsule	1141199940	C09AA05	Ramipril
differin 0.1% cream	1141164598	D10AD03	Adapalene
relpax 20mg tablet	1141185448	N02CC06	Eletriptan
zomorph 100mg m/r capsule	1141152992	N02AA01	Morphine
zydol soluble 50mg tablet	1140928372	N02AX02	Morphine
flucloxacillin product	1141157340	J01CF05	Flucloxacillin
aspirin+codeine	1140882392	N02AJ07	Codeine |Acetylsalicylic Acid
mefloquine	1140874438	P01BC02	Mefloquine
lariam 250mg tablet	1140874498	P01BC02	Mefloquine
betamethasone+salicylic acid	1140882622	D07XC01	Betamethasone |Salicylic Acid
chloramphenicol 0.5%	1140853188	S01AA01	Chloramphenicol
abacavir 300mg / lamivudine 150mg / zidovudine 300mg tablet	1141189662	J05AR04	Zidovudine |Lamivudine |Abacavir
5fu - fluorouracil	1140910550	L01BC02	Fluorouracil
galantamine	1141171578	N06DA04	Galantamine
florinef 100mcg tablet	1140874784	H02AA02	Fludrocortisone
tilade mint 2mg inhaler	1140862684	R03BC03	Nedocromil
rimexolone	1141166524	S01BA13 |H02AB12	Rimexolone
cyclopentolate	1140883518	S01FA04	Cyclopentolate
rivastigmine	1141167690	N06DA03	Rivastigmine
ketoconazole 2% cream	1140880308	D01AC08	Ketoconazole
etidronate disodium	1140913322	M05BA01	Etidronic Acid
disodium etidronate+calcium carbonate	1140882980	M05BB01	Etidronic Acid |Calcium Carbonate
salagen 5mg tablet	1140917478	N07AX01	Pilocarpine
dalacin 2% cream	1140869142	G01AA10	Clindamycin
cephradine	1140873258	J01DB09	Cefradine
bicarbonate of soda	1140888768	B05CB04 |B05XA02	Sodium Bicarbonate
dexedrine 5mg tablet	1140867904	N06BA02	Dextroamphetamine
fersaday 322mg tablet	1140870354	B03AA07	Iron
piportil depot 50mg/1ml oily injection	1140867572	N05AC04	Pipotiazine
calcitonin product	1140868848	H05BA	Human Calcitonin
lanreotide	1141167430	H01CB03	Lanreotide
acipimox	1140861892	C10AD06	Acipimox
difflam 0.15% spray	1140876174	M02AA05	Benzydamine
cyclopenthiazide	1140866156	C03AA07	Cyclopenthiazide
interferon beta	1141172486	L03AB	Interferon Beta
cetomacrogol formula a cream bp	1140876408	D02A	Macrogol Cetostearyl Ether
darbepoetin alfa	1141178858	B03XA02	Darbepoetin Alfa
humatrope(rbe) 18iu(6mg) inj cartridge(pdr for recon)+dil	1140928276	H01AC01	Somatropin Recombinant
ergocalciferol 7.5mg(300000units)/1ml injection	1141172148	A11CC01	Ergocalciferol
erythrocin 250mg tablet	1140873680	J01FA01	Erythromycin
solpadeine forte dispersible tablet	1140856340	N02AJ06	Caffeine |Acetaminophen |Codeine
5asa - mesalazine	1140910598	A07EC02	Mesalazine
sodium liothyronine	1140910520	H03AA02	Liothyronine
penciclovir	1140926522	D06BB06 |J05AB13	Penciclovir
atenolol+chlortalidone	1141180778	C07BB03	Chlorthalidone |Atenolol
paracetamol+metoclopramide 500mg/5mg tablet	1140872044	N02BE51	Acetaminophen |Metoclopramide
co-codaprin	1140923344	N02AJ07	Codeine |Acetylsalicylic Acid
indocid 25mg capsule	1140871354	M01AB01	Indomethacin
steri-neb ipratropium 250micrograms/1ml nebulisation unit	1140888906	R03BB01	Ipratropium Bromide
clozaril 25mg tablet	1140882320	N05AH02	Clozapine
vivabec 50micrograms nasal spray	1141184608	R01AD01	Beclomethasone Dipropionate
cyclogest 200mg pessary	1141152356	G03DA04	Progesterone
alprazolam	1140863308	N05BA12	Alprazolam
methylphenidate	1140917132	N06BA04	Methylphenidate
famciclovir	1140864424	S01AD07 |J05AB09	Famciclovir
bettamousse 0.12% foam	1140926988	D07AC01	Betamethasone
oxycontin 80mg m/r tablet	1141171054	N02AA05	Oxycodone
norvir 100mg capsule	1140928392	J05AE03	Ritonavir
allegron 10mg tablet	1140867820	N06AA10	Nortriptyline
voltarene lp 100mg m/r tablet	1140877874	M01AB05	Diclofenac
adcortyl 0.1% cream	1140883040	A01AC01	Triamcinolone
cardene 20mg capsule	1140861176	C08CA04	Nicardipine
folinic acid product	1140870436	V03AF03	Leucovorin
reminyl 4mg tablet	1141171482	N06DA04	Galantamine
imiquimod	1141167814	D06BB10	Imiquimod
gtn - glyceryl trinitrate patch	1140927548	C01DA02	Nitroglycerin
eurax hc cream	1141151026	D04AX	Hydrocortisone |Crotamiton
zovirax 200mg tablet	1140874372	J05AB01	Aciclovir
levitra 5mg tablet	1141192256	G04BE09	Vardenafil
sirolimus	1141173926	L04AA10 |S01XA23	Sirolimus
accupro 5mg tablet	1140881706	C09AA06	Quinapril
transtec 70micrograms/hour transdermal patch	1141180020	N02AE01	Buprenorphine
selsun shampoo	1140878506	D01AE13	Selenium Sulfide
ethinylestradiol product	1141181218	G03CA01 |L02AA03	Ethinyl Estradiol
eformoterol	1140923696	R03AC13	Formoterol
optrex allergy eye drops	1141191774	S01GX01	Cromoglicic Acid
cinacalcet	1141201418	H05BX01	Cinacalcet
proflex cream	1140877952	M02AA13	Ibuprofen
amoxil 250mg capsule	1140872708	J01CA04	Amoxicillin
fludarabine	1140910876	L01BB05	Fludarabine
cefadroxil	1140873098	J01DB05	Cefadroxil
pletal 100mg tablet	1141181154	B01AC23	Cilostazol
phenobarbital product	1141181616	N03AA02	Phenobarbital
dalacin t rollerball lotion	1140880202	D10AF01	Clindamycin
dexa-rhinaspray nasal spray	1140876164	R01AD53	Dexamethasone |Tramazoline
gastrocote s/f liquid	1140928346	A02AX	Sodium Bicarbonate |Aluminum Hydroxide |Alginic Acid |Magnesium Trisilicate
colestyramine+aspartame 4g/sachet powder	1141180722	C10AC01	Cholestyramine
dhc continus 120mg m/r tablet	1140871926	N02AA08	Dihydrocodeine
dexamfetamine	1141180976	N06BA02	Dextroamphetamine
effercitrate soluble tablet	1140869408	A12BA	Citric Acid |Potassium Bicarbonate
topal tablet	1140865370	A02BX13	Aluminum Hydroxide |Magnesium Carbonate |Alginic Acid
decapeptyl sr 3mg injection (pdr for recon)+diluent	1141189852	L02AE04	Triptorelin
emulsiderm emollient lotion	1140878260	D02A	Mineral Oil |Benzalkonium |Isopropyl Myristate
emulsiderm emollient emulsion	1141151848	D02A	Mineral Oil |Benzalkonium |Isopropyl Myristate
celevac 500mg tablet	1140865774	A06AC06	Methyl Cellulose
calcium-sandoz syrup	1140870796	A12AA20	Calcium Glubionate |Calcium Lactobionate
aquadrate 10% cream	1140878232	D02A	Urea
sterculia+frangula 62%/8% granules	1140865780	A06AB57	Frangula |Sterculia
