# Supplementary material for: Genome-wide association study of medication-use and associated disease in the UK Biobank
Source: Nat Commun. 2019 Apr 23;10:1891. doi: 10.1038/s41467-019-09572-5 (PMC6478889; doi:10.1038/s41467-019-09572-5)
Supplement: Supplementary file 4 — Supplementary Data 2 [file 41467_2019_9572_MOESM4_ESM.xlsx]

## Sheet: Supplementary Data 2
Supplementary Data 2. The independent SNPs (P ≤ 5E-8) associated with the 23 medication-taking traits.
CHR	SNP	BP	A1	A2	freq	b	OR	se	P	Nearest gene (GENCODE)	dbSNP function	Medication category	λGC	MHC region	a Independent criterion: --p1 5e-8 --p2 5e-8 --clump-r2 0.01 --clump-kb 1000.
6	rs1619179	31175946	C	A	0.154861	-0.0700569	0.932341	0.0106265	4.3e-11	4.2kb 3' of HCG27		A02B: Drugs for peptic ulcer and gastro-oesophageal reflux disease (GORD)	1.19994	Yes	b Yellow highlighted cells mean the corresponding SNPs with P < 1e-8/23.
7	rs6965956	21610379	A	G	0.4279	0.0504715	1.05177	0.00778613	9e-11	DNAH11	intronic			No
12	rs11171710	56368078	A	G	0.447089	0.0465457	1.04765	0.00782796	2.7e-09	RAB5B	intronic			No
11	rs3858461	32494962	C	T	0.448978	-0.0442414	0.956723	0.00776237	1.2e-08	15kb 3' of WT1-AS				No
19	rs2051815	18835115	A	G	0.320032	-0.045167	0.955838	0.00827809	4.9e-08	CRTC1	intronic			No
10	rs7903146	114758349	T	C	0.291287	0.327303	1.38722	0.0127605	4.3e-145	TCF7L2	intronic	A10: Drugs used in diabetes	1.19994	No
6	rs9273364	32626302	G	T	0.302909	0.231937	1.26104	0.0126299	2.5e-75	941bp 3' of HLA-DQB1				Yes
16	rs56094641	53806453	G	A	0.404982	0.117937	1.12517	0.0118167	1.9e-23	FTO	intronic			No
9	rs10965246	22132698	C	T	0.17563	-0.143407	0.866401	0.0152949	6.8e-21	12kb 3' of CDKN2B-AS1				No
10	rs697238	80947668	T	G	0.420872	0.108556	1.11467	0.011769	2.9e-20	ZMIZ1	intronic			No
4	rs10755148	6295064	A	G	0.359115	-0.111188	0.89477	0.0120951	3.8e-20	WFS1	intronic			No
3	rs9854769	185520948	G	A	0.31516	0.112896	1.11952	0.0125022	1.7e-19	IGF2BP2	intronic			No
6	rs7766070	20686573	A	C	0.265183	0.11792	1.12515	0.0131413	2.9e-19	CDKAL1	intronic			No
12	rs76895963	4384844	G	T	0.0141213	-0.442335	0.642534	0.0499286	8e-19	RP11-264F23.3	intronic			No
10	rs1112718	94479107	G	A	0.405782	-0.101585	0.903404	0.0118356	9.2e-18	8.7kb 5' of Y_RNA				No
3	rs1496653	23454790	G	A	0.20471	-0.115987	0.890486	0.0143757	7.1e-16	UBE2E2	intronic			No
13	rs1359790	80717156	A	G	0.288114	-0.102855	0.902258	0.0128462	1.2e-15	193kb 3' of SPRY2				No
5	rs116782923	102331465	T	A	0.052571	0.207473	1.23056	0.0260495	1.7e-15	PAM	intronic			No
2	rs77059113	43672508	G	T	0.0734371	-0.175301	0.839204	0.0223592	4.5e-15	THADA	intronic			No
8	rs3802177	118185025	A	G	0.309928	-0.0951311	0.909254	0.0125633	3.7e-14	SLC30A8	3'-UTR			No
9	rs7018475	22137685	G	T	0.257707	0.100201	1.10539	0.0132829	4.6e-14	17kb 3' of CDKN2B-AS1				No
9	rs9410573	84311800	C	T	0.421202	-0.0871193	0.916568	0.0118116	1.6e-13	RP11-154D17.1				No
11	rs4930011_C_G	2856658	G	C	0.389262	0.0872926	1.09122	0.0120035	3.5e-13	KCNQ1	intronic			No
20	rs1800961	43042364	T	C	0.0308713	0.237393	1.26794	0.0335232	1.4e-12	HNF4A	missense			No
2	rs2972155	227117698	C	G	0.346629	-0.086238	0.917376	0.0122172	1.7e-12	68kb 5' of AC068138.1				No
3	rs11720108	123069058	T	C	0.247134	-0.0939759	0.910305	0.0134753	3.1e-12	ADCY5	intronic			No
10	rs11257655	12307894	T	C	0.208417	0.09944	1.10455	0.0142717	3.2e-12	4kb 3' of Metazoa_SRP				No
7	rs849140	28183702	T	C	0.411436	0.0812929	1.08469	0.011819	6.1e-12	JAZF1	intronic			No
2	rs780093	27742603	T	C	0.383979	-0.0819713	0.921298	0.01193	6.4e-12	GCKR	intronic			No
19	rs112972879	46165082	A	G	0.361546	-0.0831486	0.920214	0.0122653	1.2e-11	6.4kb 5' of GIPR				No
17	rs7501939	36101156	T	C	0.397921	0.0804084	1.08373	0.0118569	1.2e-11	HNF1B	intronic			No
11	rs77464186	72460398	C	A	0.156347	-0.105954	0.899466	0.0159732	3.3e-11	ARAP1	intronic			No
15	rs12910361	77782335	A	G	0.28639	-0.0838185	0.919598	0.0128311	6.5e-11	4.4kb 3' of HMG20A				No
3	rs17036160	12329783	T	C	0.116465	-0.118091	0.888615	0.0181218	7.2e-11	PPARG	intronic			No
2	rs10184004	165508389	T	C	0.405503	-0.0768649	0.926015	0.011829	8.1e-11	1.7kb 3' of COBLL1				No
6	rs11759026	126792095	G	A	0.226203	0.0903169	1.09452	0.0139353	9.1e-11	RP11-73O6.4				No
1	rs79687284	214150821	C	G	0.0346315	0.199636	1.22096	0.0317524	3.2e-10	PROX1-AS1				No
5	rs145510090	101273694	A	T	0.0500239	0.167955	1.18288	0.0268055	3.7e-10	193kb 3' of RN5S188				No
5	rs464605	55807370	C	T	0.253257	-0.0861581	0.917449	0.0139434	6.4e-10	23bp 3' of AC022431.2				No
6	rs4715207	50809278	T	C	0.179898	0.0909327	1.0952	0.0151247	1.8e-09	TFAP2B	intronic			No
7	rs1974619	15065300	C	T	0.449969	-0.0693108	0.933037	0.0116803	3e-09	41kb 5' of AC006458.3				No
12	rs2258238	66221060	T	A	0.104567	0.112517	1.11909	0.0190224	3.3e-09	HMGA2	intronic			No
18	rs9957264	56881633	A	C	0.16477	-0.0928315	0.911347	0.0156983	3.3e-09	5.8kb 5' of GRP				No
1	rs2476601	114377568	A	G	0.102882	0.110629	1.11698	0.0190652	6.5e-09	PTPN22				No
14	rs8017808	38848419	T	G	0.242765	-0.07949	0.923587	0.0136956	6.5e-09	67kb 3' of RP11-96D24.1				No
16	rs72802358	75243657	C	G	0.1004	-0.112404	0.893683	0.0193838	6.7e-09	2.6kb 5' of CTRB2				No
17	rs668799	40716235	T	C	0.277947	0.0751027	1.07799	0.0129857	7.3e-09	COASY	intronic			No
11	rs5213	17408404	C	T	0.347606	0.0706796	1.07324	0.0122479	7.9e-09	KCNJ11	3'-UTR			No
14	rs2268967	69430370	A	G	0.228056	0.0800215	1.08331	0.0139566	9.8e-09	ACTN1	intronic			No
15	rs11070332	41809205	A	G	0.347665	0.0700477	1.07256	0.0122747	1.2e-08	168bp 3' of RPAP1				No
6	rs3383	143073041	T	C	0.365922	-0.0679714	0.934287	0.0120999	1.9e-08	RP1-67K17.3	3'-UTR			No
10	rs61123794	114818042	T	C	0.0193324	-0.236103	0.789699	0.0421842	2.2e-08	TCF7L2	intronic			No
1	rs2293476	40036847	C	G	0.228804	0.077206	1.08026	0.0138222	2.3e-08	PABPC4	intronic			No
2	rs2723063	65280185	G	A	0.411067	-0.0656543	0.936455	0.0117999	2.6e-08	33bp 5' of AC007386.4				No
8	rs515071	41519462	A	G	0.238099	-0.0758335	0.926971	0.0136417	2.7e-08	RP11-930P14.1	intronic			No
6	rs9379084	7231843	A	G	0.104171	-0.108271	0.897384	0.0195124	2.9e-08	RREB1	missense			No
12	rs3217792	4384696	T	C	0.0776632	-0.121525	0.885569	0.0220021	3.3e-08	RP11-264F23.3	intronic			No
15	rs28678152	90449523	T	C	0.262906	0.0732263	1.07597	0.0132813	3.5e-08	C15orf38	intronic			No
19	rs7409148	13094298	C	T	0.185829	-0.0828878	0.920454	0.0150646	3.8e-08	8.7kb 3' of DAND5				No
11	rs1056387	47681370	G	T	0.450353	-0.0641008	0.93791	0.0116633	3.9e-08	AGBL2	3'-UTR			No
11	rs231361	2691500	A	G	0.250479	0.0736694	1.07645	0.0134295	4.1e-08	KCNQ1	intronic			No
6	rs719728	127414618	T	C	0.291654	-0.0697892	0.93259	0.0127966	4.9e-08	RP11-73O6.4				No
6	rs74617384	160997118	T	A	0.0815418	0.114872	1.12173	0.0123115	1.1e-20	LPA	intronic	B01A: Antithrombotic agents	1.14736	No
1	rs12740374	109817590	T	G	0.221168	-0.0747098	0.928013	0.00810504	3e-20	CELSR2	3'-UTR			No
6	rs140570886	161013013	C	T	0.0155987	0.237483	1.26805	0.0272717	3.1e-18	LPA	intronic			No
9	rs1831733	22076071	C	T	0.480371	0.0588958	1.06066	0.00678959	4.2e-18	CDKN2B-AS1	intronic			No
19	rs73015016	11191300	A	G	0.119006	-0.0897905	0.914123	0.0104001	5.9e-18	8.7kb 5' of LDLR				No
19	rs7412	45412079	T	C	0.0800838	-0.104795	0.900509	0.0123974	2.8e-17	APOE	missense			No
9	rs532436	136149830	A	G	0.185935	0.066341	1.06859	0.00866161	1.9e-14	ABO	intronic			No
8	rs28601761	126500031	G	C	0.415801	-0.051481	0.949822	0.0069715	1.5e-13	RP11-136O12.2				No
11	rs964184	116648917	G	C	0.132603	0.0671948	1.0695	0.00991002	1.2e-11	ZNF259				No
1	rs6025	169519049	T	C	0.0233795	0.147873	1.15937	0.0222564	3.1e-11	F5				No
8	rs17482753	19832646	T	G	0.10142	-0.0709466	0.931512	0.0111546	2e-10	7.9kb 3' of LPL				No
2	rs4299376	44072576	G	T	0.323265	0.0416275	1.04251	0.00719817	7.3e-09	ABCG8	intronic			No
17	rs56214516	43836953	C	A	0.192373	0.0490123	1.05023	0.00862631	1.3e-08	CRHR1	intronic			No
9	rs1333047	22124504	T	A	0.492809	0.16532	1.17977	0.0190893	4.7e-18	3.4kb 3' of CDKN2B-AS1		C01D: Vasodilators used in cardiac diseases	1.09656	No
6	rs55730499	161005610	T	C	0.0811461	0.298492	1.34782	0.0349867	1.4e-17	LPA	intronic			No
6	rs140570886	161013013	C	T	0.0155529	0.495162	1.64076	0.0773687	1.6e-10	LPA	intronic			No
22	rs758374	19971552	C	T	0.304289	0.113639	1.12035	0.0193661	4.4e-09	ARVCF	intronic	C02: Antihypertensives	1.04746	No
11	rs4980379	1888614	T	C	0.365232	0.107984	1.11403	0.0186114	6.6e-09	LSP1	intronic			No
1	rs34071855	10798489	G	C	0.339889	0.110219	1.11652	0.0190593	7.3e-09	CASZ1	intronic			No
2	rs35021474	26916844	C	G	0.385032	0.103529	1.10908	0.0184039	1.9e-08	KCNK3	intronic			No
2	rs1275988	26914364	C	T	0.384127	0.0990959	1.10417	0.00810249	2.1e-34	1.3kb 5' of KCNK3		C03: Diuretics	1.31069	No
4	rs10857147	81181072	T	A	0.286176	0.104208	1.10983	0.00875075	1.1e-32	6.7kb 5' of FGF5				No
11	rs569550	1887068	G	T	0.385649	0.0949409	1.09959	0.00812801	1.6e-31	AC051649.12	intronic			No
7	rs3918226	150690176	T	C	0.0763907	0.166541	1.18121	0.0149254	6.5e-29	NOS3	intronic			No
7	rs916880	27229119	G	A	0.0730081	-0.169045	0.844471	0.0152023	1e-28	RP1-170O19.14				No
6	rs9375459	127147704	T	C	0.435739	0.0876515	1.09161	0.00792625	2e-28	RP11-73O6.4				No
1	rs880315	10796866	C	T	0.337723	0.089396	1.09351	0.00841476	2.3e-26	CASZ1	intronic			No
12	rs35436	115554523	T	C	0.382191	-0.0799003	0.923208	0.0080913	5.4e-23	37kb 3' of RP11-25E2.1				No
20	rs6039216	8622480	C	T	0.36254	-0.0769727	0.925915	0.00819297	5.7e-21	PLCB1	intronic			No
3	rs591668	27535931	A	G	0.396391	-0.0752422	0.927519	0.00804286	8.3e-21	10kb 5' of SLC4A7				No
5	rs12656497	32831939	T	C	0.404841	-0.0730339	0.929569	0.0080067	7.4e-20	40kb 3' of AC026703.1				No
5	rs7701003	157824481	G	A	0.370273	-0.0739082	0.928757	0.00813521	1e-19	27kb 5' of RP11-542A14.1				No
7	rs6961048	27328187	G	C	0.10066	0.118298	1.12558	0.0130917	1.6e-19	38kb 3' of RP1-170O19.19				No
15	rs1894401	91429042	G	A	0.472142	0.0703384	1.07287	0.00790997	6e-19	FES	intronic			No
1	rs72993045	113047178	C	T	0.03029	0.201281	1.22297	0.0229724	1.9e-18	WNT2B	intronic			No
19	rs12978472	7257990	G	C	0.127718	-0.101798	0.903212	0.0118563	9e-18	INSR	intronic			No
20	rs78302204	57735448	A	G	0.105716	0.106528	1.11241	0.0128429	1.1e-16	31kb 5' of ZNF831				No
12	rs11105352	90026462	A	G	0.166833	-0.087142	0.916547	0.0106061	2.1e-16	ATP2B1	intronic			No
10	rs72831344	63518378	T	C	0.145464	-0.090674	0.913315	0.0111393	4e-16	C10orf107	intronic			No
13	rs9506725	22314146	C	T	0.370441	-0.066166	0.935975	0.00814593	4.6e-16	36kb 3' of FGF9				No
12	rs7310615	111865049	C	G	0.48155	0.0643791	1.0665	0.00793032	4.7e-16	SH2B3	intronic			No
8	rs17153559	11491128	G	A	0.375293	0.0667062	1.06898	0.00827655	7.6e-16	43kb 5' of GATA4				No
15	rs11632414	75061916	A	G	0.3264	0.0668374	1.06912	0.00845679	2.7e-15	12kb 5' of CSK				No
5	rs10066170	127863098	G	A	0.392928	0.0635195	1.06558	0.00815266	6.6e-15	FBN2	intronic			No
20	rs6108787	10967214	G	T	0.475926	0.0609768	1.06287	0.00788469	1e-14	41kb 5' of C20orf187				No
8	rs4537305	8902670	G	A	0.469306	0.0607178	1.0626	0.00786935	1.2e-14	ERI1				No
16	rs56094641	53806453	G	A	0.40302	0.0599951	1.06183	0.00800435	6.6e-14	FTO	intronic			No
8	rs13264580	10250699	T	C	0.379121	0.0590268	1.0608	0.00810218	3.2e-13	MSRA	intronic			No
11	rs2455569	100585807	T	C	0.273535	-0.0647725	0.937281	0.00890391	3.5e-13	ARHGAP42	intronic			No
16	rs2278557	30093779	G	C	0.40521	0.0580774	1.0598	0.00800263	3.9e-13	PPP4C	intronic			No
5	rs6894014	114393181	T	G	0.485217	0.0566125	1.05825	0.00789643	7.5e-13	26kb 5' of RP11-438C19.2				No
19	rs167479	11526765	T	G	0.473078	-0.056449	0.945115	0.00787624	7.7e-13	RGL3	missense			No
1	rs12567136	11883731	T	C	0.163932	-0.075842	0.926963	0.0106079	8.7e-13	CLCN6	intronic			No
1	rs2999159	113230758	A	G	0.168544	-0.0743848	0.928314	0.01048	1.3e-12	MOV10	intronic			No
6	rs17080089	150997269	G	T	0.0716652	-0.106669	0.898823	0.0152387	2.6e-12	PLEKHG1	intronic			No
15	rs7174222	81018543	T	C	0.467487	0.0549325	1.05647	0.00790222	3.6e-12	FAM108C1	intronic			No
10	rs976785	18705074	T	C	0.330782	-0.0579246	0.943721	0.00839097	5.1e-12	CACNB2	intronic			No
11	rs6483656	9771687	G	C	0.35589	-0.056152	0.945395	0.0082159	8.2e-12	SWAP70	3'-UTR			No
11	rs12801188	47388214	A	G	0.363738	0.0558722	1.05746	0.00819531	9.3e-12	SPI1	intronic			No
12	rs10878947	69642683	A	T	0.27337	0.0599993	1.06184	0.00883543	1.1e-11	CPSF6	intronic			No
16	rs77924615	20392332	A	G	0.194072	-0.0681996	0.934074	0.0100571	1.2e-11	PDILT	intronic			No
17	rs35317317	47450521	A	T	0.374293	0.0552673	1.05682	0.00818882	1.5e-11	RP11-81K2.1				No
13	rs1200385	32217240	G	C	0.438386	-0.0533047	0.948091	0.00791537	1.6e-11	96kb 5' of RXFP2				No
7	rs17477177	106411858	C	T	0.200037	0.0660403	1.06827	0.00983931	1.9e-11	3.6kb 5' of RP5-884M6.1				No
10	rs10764331	18451836	G	A	0.413287	0.0533207	1.05477	0.00802509	3e-11	CACNB2	intronic			No
6	rs12190287	134214525	G	C	0.374524	-0.0537294	0.947689	0.00811494	3.6e-11	TCF21	3'-UTR			No
6	rs9394951	43350753	C	T	0.433625	0.0518412	1.05321	0.00791638	5.8e-11	14kb 5' of ZNF318				No
17	rs5417	7185062	C	A	0.426897	-0.051768	0.949549	0.00795583	7.7e-11	SLC2A4	5'-UTR			No
4	rs300934	144171748	T	G	0.312059	0.0552449	1.0568	0.00850054	8.1e-11	27kb 3' of USP38				No
11	rs2202454	49011009	C	T	0.140301	-0.0734862	0.929149	0.0113147	8.3e-11	39kb 5' of TRIM49B				No
10	rs145158522	106629859	T	C	0.0120438	0.233761	1.26334	0.0360732	9.2e-11	SORCS3	intronic			No
14	rs72681869	50655357	C	G	0.0111769	-0.241093	0.785768	0.0374418	1.2e-10	SOS2	missense			No
4	rs6536076	156420605	A	T	0.307892	0.0549456	1.05648	0.00855885	1.4e-10	16kb 5' of RP13-487K5.1				No
20	rs6021247	50108980	G	A	0.472054	-0.0501861	0.951052	0.00788696	2e-10	NFATC2	intronic			No
12	rs2024385	12888438	A	T	0.427823	-0.0505814	0.950677	0.00796984	2.2e-10	APOLD1	intronic			No
13	rs866573	30157252	T	C	0.149412	0.0697512	1.07224	0.0110129	2.4e-10	SLC7A1	intronic			No
11	rs10832573	16273208	C	T	0.203654	0.0615324	1.06346	0.0097349	2.6e-10	SOX6	intronic			No
19	rs113701136	30277729	T	C	0.318913	0.0535597	1.05502	0.00851588	3.2e-10	25kb 5' of CCNE1				No
15	rs28440013	85939155	A	T	0.286	0.0554495	1.05702	0.00883527	3.5e-10	AKAP13	intronic			No
17	rs1436138	75316880	G	A	0.359306	-0.0515738	0.949734	0.00826129	4.3e-10	SEPT9	intronic			No
16	rs154656	89708003	A	T	0.425003	-0.0496636	0.951549	0.00797469	4.7e-10	2.8kb 3' of CHMP1A				No
11	rs7110547	32447347	G	C	0.380033	0.0505802	1.05188	0.00813803	5.1e-10	WT1	intronic			No
1	rs12058002	115840517	G	C	0.0204073	0.171747	1.18738	0.0277389	6e-10	RP4-663N10.1	intronic			No
10	rs11199835	122977157	G	A	0.319005	0.0519529	1.05333	0.00843316	7.2e-10	32kb 3' of RP11-159H3.2				No
16	rs62046579	81538463	C	A	0.257233	-0.0554292	0.946079	0.00902302	8.1e-10	CMIP	intronic			No
4	rs13112725	106911742	G	C	0.240779	-0.0565144	0.945053	0.00920248	8.2e-10	NPNT				No
4	rs28702684	38395515	G	C	0.498848	0.0482763	1.04946	0.00786309	8.3e-10	8.1kb 3' of RP11-83C7.1				No
5	rs2984644	157482258	A	G	0.268206	0.0544633	1.05597	0.00888152	8.7e-10	78kb 5' of U2				No
6	rs198851	26104632	T	G	0.150702	0.0668074	1.06909	0.0109875	1.2e-09	113bp 3' of HIST1H4C				Yes
13	rs12428857	73811791	T	C	0.0495341	0.108705	1.11483	0.0181542	2.1e-09	10kb 3' of RNY1P8				No
8	rs7011889	144005260	C	A	0.444985	-0.047267	0.953833	0.00796209	2.9e-09	6kb 5' of CYP11B2				No
10	rs7076938	115789375	C	T	0.263878	-0.0531659	0.948223	0.00896965	3.1e-09	14kb 5' of ADRB1				No
18	rs72915163	48792829	T	C	0.253582	0.0543685	1.05587	0.00917266	3.1e-09	17kb 3' of U1				No
12	rs117913411	48254353	A	T	0.0324951	0.131361	1.14038	0.0222497	3.5e-09	VDR	intronic			No
8	rs13278931	30879207	T	G	0.443525	0.0473232	1.04846	0.00800967	3.5e-09	PURG	intronic			No
21	rs2229742	16339172	C	G	0.10298	0.0762356	1.07922	0.0129481	3.9e-09	NRIP1	missense			No
20	rs6073354	42794270	C	T	0.499418	-0.0470116	0.954076	0.00798862	4e-09	JPH2	intronic			No
15	rs8041380	85645452	C	G	0.133447	-0.0684535	0.933837	0.0116347	4e-09	PDE8A	intronic			No
20	rs6091153	49015311	C	T	0.227994	0.0559567	1.05755	0.00953111	4.3e-09	30kb 3' of Metazoa_SRP				No
11	rs10789588	107128909	G	A	0.432521	-0.0463455	0.954712	0.00795059	5.6e-09	54kb 3' of RP11-819C21.1				No
17	rs3785837	59468942	G	A	0.228623	-0.0551567	0.946337	0.00952743	7.1e-09	BCAS3	intronic			No
10	rs10995307	64552242	C	T	0.500042	-0.0455296	0.955491	0.00789079	7.9e-09	1.1kb 3' of RP11-436D10.3				No
20	rs1407256	31213647	G	A	0.145224	0.064975	1.06713	0.0112923	8.7e-09	7kb 3' of C20orf203				No
4	rs13134008	111425895	G	A	0.425252	-0.0458512	0.955184	0.00797179	8.8e-09	ENPEP	intronic			No
11	rs11229252	55129640	T	C	0.109453	-0.0717229	0.930789	0.0125742	1.2e-08	5.7kb 5' of OR4A15				No
16	rs62039768	51560761	A	C	0.0954804	0.0765638	1.07957	0.0134714	1.3e-08	144kb 3' of 7SK				No
2	rs7599224	145214607	G	T	0.446085	0.0458173	1.04688	0.00806461	1.3e-08	ZEB2	intronic			No
2	rs12463645	135674370	C	T	0.364349	-0.0464169	0.954644	0.00819359	1.5e-08	AC016725.4	intronic			No
3	rs2421647	169113110	C	A	0.463343	0.0446062	1.04562	0.00788492	1.5e-08	MECOM	intronic			No
12	rs11066309	112883476	A	G	0.407665	0.0452867	1.04633	0.0080294	1.7e-08	PTPN11	intronic			No
2	rs268263	164954174	T	A	0.244695	-0.0520747	0.949258	0.00925437	1.8e-08	AC092684.1				No
11	rs11246574	51457277	A	G	0.11677	-0.0684521	0.933838	0.0122279	2.2e-08	45kb 5' of OR4A5				No
11	rs80257854	50404319	G	A	0.128966	-0.0658866	0.936237	0.0117692	2.2e-08	140kb 3' of RP11-347H15.4				No
4	rs7688323	156616621	G	A	0.204893	-0.0548842	0.946595	0.00984932	2.5e-08	GUCY1A3	intronic			No
11	rs72910057	46331362	T	G	0.11283	0.0689981	1.07143	0.0124058	2.7e-08	CREB3L1	intronic			No
12	rs10444491	121876558	C	T	0.394125	-0.0449556	0.95604	0.00810195	2.9e-08	KDM2B	intronic			No
6	rs3778546	1901387	T	C	0.284027	0.0481949	1.04938	0.00874652	3.6e-08	GMDS	intronic			No
12	rs61926181	50767037	A	G	0.0385937	-0.112539	0.893562	0.0204354	3.6e-08	FAM186A	intronic			No
11	rs557675	65566719	G	T	0.47008	-0.0434557	0.957475	0.00789721	3.7e-08	2kb 3' of OVOL1				No
13	rs303949	72365326	C	A	0.091547	0.0752602	1.07816	0.0136948	3.9e-08	DACH1	intronic			No
11	rs490445	30565144	C	G	0.42422	-0.0436814	0.957259	0.0079797	4.4e-08	MPPED2	intronic			No
3	rs6442105	48182326	A	G	0.332355	-0.0455889	0.955435	0.008339	4.6e-08	16kb 3' of CDC25A				No
4	rs13125101	81174592	A	G	0.288018	0.0971121	1.10198	0.00912856	2e-26	13kb 5' of FGF5		C07: Beta blocking agents	1.19994	No
12	rs7310615	111865049	C	G	0.482401	0.0797056	1.08297	0.00829944	7.7e-22	SH2B3	intronic			No
15	rs7183988	91428589	T	G	0.472301	0.078119	1.08125	0.00827639	3.8e-21	FES	intronic			No
7	rs3918226	150690176	T	C	0.0761934	0.146366	1.15762	0.015633	7.8e-21	NOS3	intronic			No
9	rs2891168	22098619	G	A	0.488953	0.0714846	1.0741	0.00822303	3.5e-18	CDKN2B-AS1	intronic			No
20	rs6039216	8622480	C	T	0.362735	-0.0673072	0.934908	0.00857356	4.1e-15	PLCB1	intronic			No
11	rs1973765	1898664	C	T	0.384178	0.0666912	1.06897	0.00851874	4.9e-15	LSP1	intronic			No
12	rs11066301	112871372	G	A	0.426667	0.064855	1.067	0.00832636	6.8e-15	PTPN11	intronic			No
1	rs2050265	11879699	G	A	0.164122	-0.0831747	0.92019	0.0110922	6.5e-14	CLCN6	intronic			No
1	rs12046278	10799577	C	T	0.343988	0.0631217	1.06516	0.00863876	2.7e-13	CASZ1	intronic			No
6	rs62436821	127175945	A	G	0.435368	0.0604213	1.06228	0.0082931	3.2e-13	RP11-73O6.4				No
6	rs74617384	160997118	T	A	0.0800491	0.110204	1.11651	0.0151744	3.8e-13	LPA	intronic			No
20	rs78302204	57735448	A	G	0.105587	0.0956007	1.10032	0.0134453	1.2e-12	31kb 5' of ZNF831				No
19	rs167479	11526765	T	G	0.473349	-0.0568733	0.944714	0.00824413	5.2e-12	RGL3	missense			No
19	rs36047283	7255701	G	A	0.125448	-0.0856402	0.917924	0.0124869	7e-12	INSR	intronic			No
5	rs7442660	157803630	A	G	0.36088	-0.0582638	0.943401	0.00856994	1.1e-11	48kb 5' of RP11-542A14.1				No
16	rs258317	89732238	T	C	0.427246	-0.056159	0.945389	0.00834801	1.7e-11	C16orf55	intronic			No
5	rs17677603	127857493	G	A	0.390229	0.0573203	1.05899	0.00852845	1.8e-11	FBN2	intronic			No
2	rs1275988	26914364	C	T	0.382355	0.0566382	1.05827	0.00849322	2.6e-11	1.3kb 5' of KCNK3				No
7	rs3735533	27245893	T	C	0.0746658	-0.104315	0.900941	0.0157038	3.1e-11	HOTTIP				No
10	rs17210692	63525112	A	G	0.188106	-0.0695483	0.932815	0.0105439	4.2e-11	C10orf107	intronic			No
10	rs7076100	18759537	A	T	0.405545	-0.0555632	0.945952	0.00845223	4.9e-11	CACNB2	intronic			No
12	rs35429	115555867	G	A	0.383864	-0.0553916	0.946115	0.00846416	6e-11	38kb 3' of RP11-25E2.1				No
1	rs10776752	113044328	T	G	0.0719762	0.103935	1.10953	0.0159049	6.4e-11	WNT2B	intronic			No
16	rs77924615	20392332	A	G	0.194395	-0.0686389	0.933664	0.0105183	6.8e-11	PDILT	intronic			No
11	rs604723	100610546	T	C	0.273879	-0.0601669	0.941607	0.00933048	1.1e-10	ARHGAP42	intronic			No
2	rs7368883	43378720	A	G	0.359437	0.0554334	1.057	0.00859678	1.1e-10	15kb 3' of THADA				No
6	rs2105092	134184972	A	G	0.290392	-0.0579905	0.943659	0.00909604	1.8e-10	12kb 3' of RP4-662A9.2	intronic			No
3	rs55988870	27483164	C	T	0.367162	-0.0536074	0.947804	0.00853504	3.4e-10	SLC4A7	intronic			No
5	rs13154066	32831670	T	C	0.40523	-0.0525333	0.948823	0.00837946	3.6e-10	40kb 3' of AC026703.1				No
1	rs57748895	115826169	T	A	0.0175751	0.19561	1.21605	0.0312567	3.9e-10	RP4-663N10.1				No
16	rs11646715	53824007	G	A	0.477716	-0.0506296	0.950631	0.00823877	8e-10	FTO	intronic			No
1	rs2493136	230851536	T	C	0.40279	0.0515492	1.0529	0.00839106	8.1e-10	RP11-99J16__A.2				No
15	rs12906962	95312071	C	T	0.316545	0.0547084	1.05623	0.00896392	1e-09	87kb 5' of CTD-2576F9.2				No
4	rs9286351	138441530	G	A	0.416748	0.0510668	1.05239	0.00837427	1.1e-09	PCDH18	3'-UTR			No
7	rs185963	130450151	T	C	0.434857	0.050627	1.05193	0.00836966	1.5e-09	31kb 5' of KLF14				No
20	rs6108787	10967214	G	T	0.475612	0.0493109	1.05055	0.00825878	2.4e-09	41kb 5' of C20orf187				No
6	rs140570886	161013013	C	T	0.0153689	0.199123	1.22033	0.0335319	2.9e-09	LPA	intronic			No
4	rs17042098	111664158	A	G	0.101276	0.0797499	1.08302	0.0136268	4.8e-09	51kb 5' of RP11-777N19.1				No
11	rs664485	107184296	A	G	0.186539	-0.0620662	0.939821	0.0106124	5e-09	RP11-819C21.1				No
3	rs12494396	48178293	G	C	0.334855	-0.0508048	0.950464	0.00871705	5.6e-09	20kb 3' of CDC25A				No
18	rs113537788	43052474	G	C	0.0180989	0.180157	1.19741	0.0310792	6.8e-09	13kb 5' of OR2K2				No
1	rs417743	111313972	T	C	0.331842	0.0506028	1.05191	0.0087787	8.2e-09	6.8kb 5' of Y_RNA				No
1	rs4970834	109814880	T	C	0.18364	-0.0616277	0.940233	0.0106922	8.2e-09	CELSR2	intronic			No
11	rs11023910	16334778	T	A	0.205274	0.0575533	1.05924	0.0101548	1.4e-08	SOX6	intronic			No
16	rs62043959	81525204	C	A	0.27972	-0.0524807	0.948873	0.00925953	1.4e-08	CMIP	intronic			No
8	rs7820612	77316120	A	C	0.304079	-0.0506776	0.950585	0.00894482	1.5e-08	2.8kb 5' of RP11-706J10.1				No
11	rs4923536	28422496	G	A	0.456313	0.0464654	1.04756	0.00824906	1.8e-08	RP11-22P4.1				No
6	rs7770615	166177226	C	T	0.0676465	-0.0920717	0.91204	0.0163584	1.8e-08	RP11-252P19.1				No
3	rs7652333	72417372	T	C	0.483816	0.0474013	1.04854	0.00843634	1.9e-08	6.4kb 3' of RYBP				No
7	rs4515482	107072681	C	A	0.224624	-0.0553579	0.946147	0.00988375	2.1e-08	COG5	intronic			No
15	rs1543927	75063573	T	C	0.26383	0.0525945	1.054	0.00940383	2.2e-08	11kb 5' of CSK				No
1	rs778124	56606206	A	G	0.374347	0.0471012	1.04823	0.00852121	3.2e-08	5.2kb 5' of RP1-158P9.1				No
11	rs11026578	22495330	T	C	0.0656016	0.0916	1.09593	0.0166522	3.8e-08	CTD-2140G10.1				No
7	rs38853	116356076	G	C	0.290021	0.0503861	1.05168	0.00915761	3.8e-08	MET	intronic			No
4	rs11731886	156659819	C	A	0.236995	-0.0532221	0.948169	0.00970577	4.2e-08	1.6kb 3' of RP11-588K22.2				No
17	rs11649807	79357995	G	A	0.370876	-0.0471169	0.953976	0.00862361	4.7e-08	RP11-1055B8.3				No
8	rs513159	102899476	T	C	0.233686	-0.0534335	0.947969	0.00978036	4.7e-08	NCALD	intronic			No
19	rs12459368	18459377	G	A	0.26695	-0.050656	0.950606	0.00929188	5e-08	PGPEP1	intronic			No
4	rs10857147	81181072	T	A	0.286785	0.113139	1.11979	0.0089208	7.4e-37	6.7kb 5' of FGF5		C08: Calcium channel blockers	1.25436	No
2	rs11126666	26928811	A	G	0.255998	0.106201	1.11205	0.00919484	7.4e-31	KCNK3	intronic			No
11	rs569550	1887068	G	T	0.386833	0.0956907	1.10042	0.00829341	8.5e-31	AC051649.12	intronic			No
1	rs880315	10796866	C	T	0.339218	0.0988342	1.10388	0.00858019	1.1e-30	CASZ1	intronic			No
7	rs3918226	150690176	T	C	0.0761387	0.161265	1.175	0.0152572	4.1e-26	NOS3	intronic			No
6	rs9398823	127197773	G	A	0.437024	0.0832741	1.08684	0.00812192	1.1e-24	RP11-73O6.4				No
11	rs633185	100593538	G	C	0.283039	-0.0906488	0.913338	0.00898441	6.1e-24	ARHGAP42	intronic			No
1	rs3790604	113046879	A	C	0.0725619	0.152059	1.16423	0.0154795	8.9e-23	WNT2B	intronic			No
13	rs7983337	32181534	C	T	0.493522	-0.0772985	0.925614	0.00807972	1.1e-21	132kb 5' of RXFP2				No
3	rs2643826	27562988	T	C	0.452509	0.0755608	1.07849	0.0080971	1e-20	7.5kb 3' of U1				No
7	rs3735533	27245893	T	C	0.0735793	-0.141444	0.868104	0.0154025	4.2e-20	HOTTIP				No
19	rs12978472	7257990	G	C	0.127677	-0.108858	0.896858	0.0121165	2.6e-19	INSR	intronic			No
15	rs1894400	91428955	T	C	0.323994	0.0759412	1.0789	0.00857693	8.4e-19	FES	intronic			No
12	rs35429	115555867	G	A	0.382183	-0.0722341	0.930313	0.00826623	2.4e-18	38kb 3' of RP11-25E2.1				No
10	rs72821787	63444217	A	C	0.156182	-0.0950736	0.909306	0.0110682	8.7e-18	C10orf107	intronic			No
7	rs7808452	27321550	A	T	0.101394	0.111801	1.11829	0.0133058	4.4e-17	31kb 3' of RP1-170O19.19				No
16	rs460879	89712889	T	C	0.430755	-0.0678575	0.934394	0.00815107	8.4e-17	CHMP1A	intronic			No
20	rs6078002	10979010	A	C	0.289318	0.0733908	1.07615	0.00885582	1.2e-16	29kb 5' of C20orf187				No
15	rs7174222	81018543	T	C	0.468408	0.0653578	1.06754	0.00806947	5.5e-16	FAM108C1	intronic			No
1	rs3753584	11864586	C	T	0.163965	-0.087289	0.916412	0.0108175	7.1e-16	MTHFR	intronic			No
19	rs167479	11526765	T	G	0.473277	-0.0642993	0.937724	0.00804237	1.3e-15	RGL3	missense			No
13	rs620124	22295868	G	C	0.329831	-0.0664543	0.935706	0.00867273	1.8e-14	17kb 3' of FGF9				No
10	rs191572726	106983028	C	T	0.0122709	0.278686	1.32139	0.0365824	2.6e-14	SORCS3	intronic			No
5	rs7733331	32828846	T	C	0.400308	-0.0606753	0.941129	0.00820801	1.4e-13	37kb 3' of AC026703.1				No
3	rs9841978	53730735	A	G	0.322134	0.0634941	1.06555	0.0086577	2.2e-13	CACNA1D	intronic			No
17	rs4305	61558229	A	G	0.444171	0.0597489	1.06157	0.00819374	3.1e-13	ACE	intronic			No
5	rs7701003	157824481	G	A	0.370667	-0.0599099	0.941849	0.00830236	5.4e-13	27kb 5' of RP11-542A14.1				No
3	rs9855086	169131330	T	A	0.4614	-0.0579111	0.943734	0.00804723	6.2e-13	MECOM	intronic			No
11	rs494356	117071970	T	C	0.132695	0.0839877	1.08762	0.0118581	1.4e-12	TAGLN	intronic			No
7	rs12705389	106405642	T	C	0.241001	0.0661535	1.06839	0.00938393	1.8e-12	9.8kb 5' of RP5-884M6.1				No
12	rs3184504	111884608	T	C	0.481977	0.0563944	1.05801	0.00802377	2.1e-12	SH2B3	missense			No
15	rs2168518	75081078	G	A	0.321597	0.0598461	1.06167	0.00858171	3.1e-12	MIR4513	intronic			No
4	rs7685862	111389101	C	A	0.203951	0.0687324	1.07115	0.00997709	5.6e-12	ENPEP				No
12	rs11105352	90026462	A	G	0.166874	-0.0744745	0.928231	0.0108235	6e-12	ATP2B1	intronic			No
20	rs259983	57735457	C	A	0.132896	0.0814781	1.08489	0.0119002	7.6e-12	31kb 5' of ZNF831				No
5	rs6595839	127881566	T	C	0.313861	0.0593475	1.06114	0.00871797	9.9e-12	FBN2				No
2	rs2943634_A_C	227068080	A	C	0.326679	-0.0580353	0.943617	0.00853867	1.1e-11	18kb 5' of AC068138.1				No
16	rs62033406	53824226	G	A	0.407052	0.0552902	1.05685	0.00816952	1.3e-11	FTO	intronic			No
20	rs4813867	8623250	C	T	0.337352	-0.0572133	0.944393	0.00850633	1.7e-11	PLCB1	intronic			No
10	rs12258967	18727959	G	C	0.298591	-0.0583331	0.943336	0.00876898	2.9e-11	CACNB2	intronic			No
19	rs4804517	7406066	G	A	0.334256	-0.0561631	0.945385	0.00850686	4.1e-11	7.8kb 5' of CTB-133G6.1				No
12	rs317685	69715457	G	A	0.281102	0.0574924	1.05918	0.00894327	1.3e-10	27kb 5' of LYZ				No
5	rs1422278	122467417	T	G	0.131748	0.0759556	1.07891	0.0118401	1.4e-10	PRDM6	intronic			No
10	rs57866767	96023077	C	T	0.433102	-0.0519138	0.949411	0.00810272	1.5e-10	PLCE1	intronic			No
4	rs72689147	156639888	T	G	0.184352	-0.0660587	0.936076	0.0103717	1.9e-10	GUCY1A3	intronic			No
6	rs553108	31840455	A	G	0.418103	-0.0516698	0.949642	0.00815123	2.3e-10	SLC44A4	intronic			Yes
9	rs6271	136522274	T	C	0.0739659	-0.0963421	0.908153	0.0153243	3.2e-10	DBH-AS1	missense			No
6	rs9369409	43346462	C	G	0.403623	0.0513127	1.05265	0.0081636	3.3e-10	9.3kb 5' of ZNF318				No
6	rs162185	134226147	C	T	0.409998	-0.0514304	0.94987	0.00821355	3.8e-10	9.5kb 3' of TCF21				No
12	rs2377585	8932201	G	T	0.274675	-0.0561927	0.945357	0.0089832	4e-10	A2ML1-AS1				No
19	rs7412	45412079	T	C	0.082871	-0.0914322	0.912623	0.0146295	4.1e-10	APOE	missense			No
8	rs891556	10623633	G	C	0.397703	0.0511894	1.05252	0.00822395	4.8e-10	PINX1	intronic			No
4	rs33966350	111431444	A	G	0.012401	0.224491	1.25169	0.0361544	5.3e-10	ENPEP	nonsense			No
6	rs998584	43757896	A	C	0.481178	0.0499879	1.05126	0.00805125	5.3e-10	3.7kb 3' of VEGFA				No
11	rs10896795	58366561	G	A	0.241124	-0.0582482	0.943416	0.00938924	5.5e-10	ZFP91	intronic			No
10	rs3740393	104636655	C	G	0.136347	-0.0724835	0.930081	0.0117094	6e-10	AS3MT	intronic			No
12	rs60370741	121966676	C	T	0.461998	-0.0499628	0.951265	0.00809429	6.7e-10	KDM2B	intronic			No
20	rs6031431	42795152	G	A	0.460604	0.0502499	1.05153	0.008174	7.9e-10	JPH2	intronic			No
2	rs1439211	165094300	A	C	0.273839	-0.0552664	0.946233	0.0090251	9.1e-10	AC092684.1				No
18	rs72915163	48792829	T	C	0.254784	0.0571513	1.05882	0.00935083	9.8e-10	17kb 3' of U1				No
16	rs7203816	81597957	A	G	0.31252	-0.0526717	0.948691	0.00869854	1.4e-09	CMIP	intronic			No
4	rs2341599	156433308	G	A	0.339251	0.050768	1.05208	0.0084828	2.2e-09	3.6kb 5' of RP13-487K5.1				No
17	rs11653468	47192620	A	G	0.235338	-0.0561228	0.945423	0.00946462	3e-09	5.2kb 3' of Metazoa_SRP				No
5	rs27041	96115721	C	T	0.148646	-0.0670711	0.935129	0.0113065	3e-09	ERAP1	intronic			No
17	rs17608766	45013271	C	T	0.145965	0.0670029	1.0693	0.0113569	3.6e-09	GOSR2	3'-UTR			No
8	rs7463212	143991858	T	A	0.459666	0.0474549	1.0486	0.00806454	4e-09	GML				No
17	rs12938899	7525546	T	C	0.199939	-0.0588532	0.942845	0.0100412	4.6e-09	SHBG	intronic			No
7	rs11556924	129663496	T	C	0.389692	-0.0481577	0.952984	0.00822288	4.7e-09	RP11-306G20.1	missense			No
3	rs35593046	53553923	T	G	0.263655	-0.054404	0.947049	0.00930339	5e-09	CACNA1D	intronic			No
1	rs61772626	57015668	G	A	0.123313	0.0708817	1.07345	0.0121982	6.2e-09	PPAP2B	intronic			No
8	rs804263	11630915	T	C	0.422661	0.0473051	1.04844	0.00814348	6.3e-09	NEIL2	intronic			No
6	rs62434123	150999464	T	C	0.0713639	-0.0904598	0.913511	0.0155894	6.5e-09	PLEKHG1	intronic			No
7	rs972283	130466854	A	G	0.491048	-0.0465002	0.954564	0.00802909	7e-09	48kb 5' of KLF14				No
1	rs57748895	115826169	T	A	0.0175421	0.17521	1.1915	0.0304803	9e-09	RP4-663N10.1				No
20	rs6021247	50108980	G	A	0.471729	-0.0461538	0.954895	0.00804609	9.7e-09	NFATC2	intronic			No
2	rs13387221	44135314	A	G	0.174669	-0.0608071	0.941005	0.0106033	9.8e-09	LRPPRC	intronic			No
14	rs8009025	98631171	C	T	0.206232	0.0570954	1.05876	0.00996593	1e-08	RP11-61O1.1				No
8	rs3110291	105981953	C	A	0.195127	-0.0590193	0.942689	0.0103371	1.1e-08	RP11-127H5.1				No
11	rs893311	16318518	T	G	0.20571	0.0564682	1.05809	0.00989351	1.1e-08	SOX6	intronic			No
8	rs907183	8729761	C	G	0.458738	0.0462174	1.0473	0.00808526	1.1e-08	MFHAS1	intronic			No
11	rs10835916	32483319	C	A	0.406175	0.0466849	1.04779	0.00818516	1.2e-08	3kb 3' of WT1-AS				No
5	rs10061288	114389826	A	G	0.485343	0.0456944	1.04675	0.00803683	1.3e-08	22kb 5' of RP11-438C19.2				No
9	rs1250505	128193456	T	G	0.422789	-0.04638	0.954679	0.00814743	1.3e-08	6.2kb 3' of MAPKAP1				No
7	rs13230181	2537866	A	G	0.235101	0.0537429	1.05521	0.0094606	1.3e-08	14kb 5' of LFNG				No
3	rs2276838	53858164	C	T	0.460738	-0.0460801	0.954965	0.00810818	1.3e-08	CHDH	intronic			No
20	rs6062536	62443779	A	G	0.233334	-0.0539967	0.947435	0.00949309	1.3e-08	RP4-583P15.11				No
3	rs6771917	48108442	T	C	0.240852	-0.053709	0.947708	0.00944526	1.3e-08	MAP4	intronic			No
7	rs10254101	151415536	T	C	0.287323	0.0497417	1.051	0.00886319	2e-08	PRKAG2	intronic			No
9	rs76038906	113250200	T	G	0.034493	0.123354	1.13128	0.0220459	2.2e-08	SVEP1	intronic			No
4	rs56388530	106910958	C	T	0.240756	-0.0524186	0.948932	0.00938499	2.3e-08	NPNT				No
11	rs12274440	9959637	A	G	0.112471	0.0714881	1.07411	0.0128592	2.7e-08	SBF2	intronic			No
14	rs72681869	50655357	C	G	0.0112732	-0.211039	0.809742	0.0380489	2.9e-08	SOS2	missense			No
8	rs73207888	18282931	T	C	0.0339351	0.12312	1.13102	0.0222121	3e-08	24kb 3' of NAT2				No
12	rs4547172	48338422	A	G	0.284436	0.0495434	1.05079	0.0089684	3.3e-08	1.6kb 5' of VDR				No
4	rs11726072	187543527	A	G	0.122139	-0.0678518	0.934399	0.0122927	3.4e-08	FAT1	intronic			No
4	rs10015412	144162582	A	C	0.313756	0.0476435	1.0488	0.00863872	3.5e-08	18kb 3' of USP38				No
1	rs59180873	27848634	G	A	0.0777984	-0.0830821	0.920276	0.0150779	3.6e-08	3.7kb 5' of RP1-159A19.4				No
5	rs2962383	157494859	T	C	0.301942	0.0482869	1.04947	0.00878303	3.8e-08	91kb 5' of U2				No
16	rs13329952	20366507	C	T	0.192068	-0.0559421	0.945594	0.0101795	3.9e-08	UMOD				No
8	rs2977324	76716737	T	G	0.298571	-0.0485513	0.952609	0.00883859	3.9e-08	18kb 5' of AC016194.1				No
4	rs3819199	109002559	C	T	0.429505	0.0446051	1.04561	0.00815624	4.5e-08	LEF1	intronic			No
7	rs143524414	98965615	A	G	0.0650858	-0.0896362	0.914264	0.0163994	4.6e-08	ARPC1A				No
12	rs7308105	54424123	C	T	0.36704	-0.0457398	0.955291	0.00837167	4.7e-08	HOXC4	3'-UTR			No
22	rs71313931	19960184	G	C	0.283681	0.0488696	1.05008	0.00896073	4.9e-08	ARVCF	intronic			No
4	rs13125101	81174592	A	G	0.2921	0.117786	1.125	0.00665272	3.8e-70	13kb 5' of FGF5		C09: Agents acting on the renin-angiotensin system	1.36903	No
7	rs3918226	150690176	T	C	0.0773003	0.145321	1.15641	0.0113658	2e-37	NOS3	intronic			No
11	rs604723	100610546	T	C	0.271336	-0.0863414	0.917281	0.00684224	1.7e-36	ARHGAP42	intronic			No
15	rs1894400	91428955	T	C	0.325947	0.0766635	1.07968	0.00642669	8.4e-33	FES	intronic			No
10	rs57541197	63511306	A	G	0.144319	-0.0962982	0.908193	0.00855621	2.2e-29	C10orf107	intronic			No
20	rs6026739	57739469	T	A	0.11701	0.103486	1.10903	0.00941911	4.4e-28	27kb 5' of ZNF831				No
11	rs7938342	1887806	T	A	0.415375	-0.0674054	0.934816	0.00613645	4.5e-28	AC051649.12	missense			No
12	rs7310615	111865049	C	G	0.484183	0.0657325	1.06794	0.00607394	2.7e-27	SH2B3	intronic			No
12	rs35441	115553115	T	C	0.380577	-0.0661965	0.935947	0.00619144	1.1e-26	35kb 3' of RP11-25E2.1				No
2	rs1731243	26930411	C	T	0.394283	0.0647967	1.06694	0.00616783	8.1e-26	KCNK3	intronic			No
6	rs11752759	127161217	C	A	0.438169	0.0635585	1.06562	0.00605969	9.7e-26	RP11-73O6.4				No
19	rs167479	11526765	T	G	0.471256	-0.0618727	0.940003	0.00603865	1.2e-24	RGL3	missense			No
1	rs880315	10796866	C	T	0.339584	0.0647309	1.06687	0.00642761	7.4e-24	CASZ1	intronic			No
1	rs56153133	11885647	G	A	0.162373	-0.0819066	0.921358	0.0081494	9.1e-24	CLCN6	intronic			No
19	rs12978472	7257990	G	C	0.127092	-0.0893843	0.914494	0.00911045	1e-22	INSR	intronic			No
16	rs55872725	53809123	T	C	0.402662	0.0588515	1.06062	0.00613377	8.4e-22	FTO	intronic			No
5	rs13154066	32831670	T	C	0.403118	-0.0587193	0.942971	0.00614036	1.1e-21	40kb 3' of AC026703.1				No
15	rs11072508	75062397	C	T	0.327501	0.0604107	1.06227	0.00646295	9e-21	12kb 5' of CSK				No
19	rs7412	45412079	T	C	0.0820167	-0.103001	0.902126	0.0110196	9e-21	APOE	missense			No
20	rs6039216	8622480	C	T	0.360894	-0.0576904	0.943942	0.00628367	4.3e-20	PLCB1	intronic			No
17	rs4277405	61548918	C	T	0.375555	0.0568694	1.05852	0.00622796	6.8e-20	5.5kb 5' of ACE				No
1	rs3790604	113046879	A	C	0.0727071	0.1031	1.1086	0.0115912	5.9e-19	WNT2B	intronic			No
3	rs2643826	27562988	T	C	0.453083	0.053949	1.05543	0.00607266	6.5e-19	7.5kb 3' of U1				No
5	rs7701003	157824481	G	A	0.369354	-0.0550571	0.946431	0.00623532	1e-18	27kb 5' of RP11-542A14.1				No
7	rs3735533	27245893	T	C	0.0732746	-0.0990812	0.905669	0.0115821	1.2e-17	HOTTIP				No
9	rs10217586	22121349	A	T	0.467959	-0.0517719	0.949545	0.00605846	1.3e-17	252bp 3' of CDKN2B-AS1				No
20	rs8118848	62461572	A	G	0.236442	-0.0597239	0.942025	0.00710753	4.4e-17	ZBTB46				No
1	rs146754848	115826476	G	T	0.0177044	0.190722	1.21012	0.0227526	5.2e-17	RP4-663N10.1				No
16	rs77924615	20392332	A	G	0.19261	-0.06461	0.937433	0.00773426	6.6e-17	PDILT	intronic			No
11	rs415895	9769562	C	G	0.353354	-0.052076	0.949257	0.00630055	1.4e-16	SWAP70	missense			No
10	rs79668541	104793904	T	C	0.0759178	-0.0932702	0.910947	0.011365	2.3e-16	CNNM2	intronic			No
20	rs1887320	10965998	A	G	0.476625	0.0493253	1.05056	0.00605702	3.8e-16	42kb 5' of C20orf187				No
10	rs74157123	106266644	T	C	0.0101079	0.244794	1.27736	0.0301036	4.2e-16	27kb 5' of RP11-127O4.3				No
7	rs34748838	130459242	T	C	0.489913	-0.0480538	0.953083	0.00604081	1.8e-15	40kb 5' of KLF14				No
16	rs164749	89708224	G	T	0.430761	-0.0484109	0.952742	0.00609719	2e-15	2.6kb 3' of CHMP1A				No
7	rs28451436	27319039	A	G	0.101625	0.0784625	1.08162	0.00997587	3.7e-15	29kb 3' of RP1-170O19.19				No
11	rs7121869	16337827	A	G	0.206893	0.0582969	1.06003	0.00741603	3.8e-15	SOX6	intronic			No
6	rs1799945	26091179	G	C	0.152431	0.0655642	1.06776	0.00836417	4.6e-15	HFE	missense			Yes
10	rs7070847	18726054	A	G	0.283561	-0.0524916	0.948862	0.00670679	5e-15	CACNB2	intronic			No
17	rs17637472	47461433	A	G	0.39989	0.0486541	1.04986	0.0062541	7.3e-15	RP11-81K2.1				No
6	rs55730499	161005610	T	C	0.0795143	0.08663	1.09049	0.0111352	7.3e-15	LPA	intronic			No
12	rs11066309	112883476	A	G	0.409764	0.0476226	1.04877	0.00614267	9e-15	PTPN11	intronic			No
6	rs57139556	150998511	G	A	0.070976	-0.0900726	0.913865	0.0117145	1.5e-14	PLEKHG1	intronic			No
14	rs72681869	50655357	C	G	0.0109838	-0.222075	0.800856	0.0289468	1.7e-14	SOS2	missense			No
12	rs7299436	90113070	G	T	0.157439	-0.0623727	0.939533	0.00828896	5.3e-14	7.6kb 5' of RN5S365				No
11	rs2306363	65405600	T	G	0.205555	-0.0554928	0.946019	0.00745559	9.8e-14	SIPA1	5'-UTR			No
4	rs56329057	156633444	T	C	0.183334	-0.0574769	0.944144	0.0077858	1.6e-13	GUCY1A3	intronic			No
10	rs1801253	115805056	G	C	0.259296	-0.0509451	0.950331	0.00692115	1.8e-13	ADRB1	missense			No
17	rs11874	45017193	A	G	0.136094	0.0646887	1.06683	0.00879398	1.9e-13	GOSR2	3'-UTR			No
3	rs6800730	48174210	A	G	0.332275	-0.0466581	0.954414	0.00638034	2.6e-13	24kb 3' of CDC25A				No
5	rs11743404	128016163	C	T	0.360119	-0.0459673	0.955073	0.00628959	2.7e-13	CTC-573M9.1				No
1	rs4970834	109814880	T	C	0.185684	-0.0562757	0.945278	0.00777659	4.6e-13	CELSR2	intronic			No
11	rs2856653	47361084	T	C	0.358513	0.0456602	1.04672	0.00632169	5.1e-13	MYBPC3	intronic			No
19	rs7246865	17219105	A	G	0.257107	0.050054	1.05133	0.00696514	6.7e-13	MYO9B	intronic			No
16	rs55683214	81536191	T	G	0.253547	-0.0496762	0.951538	0.00692949	7.6e-13	CMIP	intronic			No
8	rs7460226	10197718	G	A	0.409371	0.0444159	1.04542	0.00619679	7.6e-13	MSRA	intronic			No
10	rs2901761	95895127	A	G	0.418024	0.0437024	1.04467	0.00610651	8.3e-13	PLCE1	intronic			No
8	rs332040	8730488	A	G	0.456548	0.0429165	1.04385	0.00608675	1.8e-12	MFHAS1	intronic			No
11	rs11229555	58408687	T	G	0.238421	-0.0497946	0.951425	0.00707471	1.9e-12	15kb 3' of CNTF				No
11	rs4459340	111535313	G	A	0.275503	0.0476956	1.04885	0.00677598	1.9e-12	SIK2	intronic			No
11	rs964184	116648917	G	C	0.131318	0.0625939	1.06459	0.00890298	2.1e-12	ZNF259				No
4	rs13118687	111406496	A	G	0.470423	-0.0426587	0.958238	0.00608114	2.3e-12	ENPEP	intronic			No
18	rs72915163	48792829	T	C	0.255546	0.048986	1.05021	0.00701169	2.8e-12	17kb 3' of U1				No
1	rs61772578	56939235	G	A	0.110553	0.0672109	1.06952	0.00963028	3e-12	21kb 3' of PPAP2B				No
4	rs10213458	38366390	A	G	0.319084	0.0449558	1.04598	0.00644839	3.1e-12	2.1kb 5' of RP11-83C7.1				No
10	rs2236295	64564892	T	G	0.402916	-0.0430464	0.957867	0.00619272	3.6e-12	RP11-436D10.3	missense			No
4	rs13112725	106911742	G	C	0.2401	-0.0487955	0.952376	0.00705197	4.5e-12	NPNT				No
13	rs9506725	22314146	C	T	0.370015	-0.0432051	0.957715	0.00624684	4.6e-12	36kb 3' of FGF9				No
17	rs11653468	47192620	A	G	0.234355	-0.0490219	0.95216	0.00711067	5.4e-12	5.2kb 3' of Metazoa_SRP				No
5	rs458356	55815892	A	G	0.236286	-0.0507076	0.950557	0.00739345	7e-12	AC022431.2				No
12	rs478863	69639207	G	A	0.274025	0.046254	1.04734	0.00676621	8.1e-12	CPSF6	intronic			No
1	rs2493298	3325912	A	C	0.137877	0.0589883	1.06076	0.00875781	1.6e-11	PRDM16	intronic			No
8	rs67529638	76829893	G	C	0.348627	-0.0427944	0.958108	0.00634808	1.6e-11	25kb 5' of snoU13				No
4	rs300934	144171748	T	G	0.312643	0.0437231	1.04469	0.00650915	1.9e-11	27kb 3' of USP38				No
10	rs12413195	18470329	C	T	0.235191	0.0476221	1.04877	0.00711468	2.2e-11	CACNB2	intronic			No
7	rs35301188	106417963	A	G	0.169551	0.0536429	1.05511	0.00808839	3.3e-11	RP5-884M6.1	intronic			No
12	rs73075659	20373541	G	A	0.343772	-0.0425145	0.958377	0.00641033	3.3e-11	91kb 5' of CTC-465D4.1				No
7	rs10254101	151415536	T	C	0.288171	0.0440296	1.04501	0.00664166	3.4e-11	PRKAG2	intronic			No
8	rs11250157	11525435	G	A	0.497878	-0.0398677	0.960917	0.00601741	3.5e-11	9kb 5' of GATA4				No
1	rs193084249	26987646	G	A	0.0222331	0.135676	1.14531	0.0204813	3.5e-11	19kb 5' of snoU13				No
20	rs6122248	62751120	C	T	0.35001	0.041885	1.04277	0.00632164	3.5e-11	13kb 5' of NPBWR2				No
7	rs7803355	7221775	T	C	0.114798	0.062578	1.06458	0.00944745	3.5e-11	C1GALT1				No
3	rs35593046	53553923	T	G	0.262947	-0.046147	0.954902	0.00698201	3.9e-11	CACNA1D	intronic			No
12	rs7952935	20166268	G	C	0.270584	-0.0447173	0.956268	0.00677279	4e-11	1.4kb 5' of RP11-664H17.1				No
1	rs12731208	6676485	G	T	0.353303	0.041496	1.04237	0.00629947	4.5e-11	PHF13	intronic			No
19	rs2656918	4927531	T	C	0.297864	0.0434342	1.04439	0.00659295	4.5e-11	UHRF1	intronic			No
9	rs111820018	71709456	A	G	0.0960907	0.0672829	1.0696	0.0102291	4.8e-11	FXN	intronic			No
5	rs2984644	157482258	A	G	0.269037	0.0445908	1.0456	0.00679841	5.4e-11	78kb 5' of U2				No
4	rs4691666	156398688	C	T	0.466701	0.0395038	1.04029	0.0060457	6.4e-11	38kb 5' of RP13-487K5.1				No
17	rs12453576	3881293	T	C	0.177701	0.0514183	1.05276	0.00787428	6.6e-11	RP11-459C13.1				No
6	rs2105092	134184972	A	G	0.28919	-0.0432089	0.957711	0.00666337	8.9e-11	12kb 3' of RP4-662A9.2	intronic			No
2	rs268263	164954174	T	A	0.244312	-0.0458305	0.955204	0.00708824	1e-10	AC092684.1				No
13	rs1006096	32189143	T	C	0.434974	-0.0393253	0.961438	0.00609709	1.1e-10	125kb 5' of RXFP2				No
3	rs6766859	138055136	C	T	0.371212	0.040738	1.04158	0.00630693	1.1e-10	6.4kb 5' of NME9				No
3	rs6445597	53734531	A	G	0.321786	0.0419009	1.04279	0.00650375	1.2e-10	CACNA1D	intronic			No
15	rs1757463	41783814	G	A	0.284522	0.0428491	1.04378	0.00674681	2.1e-10	1.8kb 5' of ITPKA				No
11	rs11212104	107126353	G	A	0.435024	-0.0385612	0.962173	0.00607837	2.2e-10	57kb 3' of RP11-819C21.1				No
1	rs2760061	228191075	A	T	0.481262	0.0387895	1.03955	0.00615476	2.9e-10	3.7kb 5' of WNT3A				No
5	rs7716114	141779528	G	A	0.287064	-0.0424651	0.958424	0.00674393	3e-10	AC005592.2				No
3	rs1290786	169097381	T	C	0.429711	0.0383109	1.03905	0.00608968	3.2e-10	MECOM	intronic			No
4	rs28667801	26785356	T	A	0.406024	0.0389291	1.0397	0.006206	3.5e-10	28kb 3' of TBC1D19				No
7	rs1722883	134215403	C	T	0.47102	-0.0379377	0.962773	0.00606072	3.9e-10	AKR1B10	synonymous			No
4	rs13107325	103188709	T	C	0.0745797	-0.0715938	0.930909	0.0114658	4.3e-10	SLC39A8	missense			No
9	rs10817003	113148239	A	G	0.0355255	0.101509	1.10684	0.0162952	4.7e-10	SVEP1	synonymous			No
7	rs13230181	2537866	A	G	0.236028	0.0441314	1.04512	0.00709096	4.9e-10	14kb 5' of LFNG				No
20	rs6031431	42795152	G	A	0.461195	0.0381081	1.03884	0.00612827	5e-10	JPH2	intronic			No
17	rs62059712	7740170	C	T	0.0803209	-0.0693057	0.933041	0.0111582	5.3e-10	3.1kb 5' of KDM6B				No
12	rs28520411	121973317	A	G	0.459707	-0.0375735	0.963124	0.00605676	5.5e-10	KDM2B	intronic			No
11	rs3802932	63988045	A	G	0.0576598	0.0800536	1.08335	0.0129179	5.7e-10	FERMT3	synonymous			No
6	rs2655438	22418441	C	G	0.295517	-0.0407709	0.960049	0.00658379	5.9e-10	100kb 3' of RP3-404K8.2				No
5	rs28081	96092990	A	G	0.150332	-0.0521408	0.949195	0.0084313	6.2e-10	CAST	intronic			No
8	rs73563812	25900405	T	G	0.23594	-0.0438774	0.957071	0.00710136	6.5e-10	EBF2	intronic			No
2	rs76217384	144200697	G	A	0.231528	0.0439173	1.0449	0.00711555	6.7e-10	ARHGAP15	intronic			No
13	rs3803266	30154349	G	C	0.231717	0.0441188	1.04511	0.00715908	7.2e-10	SLC7A1	intronic			No
19	rs4804517	7406066	G	A	0.333729	-0.0392672	0.961494	0.0063881	7.9e-10	7.8kb 5' of CTB-133G6.1				No
11	rs751984	61278246	C	T	0.112856	-0.058711	0.942979	0.00955672	8.1e-10	LRRC10B	3'-UTR			No
2	rs2943660	227128543	T	G	0.363073	-0.0382903	0.962433	0.00624617	8.8e-10	78kb 5' of AC068138.1				No
1	rs2478543	230844310	C	T	0.403731	0.0377246	1.03845	0.0061561	8.9e-10	AGT	intronic			No
15	rs7174222	81018543	T	C	0.468424	0.0370731	1.03777	0.00606401	9.7e-10	FAM108C1	intronic			No
6	rs13205180	51832494	T	C	0.493653	0.0367747	1.03746	0.00603891	1.1e-09	PKHD1	intronic			No
5	rs1422278	122467417	T	G	0.131869	0.053985	1.05547	0.00888709	1.2e-09	PRDM6	intronic			No
2	rs7368883	43378720	A	G	0.36012	0.0380848	1.03882	0.00628398	1.4e-09	15kb 3' of THADA				No
20	rs6076983	6331376	C	T	0.398614	-0.0371332	0.963548	0.00615666	1.6e-09	96kb 5' of RP11-199O14.1				No
17	rs11079428	59466701	T	A	0.223194	-0.0442472	0.956717	0.00735075	1.8e-09	BCAS3	intronic			No
12	rs10876531	54443718	C	A	0.286877	-0.0402952	0.960506	0.00672089	2e-09	HOXC4	intronic			No
3	rs77463690	168853335	G	A	0.0722319	-0.0699271	0.932462	0.0116574	2e-09	MECOM	intronic			No
11	rs10839204	49002247	T	C	0.139222	-0.0521176	0.949217	0.00870272	2.1e-09	48kb 5' of TRIM49B	intronic			No
6	rs9394951	43350753	C	T	0.434424	0.0362977	1.03696	0.00606273	2.1e-09	14kb 5' of ZNF318				No
5	rs3814424	87968953	T	C	0.157566	0.0494001	1.05064	0.00825717	2.2e-09	LINC00461	intronic			No
21	rs762395	44769676	A	G	0.335664	-0.0385218	0.962211	0.00644135	2.2e-09	8.4kb 3' of AP001046.5				No
17	rs9897348	1320113	C	A	0.395725	-0.0370374	0.96364	0.00619494	2.2e-09	3.9kb 3' of CRK				No
7	rs11556924	129663496	T	C	0.389132	-0.0365136	0.964145	0.00617832	3.4e-09	RP11-306G20.1	missense			No
4	rs139051778	111341866	G	A	0.0119741	0.16302	1.17706	0.0276135	3.6e-09	ENPEP				No
20	rs6068117	50889988	G	A	0.286206	0.0395291	1.04032	0.00670993	3.8e-09	RP4-723E3.1				No
6	rs140570886	161013013	C	T	0.0148633	0.146842	1.15817	0.0249572	4e-09	LPA	intronic			No
4	rs9683944	138433162	G	A	0.204222	0.0439794	1.04496	0.00748167	4.1e-09	6.9kb 3' of PCDH18				No
2	rs1861410	58933591	C	T	0.444736	0.0358017	1.03645	0.00610393	4.5e-09	AC007092.1	intronic			No
3	rs1000010	11604119	G	A	0.351806	-0.0372419	0.963443	0.00638692	5.5e-09	VGLL4	3'-UTR			No
2	rs115262049	43196694	T	A	0.0864579	-0.0624628	0.939448	0.0107626	6.5e-09	32kb 3' of AC016735.1				No
4	rs13130741	103956956	T	C	0.485206	-0.0349777	0.965627	0.0060369	6.9e-09	SLC9B2	intronic			No
5	rs36071027	158444274	T	C	0.357521	-0.0364146	0.96424	0.00629072	7.1e-09	EBF1	intronic			No
3	rs9844972	150097635	C	G	0.0671097	0.0700608	1.07257	0.0121438	8e-09	28kb 5' of TSC22D2				No
3	rs6445821	56754233	A	C	0.321349	-0.037175	0.963508	0.00645771	8.6e-09	7.2kb 3' of ARHGEF3				No
16	rs9939774	30068354	T	C	0.405631	0.0353326	1.03596	0.00614231	8.8e-09	ALDOA	intronic			No
11	rs56175671	26163506	C	A	0.0917925	0.060369	1.06223	0.0105042	9.1e-09	47kb 5' of CTD-2507G9.1				No
16	rs62039768	51560761	A	C	0.0957964	0.0591823	1.06097	0.0103117	9.5e-09	144kb 3' of 7SK				No
12	rs7962222	115942219	C	T	0.35159	-0.0362634	0.964386	0.00632143	9.7e-09	65kb 5' of RP11-1028N23.3				No
6	rs3857599	50938247	A	C	0.163118	0.0466822	1.04779	0.00814199	9.8e-09	123kb 3' of TFAP2B				No
21	rs2229742	16339172	C	G	0.103481	0.0567372	1.05838	0.00990606	1e-08	NRIP1	missense			No
8	rs12549801	142441642	A	G	0.233986	-0.0407609	0.960059	0.00714663	1.2e-08	21bp 3' of PTP4A3				No
4	rs62328145	157012235	A	G	0.0517407	0.0787505	1.08193	0.013826	1.2e-08	137kb 5' of CTSO				No
17	rs74439044	7781019	C	T	0.0972493	0.0578031	1.05951	0.0101421	1.2e-08	LSMD1				No
21	rs76346476	44720384	A	G	0.037629	0.0903087	1.09451	0.0158569	1.2e-08	22kb 3' of LINC00322				No
12	rs1557848	48181374	G	A	0.135722	0.0507497	1.05206	0.00892243	1.3e-08	HDAC7	intronic			No
19	rs516246	49206172	C	T	0.490532	-0.0343965	0.966188	0.00605038	1.3e-08	FUT2	intronic			No
2	rs1486195	108737987	G	A	0.38746	0.0353491	1.03598	0.00623053	1.4e-08	46kb 3' of AC019100.3				No
6	rs9472136	43810021	T	C	0.398083	-0.0352042	0.965408	0.00620759	1.4e-08	9.5kb 3' of RP11-344J7.2	intronic			No
16	rs4888411	75443183	T	A	0.404043	-0.0347794	0.965818	0.00614612	1.5e-08	CFDP1	intronic			No
1	rs10218741	221280235	G	A	0.410449	-0.0344946	0.966094	0.00610831	1.6e-08	221kb 3' of HLX				No
5	rs1694068	53283630	T	A	0.382275	-0.0350951	0.965514	0.00621335	1.6e-08	ARL15	intronic			No
7	rs78745308	6404258	G	C	0.0449878	0.0819328	1.08538	0.0145068	1.6e-08	9.9kb 5' of RAC1				No
7	rs2107595	19049388	A	G	0.151612	0.0474097	1.04855	0.00840764	1.7e-08	7.3kb 3' of GS1-465N13.1				No
11	rs7483826	32527238	G	A	0.487817	0.0342077	1.0348	0.00606216	1.7e-08	47kb 3' of WT1-AS				No
2	rs10931284	188211610	C	T	0.361893	-0.0353118	0.965304	0.0062755	1.8e-08	AC007319.1	intronic			No
10	rs12262629	60265656	A	G	0.336391	-0.0360864	0.964557	0.00642015	1.9e-08	7.2kb 5' of BICC1				No
11	rs986721	13270717	A	T	0.27422	-0.0379741	0.962738	0.00675782	1.9e-08	27kb 5' of ARNTL				No
8	rs13280592	116686752	C	G	0.270034	-0.038423	0.962306	0.00686112	2.1e-08	TRPS1				No
14	rs989501	71361414	G	A	0.351584	-0.0354287	0.965192	0.00633383	2.2e-08	13kb 5' of PCNX				No
19	rs142158911	11190534	A	G	0.114529	-0.0532051	0.948185	0.00951891	2.3e-08	9.5kb 5' of LDLR				No
11	rs7113478	46260223	A	G	0.373423	0.0351928	1.03582	0.00631824	2.5e-08	CTD-2589M5.5				No
12	rs3819536	2436998	G	A	0.295117	-0.0366724	0.963992	0.00660092	2.8e-08	CACNA1C	intronic			No
7	rs73033340	1195692	G	A	0.0317516	-0.0953758	0.909031	0.0171697	2.8e-08	ZFAND2A	intronic			No
4	rs10155132	3369500	A	G	0.39295	-0.0343126	0.966269	0.00618681	2.9e-08	RGS12	intronic			No
14	rs28637873	24825677	T	C	0.0771092	-0.0627323	0.939195	0.0113315	3.1e-08	4.3kb 5' of U6				No
8	rs2247355	103876780	T	C	0.181421	-0.0431645	0.957754	0.00782618	3.5e-08	AZIN1				No
20	rs6091153	49015311	C	T	0.228887	0.0401223	1.04094	0.00729391	3.8e-08	30kb 3' of Metazoa_SRP				No
17	rs2680707	56455641	T	C	0.212003	0.0407236	1.04156	0.00741644	4e-08	RP5-1171I10.4	intronic			No
9	rs563132	37245476	T	A	0.390895	-0.0338737	0.966694	0.00616988	4e-08	ZCCHC7	intronic			No
7	rs75511781	131323710	G	A	0.0433375	0.0811159	1.0845	0.0147703	4e-08	81kb 5' of PODXL				No
14	rs7149242	101159416	T	G	0.281233	-0.0367288	0.963938	0.00669702	4.1e-08	13kb 5' of RP11-566J3.2				No
20	rs6021247	50108980	G	A	0.471547	-0.0330708	0.96747	0.00604354	4.4e-08	NFATC2	intronic			No
2	rs2252867	65296280	C	T	0.361669	-0.0340945	0.96648	0.00624998	4.9e-08	CEP68	intronic			No
11	rs7104561	55492764	C	T	0.0990312	0.0549526	1.05649	0.0100721	4.9e-08	39kb 5' of RP11-674C21.9				No
3	rs645040	135926622	G	T	0.22559	-0.0391622	0.961595	0.00718557	5e-08	11kb 5' of MSL2				No
19	rs7412	45412079	T	C	0.0792273	-0.310312	0.733218	0.0103602	4.1e-197	APOE	missense	C10AA: HMG CoA reductase inhibitors	1.25436	No
1	rs12740374	109817590	T	G	0.219778	-0.156618	0.85503	0.00674247	2.3e-119	CELSR2	3'-UTR			No
19	rs6511720	11202306	T	G	0.117712	-0.198647	0.819839	0.00868418	8.3e-116	LDLR	intronic			No
11	rs964184	116648917	G	C	0.133698	0.160719	1.17435	0.00821858	3.7e-85	ZNF259				No
2	rs1367117	21263900	A	G	0.337599	0.105726	1.11152	0.00590095	8.7e-72	APOB	missense			No
6	rs74617384	160997118	T	A	0.0801433	0.181372	1.19886	0.0103139	3.2e-69	LPA	intronic			No
8	rs2954021	126482077	A	G	0.495627	0.0966353	1.10146	0.00559508	7.7e-67	RP11-136O12.2				No
1	rs11591147	55505647	T	G	0.017203	-0.362324	0.696057	0.0214948	9.4e-64	PCSK9	missense			No
2	rs4299376	44072576	G	T	0.324311	0.0866905	1.09056	0.005971	9.2e-48	ABCG8	intronic			No
6	rs140570886	161013013	C	T	0.0154611	0.307377	1.35985	0.0227438	1.3e-41	LPA	intronic			No
1	rs10889338	62984897	T	C	0.351107	-0.0747261	0.927998	0.00585809	2.9e-37	DOCK7	intronic			No
19	rs58542926	19379549	T	C	0.074933	-0.124208	0.883196	0.0106399	1.7e-31	TM6SF2	missense			No
9	rs2519093	136141870	T	C	0.185023	0.0835069	1.08709	0.00722352	6.5e-31	ABO	intronic			No
19	rs116881820	45397952	C	T	0.025925	0.202945	1.22501	0.0176231	1.1e-30	TOMM40	intronic			No
10	rs7903146	114758349	T	C	0.290995	0.0707601	1.07332	0.00616063	1.6e-30	TCF7L2	intronic			No
19	rs2738447	11227480	A	C	0.406512	-0.0625713	0.939346	0.00569905	4.8e-28	LDLR	intronic			No
2	rs522761	21401789	T	C	0.245722	-0.0682903	0.933989	0.00649126	7e-26	36kb 3' of AC010872.2				No
2	rs1260326	27730940	T	C	0.395882	0.0599201	1.06175	0.00571233	9.7e-26	GCKR	missense			No
9	rs1537371	22099568	A	C	0.499383	0.0581894	1.05992	0.00560461	3e-25	CDKN2B-AS1	intronic			No
5	rs12916	74656539	C	T	0.40104	0.0586635	1.06042	0.00571275	9.7e-25	HMGCR	3'-UTR			No
20	rs2207132	39142516	A	G	0.0335157	0.159389	1.17279	0.015551	1.2e-24	97kb 3' of SNORD112				No
8	rs15285	19824667	T	C	0.28486	-0.0586762	0.943012	0.00620391	3.1e-21	LPL	3'-UTR			No
16	rs2287997	72140553	A	G	0.18536	0.0646533	1.06679	0.00720172	2.8e-19	DHX38	intronic			No
8	rs1495741	18272881	G	A	0.221421	0.0576376	1.05933	0.00673432	1.1e-17	14kb 3' of NAT2				No
19	rs41289512	45351516	G	C	0.0428705	0.117884	1.12511	0.0137927	1.3e-17	PVRL2	intronic			No
12	rs76895963	4384844	G	T	0.0141825	-0.202727	0.816501	0.0240105	3.1e-17	RP11-264F23.3	intronic			No
1	rs693668	55521109	G	A	0.350319	-0.0489415	0.952237	0.00586645	7.3e-17	PCSK9	intronic			No
20	rs8126001	62711459	T	C	0.489093	-0.0467773	0.9543	0.00562831	9.5e-17	66bp 5' of OPRL1				No
17	rs77542162	67081278	G	A	0.0230779	0.151112	1.16313	0.0186634	5.6e-16	ABCA6	missense			No
19	rs601338	49206674	G	A	0.489712	-0.0449319	0.956063	0.00560847	1.1e-15	FUT2	nonsense			No
20	rs6129760	39746403	G	A	0.324412	0.047792	1.04895	0.00597963	1.3e-15	RP1-1J6.2	intronic			No
12	rs1169288	121416650	C	A	0.313809	0.0484485	1.04964	0.00608253	1.6e-15	HNF1A-AS1	missense			No
1	rs79598313	27284913	T	C	0.0236446	0.146637	1.15793	0.0184084	1.6e-15	C1orf172	intronic			No
7	rs4639414	21589243	G	A	0.230148	0.0524946	1.0539	0.00667665	3.8e-15	DNAH11	intronic			No
16	rs1421085	53800954	C	T	0.403509	0.0446553	1.04567	0.00569683	4.6e-15	FTO	intronic			No
6	rs750332	31607050	C	T	0.180658	-0.0550286	0.946458	0.00726738	3.7e-14	BAG6	intronic			Yes
6	rs9295123	160570114	A	G	0.389246	-0.0427632	0.958138	0.00575032	1e-13	SLC22A1	intronic			No
2	rs10804330	227185749	C	T	0.429504	-0.0418449	0.959018	0.00574063	3.1e-13	136kb 5' of AC068138.1				No
5	rs1501908	156398169	G	C	0.364761	-0.0407497	0.960069	0.00581323	2.4e-12	7.9kb 5' of TIMD4				No
19	rs79701229	45384931	A	G	0.012772	0.171249	1.18679	0.0249102	6.2e-12	PVRL2	intronic			No
6	rs998584	43757896	A	C	0.482799	0.0386323	1.03939	0.00561863	6.2e-12	3.7kb 3' of VEGFA				No
20	rs2618567	17844492	G	T	0.340873	0.0400588	1.04087	0.00591121	1.2e-11	21kb 3' of AL035045.1				No
11	rs3802932	63988045	A	G	0.0581295	0.0802737	1.08358	0.0119606	1.9e-11	FERMT3	synonymous			No
9	rs1883025	107664301	T	C	0.254856	-0.04275	0.958151	0.00641612	2.7e-11	ABCA1	intronic			No
7	rs3918226	150690176	T	C	0.0779394	0.0685225	1.07092	0.0105193	7.3e-11	NOS3	intronic			No
3	rs4518111	12377344	A	C	0.433772	0.0370622	1.03776	0.00571862	9.1e-11	PPARG	intronic			No
8	rs11787365	145041333	C	T	0.400918	0.0370164	1.03771	0.00572778	1e-10	PLEC	intronic			No
7	rs972283	130466854	A	G	0.488765	-0.035923	0.964715	0.00559905	1.4e-10	48kb 5' of KLF14				No
3	rs645040	135926622	G	T	0.225004	-0.042834	0.95807	0.0066912	1.5e-10	11kb 5' of MSL2				No
11	rs112771035	126225876	G	C	0.0718487	0.0685855	1.07099	0.0108228	2.3e-10	ST3GAL4	5'-UTR			No
2	rs77673991	44077323	T	C	0.017311	-0.136065	0.872786	0.0214779	2.4e-10	ABCG8	intronic			No
17	rs72837687	7073747	A	G	0.199899	-0.0443884	0.956582	0.00701691	2.5e-10	3kb 3' of ASGR1				No
8	rs2737245	116658583	T	G	0.278192	-0.0393698	0.961395	0.0062766	3.6e-10	TRPS1	intronic			No
6	rs2066905	16131297	C	G	0.45116	-0.0352247	0.965388	0.00563296	4e-10	MYLIP	intronic			No
10	rs2068888	94839642	A	G	0.450113	-0.0351131	0.965496	0.00562603	4.3e-10	2kb 3' of CYP26A1				No
8	rs268	19813529	G	A	0.0185977	0.128529	1.13715	0.0206911	5.2e-10	LPL	missense			No
15	rs10468017	58678512	T	C	0.297184	0.037636	1.03835	0.00613147	8.3e-10	ALDH1A2				No
19	rs10413278	11355752	G	A	0.497904	0.0348449	1.03546	0.00571016	1e-09	DOCK6	intronic			No
19	rs73013176	11147526	C	T	0.0107678	-0.165803	0.847213	0.0271408	1e-09	SMARCA4	intronic			No
4	rs3135064	3285389	T	C	0.450203	-0.0344442	0.966142	0.00565863	1.2e-09	9.4kb 5' of RGS12				No
7	rs17725246	44581986	C	T	0.183202	0.0436883	1.04466	0.0072187	1.4e-09	1.1kb 5' of NPC1L1				No
1	rs112339942	55703776	G	A	0.0454208	0.081107	1.08449	0.0134224	1.5e-09	3.9kb 3' of RP11-101C11.1				No
16	rs11864054	30846134	G	A	0.385154	-0.0348853	0.965716	0.00581164	1.9e-09	BCL7C				No
1	rs12725767	6676040	G	A	0.354298	0.035128	1.03575	0.00585608	2e-09	PHF13	intronic			No
2	rs4541244	58917535	T	C	0.421979	-0.0342751	0.966306	0.00571138	2e-09	AC007092.1	intronic			No
19	rs187429064	19380513	G	A	0.0111654	-0.160272	0.851912	0.0267442	2.1e-09	TM6SF2	missense			No
4	rs13125101	81174592	A	G	0.292467	0.0368697	1.03756	0.00618036	2.4e-09	13kb 5' of FGF5				No
17	rs740516	67082962	G	C	0.148541	-0.0471646	0.95393	0.00790001	2.4e-09	ABCA6	intronic			No
16	rs11641811	71635836	C	A	0.476408	-0.0334936	0.967061	0.00561921	2.5e-09	22kb 3' of RP11-432I5.2				No
5	rs11743303	55859952	G	A	0.208058	0.041239	1.0421	0.0069549	3e-09	AC022431.2				No
9	rs34631598	19322511	A	G	0.0768843	0.0621311	1.0641	0.0105027	3.3e-09	DENND4C	intronic			No
6	rs577721086	127440047	C	T	0.0483191	0.0773219	1.08039	0.0130856	3.4e-09	LOC105377989| RSPO3				No
17	rs7213086	45752310	C	G	0.44498	-0.0332016	0.967344	0.00564778	4.1e-09	KPNB1	intronic			No
17	rs11653468	47192620	A	G	0.233873	-0.0386643	0.962074	0.00660834	4.9e-09	5.2kb 3' of Metazoa_SRP				No
2	rs2080227	63081759	T	A	0.298602	-0.0359312	0.964707	0.00614555	5e-09	AC007098.1	intronic			No
11	rs1938598	58413910	C	T	0.239796	-0.038036	0.962678	0.00655538	6.5e-09	19kb 5' of AP000445.3				No
16	rs3764261	56993324	A	C	0.323979	-0.0347442	0.965852	0.00598841	6.6e-09	2.1kb 3' of AC012181.1				No
3	rs35430985	185488303	A	C	0.266787	0.0369458	1.03764	0.00637247	6.7e-09	IGF2BP2	intronic			No
1	rs570530	234866776	A	G	0.495536	-0.0325415	0.967982	0.00561381	6.8e-09	RP4-781K5.8				No
4	rs2603192	69333810	C	T	0.413377	-0.0334218	0.967131	0.00578434	7.6e-09	TMPRSS11E	intronic			No
7	rs799158	73019074	T	C	0.0431865	0.0793536	1.08259	0.0137711	8.3e-09	MLXIPL	intronic			No
16	rs2917677	69750849	T	C	0.409065	-0.0328718	0.967663	0.00571122	8.6e-09	NQO1	intronic			No
12	rs2293093	52317057	G	C	0.111646	0.0511591	1.05249	0.00889507	8.9e-09	ACVRL1	3'-UTR			No
14	rs221907	71596347	A	G	0.360751	-0.0333619	0.967188	0.00582672	1e-08	RP1-292L20.1				No
2	rs73228424	21128294	A	G	0.0164566	-0.125506	0.882051	0.02195	1.1e-08	67kb 3' of AC012361.1				No
3	rs7639816	150073703	T	C	0.180878	0.0418685	1.04276	0.00735537	1.3e-08	52kb 5' of TSC22D2				No
2	rs148566631	203447875	A	G	0.118597	0.0488582	1.05007	0.00864799	1.6e-08	15kb 3' of BMPR2				No
8	rs1030431	59311697	A	G	0.33226	0.03367	1.03424	0.00598878	1.9e-08	12kb 5' of UBXN2B				No
3	rs34850939	47063910	A	G	0.349518	0.0329814	1.03353	0.00586799	1.9e-08	SETD2	intronic			No
6	rs2982521	139835329	A	T	0.372013	0.032468	1.033	0.00578365	2e-08	41kb 5' of RP11-12A2.3				No
12	rs11057830	125307053	A	G	0.138404	0.0456552	1.04671	0.00814329	2.1e-08	SCARB1	intronic			No
16	rs146254843	72110323	T	G	0.0214145	-0.107949	0.897674	0.0193508	2.4e-08	TXNL4B	synonymous			No
15	rs1800588	58723675	T	C	0.216347	0.0372844	1.03799	0.00679241	4e-08	ALDH1A2				No
16	rs66502159	75245937	T	C	0.100215	-0.0512412	0.95005	0.00934708	4.2e-08	4.9kb 5' of CTRB2				No
2	rs10183431	44213990	T	C	0.239911	-0.0360926	0.964551	0.00660173	4.6e-08	LRPPRC	intronic			No
1	rs12739394	55489082	C	G	0.27884	0.0341251	1.03471	0.00624163	4.6e-08	13kb 3' of BSND				No
2	rs57853403	20728467	T	C	0.0600086	0.0642359	1.06634	0.0117849	5e-08	27kb 5' of AC012065.4				No
6	rs2856698	32636376	G	C	0.328285	0.268845	1.30845	0.00966542	2.8e-170	215bp 5' of HLA-DQB1		H03A: Thyroid preparations	1.19994	Yes
1	rs2476601	114377568	A	G	0.102931	0.413973	1.51282	0.0149255	2.6e-169	PTPN22				No
12	rs3184504	111884608	T	C	0.484908	0.205206	1.22778	0.00909423	9.7e-113	SH2B3	missense			No
9	rs7850258	100549013	A	G	0.331608	-0.195524	0.822404	0.00967541	8.3e-91	19kb 3' of RP11-23B15.1				No
2	rs3087243	204738919	A	G	0.448827	-0.178714	0.836345	0.00914547	4.9e-85	235bp 3' of CTLA4				No
12	rs11066320	112906415	A	G	0.426876	0.170501	1.1859	0.00923798	4.6e-76	PTPN11	intronic			No
3	rs12634152	188121019	C	T	0.45193	0.142341	1.15297	0.00919632	4.9e-54	LPP	intronic			No
1	rs4915076	108359505	C	T	0.0891965	0.223872	1.25091	0.0159498	9.4e-45	VAV3	intronic			No
6	rs7754251	90989125	G	C	0.418931	-0.120909	0.886115	0.00918136	1.3e-39	BACH2	intronic			No
2	rs11889341	191943742	T	C	0.222787	0.143351	1.15413	0.0109421	3.3e-39	STAT4	intronic			No
13	rs7333647	24786356	C	T	0.287791	0.124414	1.13248	0.0100903	6.2e-35	SPATA13	intronic			No
6	rs1951459	167402536	A	G	0.334248	-0.115465	0.890952	0.00960961	2.9e-33	RP1-167A14.2				No
11	rs4409785	95311422	C	T	0.172241	0.143064	1.1538	0.01205	1.6e-32	81kb 3' of RP11-338H14.1				No
10	rs71508903	63779871	T	C	0.190444	0.139273	1.14944	0.0117305	1.6e-32	ARID5B	intronic			No
4	rs7655751	149633421	T	C	0.211042	-0.131974	0.876363	0.0111438	2.3e-32	18kb 3' of RP11-503L19.1				No
12	rs12423545	9939224	T	C	0.325966	0.107592	1.11359	0.00987206	1.2e-27	26kb 5' of CD69				No
22	rs2858483	37586672	C	A	0.425467	0.10044	1.10566	0.00922829	1.4e-27	C1QTNF6				No
13	rs76428106	28604007	C	T	0.01095	0.467727	1.59636	0.0438801	1.6e-26	FLT3	intronic			No
2	rs11675342	1407628	T	C	0.423396	0.0953066	1.1	0.00923173	5.5e-25	TPO				No
8	rs2921053	8319963	C	G	0.451729	-0.0929928	0.9112	0.0091782	4e-24	1.1kb 5' of CTA-398F10.2				No
10	rs7090530	6110875	C	A	0.395908	-0.0939772	0.910304	0.00931912	6.5e-24	6.5kb 5' of IL2RA				No
6	rs6914622	148514301	T	G	0.321667	0.0891431	1.09324	0.00979231	8.8e-20	44kb 3' of RP11-631F7.1				No
11	rs10836367	35314455	C	T	0.388263	0.0831446	1.0867	0.0093819	7.8e-19	SLC1A2	intronic			No
2	rs1534430	12644736	T	C	0.389139	-0.0820701	0.921207	0.00935578	1.8e-18	AC096559.1				No
15	rs8043085	38828140	T	G	0.232174	0.0948007	1.09944	0.0108439	2.3e-18	RASGRP1	intronic			No
4	rs3775291_C_T	187004074	T	C	0.297329	-0.0867119	0.916941	0.00994877	2.9e-18	TLR3	missense			No
19	rs7254729	4832362	T	C	0.406483	0.0787476	1.08193	0.00927344	2e-17	624bp 5' of TICAM1				No
3	rs13090803	105934953	T	G	0.21057	0.0946752	1.0993	0.0112723	4.5e-17	300kb 5' of Y_RNA				No
9	rs970987	21585265	C	A	0.337145	0.079637	1.08289	0.00966598	1.7e-16	26kb 5' of MIR31HG				No
4	rs7441808	26090375	G	A	0.301669	0.0814855	1.0849	0.00991021	2e-16	75kb 5' of RBPJ				No
5	rs244690	133421744	G	A	0.123038	0.112016	1.11853	0.0138478	6e-16	29kb 5' of TCF7				No
17	rs35776863	7226957	A	G	0.229451	0.0885799	1.09262	0.0109501	6e-16	RP11-542C16.2	intronic			No
6	rs9391997	409119	A	G	0.470259	-0.0738695	0.928793	0.00915559	7.1e-16	IRF4	3'-UTR			No
4	rs9291444	10713674	T	C	0.471241	0.0735093	1.07628	0.00913142	8.3e-16	14kb 3' of RP11-61G19.1				No
19	rs11085727	10466123	T	C	0.291692	-0.0803795	0.922766	0.0100547	1.3e-15	TYK2	intronic			No
10	rs10761620	64057202	A	G	0.449981	0.0728988	1.07562	0.00922096	2.7e-15	RP11-120C12.3				No
18	rs6505765	12782849	G	C	0.344388	0.0757189	1.07866	0.00959811	3e-15	2.6kb 3' of PTPN2				No
10	rs744253	6393009	A	G	0.258633	-0.0814979	0.921735	0.0103823	4.2e-15	AL137145.1				No
19	rs11666808	18383506	T	C	0.373327	-0.0733728	0.929254	0.00946675	9.1e-15	KIAA1683	intronic			No
12	rs7302200	56449435	A	G	0.340319	0.0745688	1.07742	0.00963506	1e-14	11kb 3' of RPS26				No
17	rs12325861	40289412	C	T	0.166127	0.0937906	1.09833	0.0122182	1.6e-14	RAB5C	intronic			No
22	rs2412970	30486826	G	A	0.444091	-0.0698087	0.932572	0.00916633	2.6e-14	HORMAD2	intronic			No
17	rs73316435	45329477	T	C	0.179924	0.0906414	1.09488	0.0119062	2.7e-14	1.7kb 5' of ITGB3				No
8	rs11784499	11834539	G	T	0.487653	0.069233	1.07169	0.00912864	3.3e-14	2.4kb 5' of DEFB136				No
8	rs2445610	128197088	G	A	0.36907	-0.0699895	0.932404	0.00942658	1.1e-13	791bp 3' of RP11-255B23.4				No
8	rs853320	133918528	G	A	0.379935	0.0694253	1.07189	0.00938312	1.4e-13	TG	intronic			No
13	rs9533100	42996548	G	T	0.4624	-0.0677269	0.934516	0.0091595	1.4e-13	99kb 3' of AKAP11				No
2	rs2111485	163110536	A	G	0.391151	-0.0683547	0.933929	0.00931473	2.2e-13	8.9kb 5' of FAP				No
3	rs145268310	12310773	C	G	0.121225	0.102305	1.10772	0.0139636	2.4e-13	18kb 5' of PPARG				No
8	rs7831557	10280228	G	A	0.482275	-0.066135	0.936005	0.00915016	4.9e-13	MSRA	intronic			No
3	rs4688013	119229486	A	G	0.191322	0.0832769	1.08684	0.0115498	5.6e-13	TIMMDC1	intronic			No
4	rs13136820	40307564	C	T	0.319992	0.0706551	1.07321	0.00988537	8.8e-13	11kb 5' of AC195454.1				No
12	rs1320344	103887477	A	G	0.314107	0.0690943	1.07154	0.00979862	1.8e-12	C12orf42	intronic			No
5	rs1991797	102622453	T	G	0.328168	-0.0672785	0.934935	0.00973154	4.7e-12	8.1kb 3' of C5orf30				No
20	rs6111715	17860022	C	G	0.179159	-0.0820087	0.921264	0.0118826	5.1e-12	8kb 3' of RP5-905G11.3				No
5	rs10036386	76543603	T	C	0.381268	0.0646728	1.06681	0.00938238	5.5e-12	PDE8B	intronic			No
8	rs7005834	134214204	T	C	0.307655	-0.0665075	0.935656	0.0098416	1.4e-11	WISP1	intronic			No
1	rs61776678	38377021	A	G	0.410504	-0.0618217	0.940051	0.00927306	2.6e-11	INPP5B	intronic			No
16	rs8056260	67476572	G	A	0.0435819	0.148568	1.16017	0.0222848	2.6e-11	ATP6V0D1	intronic			No
11	rs174599	61621556	C	G	0.374506	-0.0626051	0.939314	0.00943766	3.3e-11	FADS2	intronic			No
8	rs7823699	141635061	A	G	0.255166	0.0697759	1.07227	0.0105548	3.8e-11	EIF2C2	intronic			No
3	rs11714050	39357107	G	A	0.126095	0.0905164	1.09474	0.0136986	3.9e-11	14kb 5' of CCR8				No
3	rs111793536	121738203	A	G	0.0626354	0.124473	1.13255	0.0188821	4.3e-11	ILDR1	intronic			No
19	rs12980063	50196992	G	A	0.391542	-0.0615212	0.940333	0.00936313	5e-11	CPT1C	intronic			No
11	rs2282655	93911856	T	C	0.0725154	-0.115793	0.890659	0.0176187	5e-11	PANX1	intronic			No
21	rs2823272	16798586	A	T	0.314683	-0.0637799	0.938211	0.0098416	9.1e-11	24kb 5' of AJ006998.2				No
14	rs3784099	68749927	A	G	0.28051	-0.0649118	0.93715	0.0101382	1.5e-10	RAD51B	intronic			No
6	rs3008034	166043862	C	T	0.305208	-0.0630438	0.938902	0.00985865	1.6e-10	PDE10A	intronic			No
16	rs8054578	79316815	A	G	0.223812	0.0698314	1.07233	0.0109475	1.8e-10	18kb 3' of RN5S431				No
8	rs1561924	129569371	A	G	0.126271	-0.0872399	0.916457	0.0137576	2.3e-10	RP11-89M16.1				No
21	rs12482947	43852037	T	C	0.398927	-0.0595888	0.942152	0.00941869	2.5e-10	UBASH3A	intronic			No
5	rs12697352	35837234	A	G	0.33964	-0.0609072	0.940911	0.00964501	2.7e-10	10kb 5' of CTD-2113L7.1				No
1	rs12742404	200811765	G	A	0.121153	0.0872849	1.09121	0.013958	4e-10	CAMSAP2	intronic			No
10	rs7088058	124149352	T	C	0.412751	-0.057948	0.943699	0.0092735	4.1e-10	PLEKHA1	intronic			No
7	rs10279209	37424240	A	G	0.134841	0.0835034	1.08709	0.0133711	4.2e-10	ELMO1	intronic			No
3	rs13076468	5022961	C	A	0.228471	0.0676972	1.07004	0.0108351	4.2e-10	BHLHE40	intronic			No
2	rs7583027	62544391	A	C	0.357133	-0.0594029	0.942327	0.00952057	4.4e-10	52kb 3' of snoU13				No
11	rs61907718	128172470	A	G	0.216956	0.0692825	1.07174	0.0111246	4.7e-10	156kb 3' of ETS1				No
2	rs5865	98373006	C	T	0.334138	0.0601771	1.06202	0.00966369	4.8e-10	TMEM131	3'-UTR			No
2	rs13412022	8468210	T	G	0.330147	-0.060663	0.94114	0.00975601	5e-10	LINC00299	intronic			No
16	rs1872691	50350210	A	G	0.181059	-0.0736656	0.928982	0.0118457	5e-10	BRD7	3'-UTR			No
1	rs61778692	38650752	G	A	0.245765	-0.0657288	0.936385	0.0105852	5.3e-10	24kb 3' of RP11-214L19.1				No
2	rs7596240	242444173	G	A	0.270163	0.0634527	1.06551	0.0102287	5.5e-10	STK25	intronic			No
8	rs1032129	119951900	C	A	0.353542	-0.0592909	0.942433	0.00956783	5.8e-10	TNFRSF11B	intronic			No
3	rs114558062	187641130	C	T	0.0122204	0.256126	1.29192	0.0414336	6.3e-10	9.4kb 3' of RP11-44H4.1				No
1	rs1723022	167405418	T	G	0.370454	0.0592155	1.061	0.00960512	7e-10	CD247	intronic			No
1	rs10489626	67793171	G	C	0.163317	0.0755789	1.07851	0.0123049	8.1e-10	IL12RB2	intronic			No
4	rs6833591	123546282	G	A	0.346625	-0.0589547	0.942749	0.00959868	8.2e-10	AC053545.3				No
9	rs7028486	5387279	C	T	0.301266	0.0611655	1.06307	0.0099696	8.5e-10	PLGRKT	intronic			No
1	rs2234167	2494330	A	G	0.133222	0.0817848	1.08522	0.0133603	9.3e-10	TNFRSF14	missense			No
18	rs56249713	67533332	C	T	0.418115	-0.0571514	0.944451	0.00933586	9.3e-10	CD226	intronic			No
1	rs72922276	65429319	A	G	0.108775	-0.0895802	0.914315	0.0146856	1.1e-09	JAK1	intronic			No
18	rs7240256	77174220	C	T	0.317032	0.0599428	1.06178	0.0098626	1.2e-09	NFATC1	intronic			No
6	rs9469899	34793124	A	G	0.358222	0.0570078	1.05866	0.0094892	1.9e-09	UHRF1BP1	intronic			No
11	rs7931398	116879676	C	T	0.259045	-0.0623087	0.939593	0.0104086	2.1e-09	SIK3	intronic			No
11	rs479777	64107477	C	T	0.340767	-0.0576273	0.944002	0.00962723	2.2e-09	217bp 5' of CCDC88B				No
2	rs112165453	204664815	T	C	0.0163088	0.21498	1.23984	0.0360616	2.5e-09	18kb 3' of U6				No
10	rs7893467	6079035	G	T	0.071527	0.104973	1.11068	0.0176479	2.7e-09	IL2RA	intronic			No
2	rs10202630	191262925	C	T	0.480418	0.0544292	1.05594	0.00915658	2.8e-09	10kb 5' of MFSD6				No
14	rs1257926	98692996	A	G	0.474691	0.0544039	1.05591	0.00915454	2.8e-09	22kb 5' of RP11-61O1.1				No
10	rs586511	6448894	G	A	0.264667	0.0607405	1.06262	0.0103034	3.7e-09	20kb 3' of PRKCQ				No
5	rs13360007	156577720	G	A	0.135676	0.0779836	1.0811	0.0132935	4.5e-09	MED7				No
9	rs2274780	127075021	C	T	0.470695	0.05345	1.0549	0.00911977	4.6e-09	NEK6	intronic			No
19	rs72977594	1187675	A	G	0.149821	-0.0754914	0.927288	0.0128825	4.6e-09	13kb 5' of SBNO2				No
8	rs4733823	129014697	T	C	0.456248	0.0536532	1.05512	0.00917408	5e-09	PVT1	intronic			No
3	rs2969903	108279216	T	C	0.233721	0.0627696	1.06478	0.0107459	5.2e-09	KIAA1524	intronic			No
5	rs114378220	110566360	T	C	0.0637665	0.110775	1.11714	0.0190858	6.5e-09	CAMK4	intronic			No
6	rs71571466	167342767	A	G	0.0627323	0.10855	1.11466	0.0187161	6.6e-09	RP11-514O12.4				No
10	rs10748781	101283330	C	A	0.434051	0.0539429	1.05542	0.00932259	7.2e-09	2.8kb 3' of RP11-129J12.2				No
11	rs10751647	306884	C	T	0.40255	-0.0541563	0.947284	0.00937531	7.6e-09	746bp 5' of IFITM2				No
22	rs5758311	41759375	T	G	0.228031	-0.0625798	0.939338	0.0108702	8.6e-09	3.2kb 3' of ZC3H7B				No
1	rs2473808	19638883	T	C	0.33565	0.0556218	1.0572	0.00968435	9.3e-09	PQLC2	5'-UTR			No
7	rs34591253	128721877	T	C	0.135132	0.0764261	1.07942	0.0133195	9.6e-09	20kb 3' of snoU13				No
4	rs113473633	103449131	G	A	0.0221276	-0.178553	0.83648	0.0311513	9.9e-09	NFKB1	intronic			No
1	rs484959	110366083	T	C	0.463768	-0.0520008	0.949328	0.00911231	1.2e-08	4.9kb 5' of RP4-735C1.6				No
4	rs366327	87980030	T	A	0.184729	0.0675768	1.06991	0.0118952	1.3e-08	AFF1	intronic			No
8	rs7017073	129204262	C	T	0.213216	-0.063425	0.938545	0.0111462	1.3e-08	28kb 5' of 7SK				No
7	rs1734911	100308811	C	G	0.113645	-0.0813135	0.921905	0.0143335	1.4e-08	3.7kb 3' of POP7				No
9	rs2094920	110669755	C	G	0.449845	0.0520815	1.05346	0.00917045	1.4e-08	11kb 3' of RN5S293				No
5	rs13358767	72180703	G	A	0.285135	-0.0577818	0.943856	0.0102039	1.5e-08	TNPO1	intronic			No
8	rs10098103	23397081	C	T	0.242332	-0.060082	0.941687	0.010637	1.6e-08	SLC25A37	intronic			No
16	rs142997491	50729820	G	A	0.0119418	0.236768	1.26715	0.0419715	1.7e-08	NOD2				No
11	rs59183580	95425470	G	A	0.130354	0.0758513	1.0788	0.0135074	2e-08	5.8kb 5' of RP11-644L4.1				No
7	rs215634	32369148	A	G	0.38727	0.05258	1.05399	0.00941099	2.3e-08	30kb 5' of PDE1C				No
11	rs3781627	47441472	T	A	0.299038	0.0564554	1.05808	0.0101392	2.6e-08	PSMC3	intronic			No
2	rs10172181	55891140	C	T	0.0535539	0.111839	1.11833	0.0201859	3e-08	PNPT1	intronic			No
3	rs74378591	188007689	C	G	0.108871	0.0811162	1.0845	0.0146731	3.2e-08	LPP	intronic			No
1	rs75972122	1151973	C	G	0.151208	-0.0701906	0.932216	0.0127019	3.3e-08	314bp 3' of SDF4				No
10	rs8177788	5994841	T	C	0.0101659	-0.251849	0.777362	0.0455673	3.3e-08	IL15RA	3'-UTR			No
1	rs810048	117310296	T	C	0.0796453	-0.0916613	0.912414	0.0167488	4.4e-08	CD2	intronic			No
6	rs1724088	36978745	A	G	0.284883	0.0551	1.05665	0.0100776	4.6e-08	FGD2	intronic			No
5	rs28674017	142856120	T	C	0.288697	-0.0549819	0.946502	0.0100678	4.7e-08	13kb 3' of CTD-2050E21.1				No
6	rs687308	32567256	T	C	0.191895	0.561092	1.75259	0.0288244	2.1e-84	9.6kb 5' of HLA-DRB1	intronic	L04: Immunosuppressants	1.04746	Yes
1	rs6679677	114303808	A	C	0.102915	0.334268	1.39692	0.037253	2.9e-19	645bp 3' of RSBN1				No
12	rs3001426	57509055	C	T	0.452847	-0.0561918	0.945358	0.00700351	1e-15	STAT6		M01A: Antiinflammatroy and antirheumatic products, non-steroids	1.14736	No
6	rs2517611	30169327	G	A	0.229963	-0.0504843	0.950769	0.00819053	7.1e-10	TRIM26	intronic			Yes
5	rs12522598	120174466	G	A	0.288625	0.0452195	1.04626	0.0076216	3e-09	48kb 3' of CTD-2334D19.1				No
4	rs56166763	140943169	C	G	0.368625	-0.0408539	0.959969	0.00716274	1.2e-08	MAML3				No
15	rs34862454	75101530	C	T	0.329747	-0.0401973	0.9606	0.00734261	4.4e-08	3.5kb 5' of LMAN1L				No
5	rs6891880	149972794	G	A	0.42715	-0.0384918	0.96224	0.00705772	4.9e-08	7.8kb 5' of SYNPO				No
13	rs9594738	42952145	T	C	0.48902	0.125975	1.13425	0.0159749	3.1e-15	55kb 3' of AKAP11		M05B: Drugs affecting bone structure and mineralization	1.04746	No
7	rs3779381	120966790	G	A	0.258819	-0.11387	0.892374	0.0182836	4.7e-10	WNT16	intronic			No
18	rs7230704	77198331	A	G	0.221148	-0.119432	0.887424	0.0193655	6.9e-10	NFATC1	intronic			No
3	rs442115	41118450	T	G	0.438769	0.097874	1.10282	0.0160796	1.2e-09	85kb 3' of RP11-372H2.1				No
11	rs11228240	68218290	T	C	0.276044	0.1086	1.11472	0.0179211	1.4e-09	1.5kb 3' of LRP5				No
1	rs17130567	68663847	G	A	0.254436	-0.109556	0.896232	0.0183521	2.4e-09	GNG12-AS1	intronic			No
4	rs899040	88775160	T	A	0.338096	-0.0963501	0.908146	0.0168818	1.1e-08	7.2kb 3' of MEPE				No
1	rs6684375	22706434	T	C	0.175671	-0.118162	0.888552	0.0209563	1.7e-08	72kb 5' of ZBTB40				No
1	rs9661787	240592636	G	C	0.183508	-0.117555	0.889091	0.0208373	1.7e-08	FMN2	intronic			No
6	rs9268500	32376517	T	C	0.0508279	0.203065	1.22515	0.036352	2.3e-08	BTNL2				Yes
11	rs10832519	15811930	C	T	0.0308714	-0.251404	0.777708	0.0461235	5e-08	31kb 5' of RP11-396O20.2				No
9	rs12238134	128746612	A	G	0.305094	-0.0714801	0.931015	0.0116403	8.2e-10	17kb 3' of PBX3		N02A: Opioids	1.19994	No
3	rs7428430	50174184	T	C	0.482569	-0.0651914	0.936888	0.0107173	1.2e-09	RP11-493K19.3	intronic			No
1	rs2618039	112324111	T	A	0.380661	0.061222	1.06313	0.0110727	3.2e-08	KCND3	intronic			No
1	rs583104	109821307	G	T	0.224727	-0.0780393	0.924928	0.00946748	1.7e-16	870bp 3' of PSRC1		N02BA: Salicylic acid and derivatives	1.09656	No
19	rs73015016	11191300	A	G	0.117682	-0.0956573	0.908775	0.0122712	6.4e-15	8.7kb 5' of LDLR				No
19	rs7412	45412079	T	C	0.0784037	-0.110777	0.895138	0.0147028	4.9e-14	APOE	missense			No
8	rs28601761	126500031	G	C	0.415104	-0.0606658	0.941138	0.00819194	1.3e-13	RP11-136O12.2				No
6	rs74617384	160997118	T	A	0.0826667	0.105044	1.11076	0.0143734	2.7e-13	LPA	intronic			No
6	rs140570886	161013013	C	T	0.0159652	0.223432	1.25036	0.0316774	1.7e-12	LPA	intronic			No
9	rs635634	136155000	T	C	0.184501	0.0666382	1.06891	0.0102339	7.4e-11	4.4kb 5' of ABO				No
9	rs1831733	22076071	C	T	0.483126	0.0457927	1.04686	0.00797576	9.4e-09	CDKN2B-AS1	intronic			No
6	rs2523589	31327334	T	G	0.495166	0.0443952	1.0454	0.00792336	2.1e-08	2.4kb 5' of HLA-B				Yes
11	rs964184	116648917	G	C	0.13389	0.0632619	1.06531	0.0115952	4.9e-08	ZNF259				No
12	rs11172113	57527283	C	T	0.409705	-0.0534063	0.947995	0.00664159	8.9e-16	LRP1	intronic	N02BE: Anilides	1.19994	No
6	rs3130486	31722780	T	C	0.265164	-0.0549275	0.946554	0.00738651	1e-13	MSH5	intronic			Yes
17	rs17652520	44098967	A	G	0.231386	0.0557098	1.05729	0.00778125	8.1e-13	MAPT	intronic			No
2	rs4663983	234815005	G	A	0.191953	-0.0557778	0.945749	0.00828649	1.7e-11	11kb 5' of TRPM8				No
1	rs12568655	174434332	A	G	0.388338	-0.0407318	0.960087	0.00669376	1.2e-09	RABGAP1L	intronic			No
6	rs9368402	22125157	T	C	0.453647	-0.0384287	0.9623	0.006565	4.8e-09	10kb 3' of RP1-67M12.2	intronic			No
2	rs7567892	242470476	T	C	0.0988176	0.0614206	1.06335	0.0109503	2e-08	13kb 3' of BOK-AS1				No
6	rs9349379	12903957	G	A	0.402462	-0.180234	0.835075	0.0196548	4.7e-20	PHACTR1	intronic	N02C: Antimigraine preparations	1.09656	No
2	rs4663983	234815005	G	A	0.193803	-0.188979	0.827804	0.0243897	9.3e-15	11kb 5' of TRPM8				No
6	rs7770889	96858453	T	C	0.347302	0.150991	1.16299	0.0203261	1.1e-13	UFL1-AS1				No
12	rs11172113	57527283	C	T	0.411039	-0.143504	0.866317	0.0196237	2.6e-13	LRP1	intronic			No
9	rs7852872	119249339	G	C	0.365622	-0.142738	0.866981	0.0200584	1.1e-12	ASTN2	intronic			No
1	rs61759167	3091587	T	C	0.22306	0.151167	1.16319	0.0232797	8.4e-11	PRDM16	intronic			No
12	rs10849061	4523456	C	T	0.486742	0.119227	1.12663	0.0194183	8.3e-10	14kb 3' of FGF6				No
10	rs827405	8689003	T	C	0.20682	0.147334	1.15874	0.0243465	1.4e-09	9.7kb 3' of RN5S299				No
1	rs10908504	156464429	C	A	0.347013	0.122428	1.13024	0.0203229	1.7e-09	MEF2D	intronic			No
6	rs74809038	121808199	G	A	0.154414	0.15841	1.17165	0.0268175	3.5e-09	33kb 5' of U4				No
2	rs11886495	229980421	G	C	0.290581	0.120742	1.12833	0.0213279	1.5e-08	PID1	intronic			No
7	rs12532479	40427634	C	T	0.105246	0.177533	1.19427	0.0314459	1.6e-08	C7orf10	intronic			No
8	rs16914980	93448756	C	T	0.259439	-0.12227	0.884909	0.0221492	3.4e-08	15kb 5' of RP11-700E23.1				No
12	rs10846305	16310816	G	A	0.391489	0.0486073	1.04981	0.00829685	4.7e-09	31kb 3' of SLC15A5		N06A: Antidepressants	1.14736	No
6	rs17843580	32615551	A	G	0.394094	-0.170412	0.843317	0.009349	3.1e-74	711bp 3' of HLA-DQA1		R03A: Adrenergics, inhalants	1.19994	Yes
9	rs992969	6209697	A	G	0.253772	0.135792	1.14544	0.0103802	4.2e-39	6.1kb 5' of IL33				No
2	rs11679146	103009412	G	A	0.135806	-0.159924	0.852209	0.0131604	5.6e-34	IL18R1	intronic			No
10	rs1775553	9054325	T	C	0.421285	-0.109213	0.896539	0.00911823	4.7e-33	39kb 3' of RP11-428L9.2				No
11	rs7936312	76293726	T	G	0.479902	0.100179	1.10537	0.00901435	1.1e-28	30kb 3' of C11orf30				No
2	rs34290285	242698640	A	G	0.253471	-0.113482	0.89272	0.0103452	5.4e-28	D2HGDH	intronic			No
15	rs72743461	67441750	A	C	0.23821	0.110148	1.11644	0.0105713	2e-25	SMAD3	intronic			No
5	rs1837253	110401872	T	C	0.257988	-0.101923	0.903099	0.0102899	4e-23	3.9kb 5' of TSLP				No
8	rs2102418	81295744	G	T	0.365913	0.0857858	1.08957	0.00934162	4.2e-20	22kb 5' of U6				No
17	rs1011082	38068514	C	T	0.485127	0.0822033	1.08568	0.00900076	6.7e-20	GSDMB	intronic			No
6	rs1504215	91006227	A	G	0.349167	-0.0832479	0.920123	0.0094336	1.1e-18	BACH2	5'-UTR			No
19	rs117710327	33726578	A	C	0.0616022	-0.163295	0.84934	0.0189289	6.3e-18	9.8kb 5' of SLC7A10				No
5	rs115008099	131991881	T	C	0.164643	0.105575	1.11135	0.0123146	1e-17	AC004041.2				No
12	rs34415530	56444632	T	C	0.342583	0.0798495	1.08312	0.00951461	4.8e-17	6.5kb 3' of RPS26				No
12	rs1059513	57489709	C	T	0.106698	-0.12182	0.885308	0.0145679	6.2e-17	STAT6	3'-UTR			No
5	rs7723819	110427347	A	G	0.439866	-0.0729984	0.929602	0.00907586	8.8e-16	CTC-551A13.2				No
16	rs35441874	11213021	A	T	0.244249	-0.0847894	0.918706	0.0105489	9.1e-16	CLEC16A	intronic			No
5	rs2548992_A_G	131808668	A	G	0.268078	0.0807875	1.08414	0.0101843	2.1e-15	AC116366.6	intronic			No
1	rs12123821	152179152	T	C	0.0472779	0.164837	1.1792	0.021156	6.6e-15	RP11-107M16.2	intronic			No
9	rs2150968	6081298	A	G	0.309265	-0.076039	0.92678	0.00976592	6.9e-15	15kb 3' of RP11-218I7.2				No
4	rs56293330	123367889	A	C	0.0743451	0.131546	1.14059	0.0171933	2e-14	4.7kb 3' of IL2				No
1	rs2949661	167424924	T	C	0.401258	-0.0696397	0.93273	0.00920414	3.8e-14	CD247	intronic			No
16	rs2239347	27359021	C	A	0.459344	0.067054	1.06935	0.00903853	1.2e-13	IL4R	intronic			No
15	rs11071559	61069988	T	C	0.128561	-0.0946231	0.909716	0.0134481	2e-12	RORA	intronic			No
5	rs249681_G_C	141538017	G	C	0.381436	-0.064553	0.937486	0.00930546	4e-12	4kb 3' of NDFIP1	intronic			No
22	rs139496	41639728	T	G	0.286408	-0.0695294	0.932833	0.0100559	4.7e-12	1.9kb 3' of RANGAP1				No
11	rs174572	61598288	T	C	0.268763	-0.0698074	0.932573	0.0101696	6.7e-12	FADS2	intronic			No
13	rs7992229	100040979	G	A	0.296065	-0.0677765	0.934469	0.00987367	6.7e-12	2.3kb 3' of UBAC2				No
10	rs2275806	8095340	G	A	0.427595	0.0610353	1.06294	0.00923358	3.8e-11	RP11-379F12.3				No
17	rs12952581	47448346	A	G	0.36465	0.0612539	1.06317	0.00937318	6.4e-11	RP11-81K2.1				No
15	rs2289790	67476970	C	T	0.237487	-0.0693783	0.932974	0.010707	9.2e-11	SMAD3	intronic			No
5	rs74455974	14572453	T	A	0.0541948	0.130564	1.13947	0.0202871	1.2e-10	9.4kb 5' of FAM105A				No
5	rs13355228	156969683	T	C	0.133402	0.0849954	1.08871	0.0132644	1.5e-10	ADAM19	intronic			No
11	rs12788104	1123739	A	G	0.310163	-0.061598	0.940261	0.00976431	2.8e-10	19kb 3' of MUC2				No
7	rs2390314	20455978	A	T	0.0691443	0.112173	1.11871	0.0177911	2.9e-10	5.6kb 3' of ITGB8				No
1	rs159960	8476428	A	G	0.440566	-0.0570918	0.944507	0.00914818	4.4e-10	RERE	intronic			No
5	rs4594881	35846815	T	G	0.339271	-0.0584238	0.94325	0.00952776	8.7e-10	6kb 5' of IL7R				No
3	rs75366683	196358636	T	G	0.0650435	-0.110081	0.895761	0.018288	1.8e-09	AC023797.1				No
3	rs7428430	50174184	T	C	0.485019	-0.0538775	0.947548	0.0090226	2.4e-09	RP11-493K19.3	intronic			No
3	rs35570272	33047662	T	G	0.395575	0.055107	1.05665	0.00929692	3.1e-09	GLB1	intronic			No
21	rs8128234	36470865	T	C	0.210674	0.0658946	1.06811	0.0111312	3.2e-09	RUNX1				No
1	rs2296618	198666232	G	A	0.131595	-0.0794192	0.923653	0.0134278	3.3e-09	PTPRC	intronic			No
3	rs60946162	188133336	T	C	0.455369	0.0529399	1.05437	0.00908638	5.7e-09	LPP	intronic			No
8	rs6990534	128814091	A	G	0.293571	0.0576325	1.05933	0.00990092	5.9e-09	PVT1	intronic			No
10	rs2025758	8841669	C	T	0.454005	-0.0529234	0.948453	0.00910011	6e-09	98kb 5' of RP11-428L9.1				No
10	rs2497318	94432000	T	C	0.447177	-0.0528089	0.948561	0.00909514	6.4e-09	13kb 3' of Metazoa_SRP				No
2	rs10460475	119662628	G	T	0.0936997	0.0899236	1.09409	0.0155281	7e-09	37kb 5' of MARCO				No
5	rs7733410	147856522	A	G	0.442033	-0.0524603	0.948892	0.00906497	7.2e-09	HTR4	intronic			No
3	rs7626218	176852038	T	A	0.394521	-0.052662	0.948701	0.0092479	1.2e-08	TBL1XR1	intronic			No
2	rs7595769	8471319	A	G	0.280882	-0.0569563	0.944635	0.01001	1.3e-08	LINC00299				No
5	rs7735519	110153341	A	C	0.147692	0.07197	1.07462	0.0127485	1.6e-08	52kb 3' of SLC25A46				No
12	rs17226898	71585743	C	T	0.381266	-0.0527878	0.948581	0.00937925	1.8e-08	TSPAN8				No
3	rs6802894	168698189	G	T	0.414885	0.0513981	1.05274	0.00917528	2.1e-08	23kb 5' of RP11-152C17.1				No
16	rs11646066	27275248	A	G	0.0153075	-0.20486	0.814761	0.036776	2.5e-08	NSMCE1	intronic			No
9	rs10814853	4144996	T	C	0.311041	-0.0538402	0.947583	0.00975876	3.4e-08	GLIS3	intronic			No
5	rs17057868	159914665	C	T	0.233336	-0.058218	0.943444	0.0106389	4.4e-08	231bp 3' of hsa-mir-146a				No
6	rs1391371	32603798	T	A	0.202145	0.204122	1.22645	0.0139496	1.7e-48	HLA-DQA1		R03BA: Glucocorticoids	1.09656	Yes
9	rs992969	6209697	A	G	0.251777	0.139871	1.15013	0.0128988	2.1e-27	6.1kb 5' of IL33				No
10	rs1775553	9054325	T	C	0.423019	-0.117927	0.888761	0.0113025	1.7e-25	39kb 3' of RP11-428L9.2				No
2	rs34290285	242698640	A	G	0.255506	-0.127596	0.880209	0.0128074	2.2e-23	D2HGDH	intronic			No
11	rs7936312	76293726	T	G	0.477022	0.0988845	1.10394	0.0112059	1.1e-18	30kb 3' of C11orf30				No
2	rs2287037	102979028	T	C	0.395554	0.0960408	1.1008	0.0114328	4.4e-17	IL18R1				No
5	rs1898671	110408002	T	C	0.350684	0.0975384	1.10245	0.0117023	7.8e-17	TSLP	intronic			No
15	rs72743461	67441750	A	C	0.236679	0.0989799	1.10404	0.0131416	5e-14	SMAD3	intronic			No
6	rs1504215	91006227	A	G	0.350757	-0.0869685	0.916706	0.0117094	1.1e-13	BACH2	5'-UTR			No
12	rs1689510	56396768	C	G	0.338025	0.0805332	1.08386	0.0118565	1.1e-11	SUOX	intronic			No
8	rs4739738	81291645	G	A	0.358014	0.0788054	1.08199	0.0116721	1.5e-11	26kb 5' of U6				No
15	rs1963497	61071791	A	C	0.182496	-0.0975993	0.907012	0.0145686	2.1e-11	RORA	intronic			No
17	rs1011082	38068514	C	T	0.483207	0.07408	1.07689	0.01118	3.4e-11	GSDMB	intronic			No
1	rs2949661	167424924	T	C	0.401994	-0.0743154	0.928379	0.0114289	7.9e-11	CD247	intronic			No
9	rs2150968	6081298	A	G	0.310387	-0.0782627	0.924721	0.0121027	1e-10	15kb 3' of RP11-218I7.2				No
3	rs10154834	33068055	C	T	0.494958	-0.0679052	0.934349	0.0112171	1.4e-09	GLB1	intronic			No
19	rs117710327	33726578	A	C	0.0620109	-0.141427	0.868118	0.0233805	1.5e-09	9.8kb 5' of SLC7A10				No
16	rs35441874	11213021	A	T	0.246038	-0.0771337	0.925766	0.0130652	3.6e-09	CLEC16A	intronic			No
1	rs12123821	152179152	T	C	0.0470148	0.153393	1.16578	0.0263564	5.9e-09	RP11-107M16.2	intronic			No
11	rs11236797	76299649	A	C	0.453871	0.0936661	1.09819	0.0125893	1e-13	36kb 3' of C11orf30		R06A: Antihistamines for systemic use	1.09656	No
6	rs28407950	32626348	T	C	0.243266	-0.0946645	0.909678	0.0146311	9.8e-11	895bp 3' of HLA-DQB1				Yes
3	rs1968514	29575263	A	G	0.0571983	-0.165403	0.847552	0.0269487	8.4e-10	RBMS3	intronic			No
9	rs2095044	6192796	T	C	0.257651	0.0853214	1.08907	0.0143314	2.6e-09	23kb 5' of IL33				No
5	rs6594499	110470137	A	C	0.48439	-0.0749904	0.927752	0.0125964	2.6e-09	3.9kb 3' of WDR36				No
2	rs34290285	242698640	A	G	0.25507	-0.0833708	0.92001	0.0143557	6.3e-09	D2HGDH	intronic			No
12	rs1059513	57489709	C	T	0.107253	-0.117082	0.889512	0.0202016	6.8e-09	STAT6	3'-UTR			No
5	rs10055042	110158480	A	G	0.155523	0.0981881	1.10317	0.0173613	1.6e-08	58kb 3' of SLC25A46				No
1	rs2814471	165739598	C	T	0.124329	0.398595	1.48973	0.0302561	1.2e-39	TMCO1	intronic	S01E: Antiglaucoma preparations and miotics	1.04746	No
9	rs2472493	107695848	G	A	0.446503	0.170451	1.18584	0.0204643	8.1e-17	4.7kb 3' of RP11-217B7.2				No
17	rs9913911	10031183	G	A	0.373894	-0.171716	0.842218	0.0207297	1.2e-16	GAS7	intronic			No
9	rs1360589	22045317	C	T	0.427984	-0.147825	0.862582	0.0200987	1.9e-13	CDKN2B-AS1	intronic			No
14	rs33912345	60976537	C	A	0.390214	0.145683	1.15683	0.0204788	1.1e-12	SIX6	missense			No
9	rs34186918	129391538	T	C	0.238886	0.163547	1.17768	0.0234051	2.8e-12	LMX1B	intronic			No
3	rs6791035	85122909	C	T	0.406745	0.131386	1.14041	0.0203551	1.1e-10	CADM2	intronic			No
6	rs2073006	637465	T	C	0.136887	0.177909	1.19472	0.0289293	7.8e-10	EXOC2	intronic			No
8	rs2507804	108274683	T	C	0.135336	-0.173965	0.840327	0.0291567	2.4e-09	ANGPT1	intronic			No
4	rs28485535	7854170	T	C	0.226559	0.139597	1.14981	0.0237877	4.4e-09	AFAP1	intronic			No
7	rs1725452	11682722	C	T	0.42392	0.117862	1.12509	0.0203818	7.4e-09	THSD7A	intronic			No
11	rs111867185	47737549	T	C	0.133232	0.168181	1.18315	0.0295337	1.2e-08	522bp 3' of FNBP4				No
3	rs11709963	169265705	C	T	0.160763	-0.148554	0.861953	0.0270885	4.2e-08	MECOM	intronic			No
2	rs706550	55902416	A	G	0.0940394	0.186467	1.20498	0.0341637	4.8e-08	PNPT1	intronic			No
