# Supplementary material for: Genome-wide association study of medication-use and associated disease in the UK Biobank
Source: Nat Commun. 2019 Apr 23;10:1891. doi: 10.1038/s41467-019-09572-5 (PMC6478889; doi:10.1038/s41467-019-09572-5)
Supplement: Supplementary file 5 — Supplementary Data 3 [file 41467_2019_9572_MOESM5_ESM.xlsx]

## Sheet: Sheet1
Supplementary Data 3. Results of partitioning the 23 traits' SNP-heritability to 205 tissues/cell types using cell type specific analyses a.
Medication category	Tissue/cell type	Tissue category for figures	Coefficient	Coefficient_std_error	Coefficient_P_value	-log10p		a Finucane et al. Heritability enrichment of specifically expressed genes identifies disease-relevant tissues and cell types. Nature Genetics. 2018.
H03Ab	A10.549.400.Lymph.Nodes	Blood/Immune	1.41322e-08	2.75343e-09	1.42909e-07	6.84494		b Yellow highlighted cells mean the significant results after FDR correction.
H03A	A10.549.Lymphoid.Tissue	Blood/Immune	1.53466e-08	3.09489e-09	3.54866e-07	6.44994
H03A	Cells_EBV-transformed_lymphocytes	Blood/Immune	1.10937e-08	2.35933e-09	1.2878e-06	5.89015
H03A	A15.382.490.555.567.Lymphocytes	Blood/Immune	1.98109e-08	4.36409e-09	2.81892e-06	5.54992
R03BA	A15.145.229.637.555.567.569.200.CD4.Positive.T.Lymphocytes	Blood/Immune	7.98869e-09	1.77262e-09	3.292e-06	5.48254
H03A	A02.835.583.443.800.800.Synovial.Fluid	Blood/Immune	1.47071e-08	3.30113e-09	4.19111e-06	5.37767
H03A	A15.382.520.604.700.Spleen	Blood/Immune	1.40942e-08	3.19356e-09	5.09007e-06	5.29328
H03A	A11.118.637.555.567.569.200.700.T.Lymphocytes..Regulatory	Blood/Immune	1.84374e-08	4.29192e-09	8.70175e-06	5.06039
H03A	Spleen	Blood/Immune	1.68833e-08	3.96382e-09	1.02507e-05	4.98925
H03A	A15.145.229.637.555.567.569.200.CD4.Positive.T.Lymphocytes	Blood/Immune	1.91405e-08	4.49946e-09	1.05018e-05	4.97874
R06A	Spleen	Blood/Immune	6.47663e-09	1.53516e-09	1.22772e-05	4.9109
N02A	A08.186.211.464.Limbic.System	CNS	1.18247e-08	2.90872e-09	2.39885e-05	4.62
H03A	A11.118.637.555.567.569.T.Lymphocytes	Blood/Immune	1.7801e-08	4.38251e-09	2.43462e-05	4.61357
H03A	A15.145.229.637.555.Leukocytes..Mononuclear	Blood/Immune	1.4228e-08	3.52785e-09	2.75276e-05	4.56023
H03A	A15.145.229.Blood.Cells	Blood/Immune	1.74395e-08	4.35297e-09	3.08316e-05	4.511
L04	A15.145.229.637.555.Leukocytes..Mononuclear	Blood/Immune	3.47008e-09	8.90649e-10	4.88708e-05	4.31095
L04	A15.382.490.555.567.Lymphocytes	Blood/Immune	3.4705e-09	8.96596e-10	5.42492e-05	4.26561
M05B	A03.556.124.526.767.Rectum	Digestive	5.3846e-09	1.41887e-09	7.38238e-05	4.1318
R03A	A11.118.637.555.567.569.T.Lymphocytes	Blood/Immune	1.49272e-08	3.9648e-09	8.32992e-05	4.07936
N02C	Artery_Tibial	Cardiovascular	7.9166e-09	2.12578e-09	9.80104e-05	4.00873
H03A	A15.382.520.604.800.Palatine.Tonsil	Blood/Immune	1.47339e-08	3.96602e-09	0.000101589	3.99315
H03A	A15.145.Blood	Blood/Immune	1.58646e-08	4.28856e-09	0.000108105	3.96615
H03A	A15.382.490.555.567.622.Lymphocytes..Null	Blood/Immune	1.13862e-08	3.1481e-09	0.000149114	3.82648
N02A	A08.186.211.730.885.287.500.270.Frontal.Lobe	CNS	1.06889e-08	2.95771e-09	0.00015081	3.82157
N02A	A08.186.211.464.710.225.Entorhinal.Cortex	CNS	9.96069e-09	2.83517e-09	0.000221326	3.65497
L04	A10.549.Lymphoid.Tissue	Blood/Immune	2.75351e-09	8.01781e-10	0.000297108	3.52709
R03A	A15.145.229.637.555.567.569.200.CD4.Positive.T.Lymphocytes	Blood/Immune	1.12597e-08	3.3469e-09	0.000383802	3.41589
N02C	Artery_Coronary	Cardiovascular	6.97093e-09	2.10428e-09	0.000461933	3.33542
H03A	A15.382.490.555.567.537.Killer.Cells..Natural	Blood/Immune	1.03496e-08	3.1284e-09	0.000469344	3.32851
N02A	A15.382.490.555.567.Lymphocytes	Blood/Immune	1.33704e-08	4.05388e-09	0.000486598	3.31283
M05B	A07.231.114.Arteries	Cardiovascular	4.59797e-09	1.41142e-09	0.000561637	3.25054
L04	A15.382.520.604.700.Spleen	Blood/Immune	2.5804e-09	8.0429e-10	0.00066761	3.17548
N02BE	A08.186.211.Brain	CNS	4.23892e-09	1.35152e-09	0.000855183	3.06794
C10AA	A11.436.348.Hepatocytes	Liver	1.57843e-08	5.05201e-09	0.000890936	3.05015
C10AA	A10.165.114.830.500.750.Subcutaneous.Fat..Abdominal	Adipose	8.20738e-09	2.69226e-09	0.00114987	2.93935
M05B	A03.556.249.249.209.Cecum	Digestive	4.01932e-09	1.32356e-09	0.00119573	2.92237
N02C	A11.329.228.Fibroblasts	Musculoskeletal/Connective	6.22933e-09	2.05143e-09	0.00119641	2.92212
R03BA	A11.118.637.555.567.569.200.700.T.Lymphocytes..Regulatory	Blood/Immune	5.56558e-09	1.84344e-09	0.00126755	2.89704
H03A	A15.382.812.260.Dendritic.Cells	Blood/Immune	1.03508e-08	3.42948e-09	0.00127146	2.8957
A02B	A08.186.211.464.710.225.Entorhinal.Cortex	CNS	5.60112e-09	1.86164e-09	0.00131183	2.88212
C10AA	A03.620.Liver	Liver	1.17619e-08	3.94016e-09	0.00141727	2.84855
N02C	Artery_Aorta	Cardiovascular	5.49461e-09	1.84741e-09	0.00146863	2.83309
N02A	A08.186.211.464.405.Hippocampus	CNS	8.51749e-09	2.86896e-09	0.00149462	2.82547
R03BA	A11.118.637.555.567.569.T.Lymphocytes	Blood/Immune	6.43544e-09	2.1732e-09	0.00153183	2.81479
C10AA	A10.165.114.830.750.Subcutaneous.Fat	Adipose	7.82554e-09	2.64583e-09	0.00154978	2.80973
N02A	A08.186.211.Brain	CNS	8.92127e-09	3.02627e-09	0.00159948	2.79602
L04	A14.724.Pharynx	Other	2.21231e-09	7.57401e-10	0.00174496	2.75821
A02B	A15.145.Blood	Blood/Immune	7.55413e-09	2.59905e-09	0.00182747	2.73815
R06A	Cells_EBV-transformed_lymphocytes	Blood/Immune	5.18925e-09	1.7903e-09	0.00187456	2.7271
N02A	A08.186.211.730.885.287.500.Cerebral.Cortex	CNS	8.47478e-09	2.9289e-09	0.00190487	2.72013
N02BE	A11.118.637.555.567.569.200.700.T.Lymphocytes..Regulatory	Blood/Immune	5.0737e-09	1.76836e-09	0.00205781	2.68659
N02A	A08.186.211.730.317.357.Hypothalamus	CNS	1.1484e-08	4.04424e-09	0.00225862	2.64616
R03A	Spleen	Blood/Immune	9.06859e-09	3.21088e-09	0.00236898	2.62544
N02BE	A08.186.211.464.710.225.Entorhinal.Cortex	CNS	3.76595e-09	1.3392e-09	0.00246102	2.60888
R03A	A03.556.124.684.Intestine..Small	Digestive	9.49737e-09	3.38197e-09	0.0024907	2.60368
N02C	A11.443.Erythroid.Cells	Blood/Immune	5.80215e-09	2.07055e-09	0.00253753	2.59559
C08	A06.407.071.140.Adrenal.Cortex	Other	9.14094e-09	3.27975e-09	0.00265922	2.57525
C10AA	Liver	Liver	1.41626e-08	5.08794e-09	0.00268832	2.57052
N02BE	A08.186.211.464.Limbic.System	CNS	3.84589e-09	1.38297e-09	0.00271052	2.56695
L04	A07.231.Blood.Vessels	Cardiovascular	2.47657e-09	9.02015e-10	0.00302007	2.51998
N06A	A08.186.211.730.885.287.500.571.735.Visual.Cortex	CNS	1.98655e-09	7.27807e-10	0.00317149	2.49874
H03A	Whole_Blood	Blood/Immune	9.23728e-09	3.41339e-09	0.00340296	2.46814
R03A	A15.382.490.555.567.622.Lymphocytes..Null	Blood/Immune	1.03939e-08	3.85289e-09	0.00349127	2.45702
L04	A10.549.400.Lymph.Nodes	Blood/Immune	2.0589e-09	7.63437e-10	0.00349962	2.45598
A02B	Brain_Cortex	CNS	4.74474e-09	1.76387e-09	0.003573	2.44697
M05B	Artery_Coronary	Cardiovascular	3.19872e-09	1.19216e-09	0.00364695	2.43807
R03A	A11.118.637.555.567.569.200.700.T.Lymphocytes..Regulatory	Blood/Immune	8.85566e-09	3.30166e-09	0.00365719	2.43685
M05B	A03.556.875.Upper.Gastrointestinal.Tract	Digestive	3.51653e-09	1.31757e-09	0.00380441	2.41971
R03A	A15.145.Blood	Blood/Immune	1.01413e-08	3.80237e-09	0.00382538	2.41733
C07	Kidney_Cortex	Other	4.25669e-09	1.5996e-09	0.00389432	2.40957
M05B	Artery_Tibial	Cardiovascular	2.58258e-09	9.75218e-10	0.00404603	2.39297
L04	A15.145.229.Blood.Cells	Blood/Immune	2.46444e-09	9.35947e-10	0.00423047	2.37361
H03A	A11.118.637.Leukocytes	Blood/Immune	9.65439e-09	3.6687e-09	0.00424974	2.37164
N02BE	A11.118.637.555.567.562.440.Precursor.Cells..B.Lymphoid	Blood/Immune	4.54263e-09	1.72958e-09	0.00431417	2.3651
H03A	A14.724.Pharynx	Other	6.661e-09	2.53919e-09	0.00435441	2.36107
N02C	A14.549.167.Dentition	Other	5.88943e-09	2.24824e-09	0.00440198	2.35635
C02	A11.436.Epithelial.Cells	Other	4.51933e-09	1.72718e-09	0.0044406	2.35256
A02B	Brain_Anterior_cingulate_cortex_(BA24)	CNS	4.64227e-09	1.77781e-09	0.00451077	2.34575
C08	Adrenal_Gland	Other	6.77564e-09	2.60871e-09	0.00469781	2.3281
R03A	A15.382.490.555.567.Lymphocytes	Blood/Immune	9.6221e-09	3.7235e-09	0.00488095	2.3115
C02	A05.810.890.Urinary.Bladder	Other	4.38865e-09	1.70465e-09	0.00501908	2.29938
A02B	Brain_Frontal_Cortex_(BA9)	CNS	4.23733e-09	1.6516e-09	0.00514993	2.2882
N02A	A08.186.211.730.317.Diencephalon	CNS	9.71548e-09	3.78925e-09	0.00517431	2.28615
C10AA	A06.407.071.Adrenal.Glands	Other	7.03678e-09	2.75211e-09	0.00528093	2.27729
R03A	A15.145.229.637.555.Leukocytes..Mononuclear	Blood/Immune	9.84045e-09	3.86348e-09	0.00543206	2.26504
H03A	A03.556.249.124.Ileum	Digestive	6.50119e-09	2.55497e-09	0.00547134	2.26191
R03A	A10.549.Lymphoid.Tissue	Blood/Immune	9.90414e-09	3.91355e-09	0.00569123	2.24479
B01A	A02.165.Cartilage	Musculoskeletal/Connective	4.20297e-09	1.66492e-09	0.00579422	2.23701
N02BE	A08.186.211.730.885.287.500.Cerebral.Cortex	CNS	3.44665e-09	1.36695e-09	0.00584407	2.23328
B01A	A11.872.653.Neural.Stem.Cells	CNS	4.61884e-09	1.83231e-09	0.00585479	2.23249
A10	Pancreas	Pancreas	2.60792e-09	1.03643e-09	0.00593036	2.22692
R03A	A15.382.520.604.700.Spleen	Blood/Immune	8.79255e-09	3.496e-09	0.00595115	2.2254
S01E	A03.556.875.875.Stomach	Digestive	7.51842e-09	2.99473e-09	0.0060272	2.21988
M01A	A15.382.490.555.567.Lymphocytes	Blood/Immune	4.58767e-09	1.82893e-09	0.00606401	2.21724
A02B	A08.186.211.464.405.Hippocampus	CNS	4.39874e-09	1.75428e-09	0.00608043	2.21607
M05B	A11.118.637.Leukocytes	Blood/Immune	3.65216e-09	1.45838e-09	0.0061354	2.21216
R06A	A11.118.637.555.567.569.200.700.T.Lymphocytes..Regulatory	Blood/Immune	3.93647e-09	1.57949e-09	0.00634713	2.19742
C07	Prostate	Other	4.59225e-09	1.84335e-09	0.00636466	2.19622
N02A	A11.118.637.555.567.562.B.Lymphocytes	Blood/Immune	9.18936e-09	3.69315e-09	0.00641919	2.19252
N02BE	A08.186.211.464.405.Hippocampus	CNS	3.48572e-09	1.40282e-09	0.00648129	2.18834
C08	A06.407.071.Adrenal.Glands	Other	8.02763e-09	3.23846e-09	0.00659044	2.18109
M05B	A03.556.875.875.Stomach	Digestive	3.30019e-09	1.33166e-09	0.00660137	2.18037
R03A	A03.556.249.124.Ileum	Digestive	1.14433e-08	4.6274e-09	0.00670019	2.17391
N06A	A15.382.812.260.Dendritic.Cells	Blood/Immune	2.03517e-09	8.29339e-10	0.00706452	2.15092
N02BE	A08.186.211.730.885.287.500.571.735.Visual.Cortex	CNS	3.19001e-09	1.30469e-09	0.007242	2.14014
H03A	Thyroid	Other	7.60973e-09	3.13036e-09	0.0075298	2.12322
C10AA	A02.165.Cartilage	Musculoskeletal/Connective	6.78201e-09	2.79081e-09	0.00754681	2.12224
R03BA	A10.549.Lymphoid.Tissue	Blood/Immune	5.85678e-09	2.41278e-09	0.00760372	2.11897
R03A	A10.336.707.Prostate	Other	5.86762e-09	2.42998e-09	0.00787445	2.10378
A02B	A08.186.211.132.Brain.Stem	CNS	4.50915e-09	1.87169e-09	0.0079952	2.09717
N02C	A11.329.629.Osteoblasts	Musculoskeletal/Connective	5.51134e-09	2.29594e-09	0.00818708	2.08687
N06A	A08.186.211.Brain	CNS	1.8218e-09	7.59985e-10	0.00826162	2.08293
M05B	A06.407.900.Thyroid.Gland	Other	2.81316e-09	1.17565e-09	0.00835891	2.07785
C07	A03.556.249.124.Ileum	Digestive	5.56743e-09	2.33381e-09	0.00852658	2.06922
R03A	A15.382.490.555.567.537.Killer.Cells..Natural	Blood/Immune	9.3418e-09	3.91919e-09	0.00857201	2.06692
C09	A06.407.071.Adrenal.Glands	Other	7.36338e-09	3.12564e-09	0.00924143	2.03426
H03A	A05.360.319.679.256.Cervix.Uteri	Other	8.52853e-09	3.63362e-09	0.00945963	2.02413
R03BA	A10.549.400.Lymph.Nodes	Blood/Immune	4.74551e-09	2.02967e-09	0.00969187	2.01359
H03A	A11.118.637.555.567.562.440.Precursor.Cells..B.Lymphoid	Blood/Immune	6.8559e-09	2.9331e-09	0.00970862	2.01284
M05B	A03.556.124.684.Intestine..Small	Digestive	3.03361e-09	1.29902e-09	0.00976362	2.01039
C10AA	Adipose_Visceral_(Omentum)	Adipose	5.87795e-09	2.52525e-09	0.00996475	2.00153
N02C	A07.231.114.Arteries	Cardiovascular	5.08748e-09	2.19e-09	0.0100882	1.99619
R06A	A10.549.400.Lymph.Nodes	Blood/Immune	3.78387e-09	1.63422e-09	0.0102955	1.98735
C03	A15.382.520.604.700.Spleen	Blood/Immune	5.56655e-09	2.40587e-09	0.0103411	1.98543
N02A	A08.186.211.730.317.357.352.435.Hypothalamo.Hypophyseal.System	CNS	1.00616e-08	4.3544e-09	0.0104252	1.98191
R06A	A15.382.520.604.800.Palatine.Tonsil	Blood/Immune	4.10078e-09	1.7782e-09	0.0105514	1.97669
B01A	A10.165.114.830.500.750.Subcutaneous.Fat..Abdominal	Adipose	4.60778e-09	2.01032e-09	0.0109509	1.96055
A02B	A15.145.229.Blood.Cells	Blood/Immune	5.87521e-09	2.56557e-09	0.0110101	1.95821
R03A	A15.145.229.Blood.Cells	Blood/Immune	8.76077e-09	3.82717e-09	0.0110368	1.95716
L04	A15.382.Immune.System	Blood/Immune	1.98227e-09	8.66342e-10	0.0110662	1.956
R03A	A02.165.Cartilage	Musculoskeletal/Connective	5.98791e-09	2.61761e-09	0.0110818	1.95539
C03	A06.407.071.140.Adrenal.Cortex	Other	6.96244e-09	3.04628e-09	0.0111401	1.95311
C09	A06.407.071.140.Adrenal.Cortex	Other	7.2085e-09	3.15406e-09	0.0111429	1.953
R06A	A14.724.Pharynx	Other	3.77027e-09	1.65011e-09	0.0111606	1.95231
S01E	A11.329.228.Fibroblasts	Musculoskeletal/Connective	5.8492e-09	2.56219e-09	0.0112185	1.95006
C10AA	A11.329.114.Adipocytes	Adipose	5.35606e-09	2.35933e-09	0.011599	1.93558
N02C	A17.815.Skin	Other	5.86851e-09	2.59283e-09	0.0118068	1.92787
R03A	Lung	Other	7.61467e-09	3.371e-09	0.0119456	1.92279
L04	A11.118.637.555.567.569.T.Lymphocytes	Blood/Immune	2.06017e-09	9.12518e-10	0.0119829	1.92144
R03A	A05.360.444.Genitalia..Male	Other	5.65103e-09	2.50792e-09	0.0121208	1.91647
R03BA	A03.556.124.684.Intestine..Small	Digestive	4.1357e-09	1.83567e-09	0.0121306	1.91612
S01E	A11.872.580.Mesenchymal.Stem.Cells	Other	6.33755e-09	2.8309e-09	0.0125874	1.90006
C08	A03.556.249.124.Ileum	Digestive	7.31632e-09	3.27385e-09	0.0127161	1.89565
C02	A02.835.583.443.800.Synovial.Membrane	Musculoskeletal/Connective	3.30514e-09	1.48073e-09	0.012804	1.89266
M05B	A11.872.190.260.Embryoid.Bodies	Other	2.82142e-09	1.26726e-09	0.0129937	1.88627
N02C	A10.615.789.Serous.Membrane	Other	5.10439e-09	2.29665e-09	0.0131236	1.88195
C03	A06.407.071.Adrenal.Glands	Other	6.46984e-09	2.91721e-09	0.0132836	1.87668
N02BE	A08.186.211.730.885.287.500.270.Frontal.Lobe	CNS	3.22851e-09	1.45802e-09	0.0134038	1.87277
N02C	A11.872.378.590.817.Megakaryocyte.Erythroid.Progenitor.Cells	Blood/Immune	4.73468e-09	2.14397e-09	0.0136091	1.86617
N02BA	A15.378.316.Bone.Marrow.Cells	Blood/Immune	5.63849e-09	2.55345e-09	0.0136156	1.86596
N06A	A08.186.211.730.885.287.500.Cerebral.Cortex	CNS	1.58668e-09	7.19993e-10	0.0137714	1.86102
N02BA	A11.118.637.Leukocytes	Blood/Immune	5.92164e-09	2.69819e-09	0.0140937	1.85097
C10AA	A03.556.249.124.Ileum	Digestive	1.07483e-08	4.90075e-09	0.0141462	1.84936
B01A	A11.436.397.Keratinocytes	Other	4.8926e-09	2.23187e-09	0.0141842	1.84819
A02B	A08.186.211.464.Limbic.System	CNS	4.00435e-09	1.82687e-09	0.0141924	1.84794
H03A	A15.378.316.580.Monocytes	Blood/Immune	7.44873e-09	3.4049e-09	0.0143475	1.84322
R03A	A11.118.637.Leukocytes	Blood/Immune	7.2257e-09	3.30824e-09	0.0144755	1.83937
R03BA	A15.382.520.604.700.Spleen	Blood/Immune	4.05086e-09	1.85649e-09	0.0145548	1.83699
C02	A15.382.490.315.583.Neutrophils	Blood/Immune	3.68737e-09	1.69019e-09	0.0145684	1.83659
R03BA	A15.382.490.555.567.537.Killer.Cells..Natural	Blood/Immune	4.25332e-09	1.95063e-09	0.0146106	1.83533
R06A	A08.186.211.730.317.357.352.435.Hypothalamo.Hypophyseal.System	CNS	3.54956e-09	1.62847e-09	0.0146403	1.83445
C09	A10.165.114.830.500.750.Subcutaneous.Fat..Abdominal	Adipose	6.24924e-09	2.87141e-09	0.0147639	1.8308
R03A	A15.382.520.604.800.Palatine.Tonsil	Blood/Immune	7.22815e-09	3.32605e-09	0.014883	1.82731
R06A	A15.145.300.Fetal.Blood	Blood/Immune	4.36092e-09	2.01395e-09	0.0151802	1.81872
M05B	A03.556.875.500.Esophagus	Digestive	3.00548e-09	1.3893e-09	0.0152587	1.81648
N02BE	Brain_Frontal_Cortex_(BA9)	CNS	2.65251e-09	1.22652e-09	0.0152845	1.81575
C01D	A07.541.510.110.Aortic.Valve	Cardiovascular	2.09734e-09	9.72025e-10	0.0154754	1.81036
S01E	A07.231.908.670.874.Umbilical.Veins	Cardiovascular	5.9183e-09	2.74323e-09	0.0154864	1.81005
R06A	A08.186.211.464.405.Hippocampus	CNS	2.73417e-09	1.27081e-09	0.0157178	1.80361
S01E	A04.411.Lung	Other	6.14408e-09	2.85588e-09	0.0157232	1.80346
C09	A10.165.114.830.750.Subcutaneous.Fat	Adipose	5.92495e-09	2.76548e-09	0.016078	1.79377
A02B	Brain_Cerebellar_Hemisphere	CNS	3.93398e-09	1.83631e-09	0.0160836	1.79362
N02A	A07.541.560.Heart.Ventricles	Cardiovascular	6.64468e-09	3.10943e-09	0.0163014	1.78778
R06A	A10.549.Lymphoid.Tissue	Blood/Immune	3.82546e-09	1.79435e-09	0.0165055	1.78237
N02BA	A15.145.229.637.555.Leukocytes..Mononuclear	Blood/Immune	5.76501e-09	2.71639e-09	0.0169062	1.77195
S01E	A03.556.249.249.356.668.Colon..Sigmoid	Digestive	6.19927e-09	2.92749e-09	0.0171042	1.7669
N02C	Prostate	Other	4.74789e-09	2.24343e-09	0.0171573	1.76555
A02B	A08.186.211.Brain	CNS	4.05196e-09	1.91537e-09	0.0171938	1.76463
L04	A11.118.637.Leukocytes	Blood/Immune	1.85345e-09	8.76615e-10	0.0172438	1.76337
R06A	A11.118.637.555.567.569.T.Lymphocytes	Blood/Immune	3.90079e-09	1.84534e-09	0.0172638	1.76286
C07	A05.360.319.679.Uterus	Other	3.90664e-09	1.85049e-09	0.0173803	1.75994
C08	A11.329.171.Chondrocytes	Musculoskeletal/Connective	5.30232e-09	2.51251e-09	0.0174135	1.75911
L04	A15.382.490.555.567.537.Killer.Cells..Natural	Blood/Immune	1.63402e-09	7.75283e-10	0.0175307	1.7562
R06A	A15.145.229.637.555.567.569.200.CD4.Positive.T.Lymphocytes	Blood/Immune	3.48605e-09	1.66217e-09	0.017984	1.74511
H03A	A15.145.300.Fetal.Blood	Blood/Immune	8.0234e-09	3.83407e-09	0.01819	1.74017
N02BE	Cells_EBV-transformed_lymphocytes	Blood/Immune	3.89297e-09	1.86173e-09	0.0182617	1.73846
R03A	A10.549.400.Lymph.Nodes	Blood/Immune	7.05859e-09	3.38568e-09	0.0185421	1.73184
C10AA	A15.382.490.315.583.Neutrophils	Blood/Immune	6.0255e-09	2.89333e-09	0.0186463	1.72941
B01A	A10.165.114.830.750.Subcutaneous.Fat	Adipose	4.18139e-09	2.00823e-09	0.0186655	1.72896
C09	A03.556.124.684.Intestine..Small	Digestive	6.52017e-09	3.14298e-09	0.0190155	1.72089
H03A	Small_Intestine_Terminal_Ileum	Digestive	9.28892e-09	4.4794e-09	0.0190537	1.72002
R03A	Whole_Blood	Blood/Immune	7.42267e-09	3.58088e-09	0.0190925	1.71914
H03A	A15.382.Immune.System	Blood/Immune	6.66883e-09	3.21918e-09	0.0191516	1.71779
H03A	Lung	Other	7.17546e-09	3.47223e-09	0.0193893	1.71244
R06A	A08.186.211.730.885.287.500.571.735.Visual.Cortex	CNS	2.64843e-09	1.28236e-09	0.0194488	1.71111
N02A	A08.186.211.132.Brain.Stem	CNS	6.12931e-09	2.97775e-09	0.0197775	1.70383
S01E	A11.329.629.Osteoblasts	Musculoskeletal/Connective	5.88046e-09	2.85841e-09	0.0198311	1.70265
A02B	A02.835.583.443.800.800.Synovial.Fluid	Blood/Immune	5.0807e-09	2.46999e-09	0.0198444	1.70236
C08	A03.556.124.684.Intestine..Small	Digestive	6.2365e-09	3.03972e-09	0.0201009	1.69678
R03BA	Whole_Blood	Blood/Immune	3.91356e-09	1.91046e-09	0.0202557	1.69345
N02C	Esophagus_Muscularis	Digestive	3.76406e-09	1.83951e-09	0.0203668	1.69108
N02BE	A08.186.211.730.885.287.500.670.Parietal.Lobe	CNS	2.89286e-09	1.41397e-09	0.0203824	1.69074
M01A	A15.145.Blood	Blood/Immune	4.13399e-09	2.02333e-09	0.0205179	1.68787
M01A	A15.145.229.Blood.Cells	Blood/Immune	4.08774e-09	2.00206e-09	0.0205876	1.68639
C09	A05.360.319.679.Uterus	Other	5.82311e-09	2.85577e-09	0.0207217	1.68357
N02BE	A11.872.653.Neural.Stem.Cells	CNS	3.35314e-09	1.64601e-09	0.0208183	1.68156
N02C	A02.835.232.834.151.Cervical.Vertebrae	Musculoskeletal/Connective	4.6384e-09	2.2784e-09	0.0208846	1.68017
R03BA	Spleen	Blood/Immune	3.62321e-09	1.78472e-09	0.0211719	1.67424
H03A	A11.118.637.555.567.562.B.Lymphocytes	Blood/Immune	6.44333e-09	3.17517e-09	0.0212148	1.67336
R06A	A15.382.520.604.700.Spleen	Blood/Immune	3.54288e-09	1.75179e-09	0.0215656	1.66624
C03	Spleen	Blood/Immune	3.94451e-09	1.95433e-09	0.0217778	1.66199
R03BA	Esophagus_Muscularis	Digestive	2.91274e-09	1.44772e-09	0.022113	1.65535
C02	Cervix_Ectocervix	Other	2.91879e-09	1.4522e-09	0.0222203	1.65325
C09	Kidney_Cortex	Other	5.41434e-09	2.69485e-09	0.0222611	1.65245
M05B	Fallopian_Tube	Other	2.36562e-09	1.18083e-09	0.0225693	1.64648
R03A	A15.145.300.Fetal.Blood	Blood/Immune	7.44196e-09	3.7212e-09	0.0227565	1.6429
H03A	A03.556.124.684.Intestine..Small	Digestive	5.82244e-09	2.91199e-09	0.0227787	1.64247
R03BA	A02.835.583.443.800.800.Synovial.Fluid	Blood/Immune	4.52382e-09	2.2644e-09	0.0228694	1.64074
C02	Bladder	Other	2.61794e-09	1.31102e-09	0.0229199	1.63979
L04	A07.231.908.670.874.Umbilical.Veins	Cardiovascular	1.61587e-09	8.11459e-10	0.0232231	1.63408
R06A	A08.186.211.464.710.225.Entorhinal.Cortex	CNS	2.50129e-09	1.25704e-09	0.0233051	1.63255
R03BA	A11.329.171.Chondrocytes	Musculoskeletal/Connective	2.92231e-09	1.47516e-09	0.0237952	1.62351
S01E	A07.231.908.Veins	Cardiovascular	5.50214e-09	2.78343e-09	0.0240349	1.61916
N02BE	A08.186.211.653.Mesencephalon	CNS	3.21171e-09	1.62517e-09	0.024064	1.61863
C10AA	A06.407.071.140.Adrenal.Cortex	Other	5.09697e-09	2.57968e-09	0.0240881	1.6182
R06A	A08.186.211.464.Limbic.System	CNS	2.4257e-09	1.22821e-09	0.0241349	1.61735
R03A	A05.360.319.679.490.Endometrium	Other	4.93321e-09	2.49964e-09	0.0242154	1.61591
C10AA	A11.118.637.555.567.562.440.Precursor.Cells..B.Lymphoid	Blood/Immune	5.71993e-09	2.9006e-09	0.0243057	1.61429
M01A	A08.186.211.Brain	CNS	2.717e-09	1.37817e-09	0.0243362	1.61375
C10AA	A10.615.789.Serous.Membrane	Other	5.47383e-09	2.77757e-09	0.0243777	1.61301
M05B	A05.360.319.679.690.Myometrium	Musculoskeletal/Connective	2.07327e-09	1.05467e-09	0.0246607	1.60799
M05B	A03.556.Gastrointestinal.Tract	Digestive	2.7753e-09	1.41198e-09	0.0246761	1.60772
B01A	A09.371.Eye	Other	3.57177e-09	1.82053e-09	0.0248847	1.60407
C07	A03.556.124.684.Intestine..Small	Digestive	4.23266e-09	2.15743e-09	0.0248871	1.60403
C09	A11.872.653.Neural.Stem.Cells	CNS	6.50755e-09	3.33002e-09	0.0253383	1.59622
A10	A11.329.114.Adipocytes	Adipose	3.51839e-09	1.80073e-09	0.0253584	1.59588
L04	A15.145.846.Serum	Blood/Immune	1.67334e-09	8.5726e-10	0.0254713	1.59395
H03A	A15.382.812.Mononuclear.Phagocyte.System	Blood/Immune	6.93068e-09	3.5549e-09	0.0256112	1.59157
N06A	Brain_Anterior_cingulate_cortex_(BA24)	CNS	1.46236e-09	7.51039e-10	0.0257604	1.58905
N02A	A08.186.211.653.Mesencephalon	CNS	6.41753e-09	3.30738e-09	0.0261676	1.58224
R03A	Adipose_Visceral_(Omentum)	Adipose	5.81963e-09	3.00459e-09	0.026378	1.57876
R06A	A15.382.Immune.System	Blood/Immune	2.79866e-09	1.44547e-09	0.0264242	1.578
M05B	A03.556.249.249.356.668.Colon..Sigmoid	Digestive	2.46262e-09	1.2752e-09	0.0267312	1.57298
C09	A03.556.500.760.464.Parotid.Gland	Digestive	4.73208e-09	2.45101e-09	0.0267624	1.57247
S01E	A11.329.171.Chondrocytes	Musculoskeletal/Connective	5.43101e-09	2.81792e-09	0.0269703	1.56911
B01A	A11.118.637.Leukocytes	Blood/Immune	4.57728e-09	2.37901e-09	0.0271753	1.56583
N02C	A05.360.319.679.690.Myometrium	Musculoskeletal/Connective	3.99642e-09	2.07758e-09	0.0272029	1.56538
C07	A06.407.071.Adrenal.Glands	Other	3.88003e-09	2.02056e-09	0.0274112	1.56207
M05B	A11.118.637.555.567.562.B.Lymphocytes	Blood/Immune	2.83193e-09	1.48561e-09	0.0283093	1.54807
R03BA	Fallopian_Tube	Other	2.66949e-09	1.40303e-09	0.0285426	1.54451
R03A	A02.835.583.443.800.800.Synovial.Fluid	Blood/Immune	8.05947e-09	4.25144e-09	0.0289997	1.53761
H03A	A11.627.340.360.Granulocyte.Precursor.Cells	Blood/Immune	5.76281e-09	3.04005e-09	0.0290045	1.53754
R03A	A05.360.Genitalia	Other	4.01629e-09	2.12509e-09	0.0293832	1.5319
N02BA	Cells_EBV-transformed_lymphocytes	Blood/Immune	4.69414e-09	2.48479e-09	0.0294361	1.53112
R06A	A15.382.490.555.567.537.Killer.Cells..Natural	Blood/Immune	3.2325e-09	1.71462e-09	0.0296977	1.52728
M01A	A10.165.114.830.750.Subcutaneous.Fat	Adipose	3.15195e-09	1.67212e-09	0.0297148	1.52703
R06A	A08.186.211.730.885.287.500.Cerebral.Cortex	CNS	2.28535e-09	1.21273e-09	0.0297506	1.5265
N02C	A02.165.Cartilage	Musculoskeletal/Connective	4.19496e-09	2.22714e-09	0.0298123	1.5256
C07	Adrenal_Gland	Other	3.6492e-09	1.94312e-09	0.0301897	1.52014
N02C	A10.165.114.830.750.Subcutaneous.Fat	Adipose	3.99432e-09	2.12801e-09	0.0302575	1.51917
M05B	A10.615.550.Mucous.Membrane	Other	2.64199e-09	1.40922e-09	0.0304105	1.51698
C10AA	A05.360.319.114.373.Fallopian.Tubes	Other	5.64584e-09	3.02006e-09	0.0307803	1.51173
N02A	A07.541.Heart	Cardiovascular	5.94854e-09	3.18369e-09	0.0308502	1.51074
S01E	Kidney_Cortex	Other	5.04276e-09	2.70241e-09	0.0310193	1.50837
C09	A03.556.875.875.Stomach	Digestive	6.1142e-09	3.27729e-09	0.0310466	1.50799
A02B	A09.371.Eye	Other	4.28569e-09	2.29803e-09	0.0310951	1.50731
L04	A11.436.275.Endothelial.Cells	Other	1.54203e-09	8.27555e-10	0.0312062	1.50576
R06A	A08.186.211.Brain	CNS	2.23202e-09	1.19825e-09	0.0312498	1.50515
C08	A05.360.319.679.Uterus	Other	5.14721e-09	2.76544e-09	0.0313536	1.50371
R03BA	A15.382.490.555.567.622.Lymphocytes..Null	Blood/Immune	3.80996e-09	2.04706e-09	0.0313588	1.50364
L04	A14.724.557.Nasopharynx	Other	1.36158e-09	7.32336e-10	0.0314974	1.50173
R03A	A05.360.319.679.Uterus	Other	4.708e-09	2.53232e-09	0.0315019	1.50166
M01A	Brain_Anterior_cingulate_cortex_(BA24)	CNS	2.45337e-09	1.3203e-09	0.031571	1.50071
A02B	Brain_Hippocampus	CNS	3.202e-09	1.72408e-09	0.0316398	1.49977
M01A	A11.118.637.555.567.569.200.700.T.Lymphocytes..Regulatory	Blood/Immune	3.26959e-09	1.76135e-09	0.0317056	1.49886
R03BA	A15.145.229.637.555.Leukocytes..Mononuclear	Blood/Immune	3.95431e-09	2.1313e-09	0.031773	1.49794
L04	Spleen	Blood/Immune	1.71266e-09	9.23291e-10	0.0318019	1.49755
R03BA	A02.165.Cartilage	Musculoskeletal/Connective	2.8707e-09	1.54772e-09	0.0318128	1.4974
C08	A03.556.875.875.Stomach	Digestive	5.80313e-09	3.13231e-09	0.0319651	1.49532
R06A	A11.872.653.Neural.Stem.Cells	CNS	2.96691e-09	1.6018e-09	0.0319962	1.4949
A02B	Cervix_Ectocervix	Other	4.35888e-09	2.35425e-09	0.032049	1.49419
M01A	A08.186.211.730.885.287.500.270.Frontal.Lobe	CNS	2.73157e-09	1.47575e-09	0.032087	1.49367
C10AA	A15.378.316.Bone.Marrow.Cells	Blood/Immune	5.49505e-09	2.97173e-09	0.0322211	1.49186
N02A	A15.145.229.Blood.Cells	Blood/Immune	7.33353e-09	3.97191e-09	0.0324208	1.48918
A02B	A11.872.Stem.Cells	Other	4.15532e-09	2.25382e-09	0.0326151	1.48658
S01E	A03.556.875.Upper.Gastrointestinal.Tract	Digestive	5.58562e-09	3.03047e-09	0.0326536	1.48607
C09	A05.810.453.Kidney	Other	4.91277e-09	2.66858e-09	0.0328132	1.48395
R03A	A15.378.316.580.Monocytes	Blood/Immune	5.16886e-09	2.80826e-09	0.0328405	1.48359
R03BA	A03.556.249.124.Ileum	Digestive	4.56515e-09	2.49151e-09	0.0334545	1.47554
C03	Adrenal_Gland	Other	4.78559e-09	2.61462e-09	0.0336009	1.47365
C07	Bladder	Other	2.84757e-09	1.55614e-09	0.0336328	1.47324
M01A	A11.118.637.555.567.569.T.Lymphocytes	Blood/Immune	3.41002e-09	1.86614e-09	0.0338264	1.47074
M05B	A15.382.490.555.567.Lymphocytes	Blood/Immune	2.30554e-09	1.26206e-09	0.0338647	1.47025
L04	A15.145.Blood	Blood/Immune	1.68871e-09	9.2467e-10	0.0339035	1.46976
N06A	A08.186.211.464.Limbic.System	CNS	1.38374e-09	7.59503e-10	0.0342344	1.46554
C07	A05.360.Genitalia	Other	3.30307e-09	1.81374e-09	0.0342927	1.4648
M01A	Brain_Frontal_Cortex_(BA9)	CNS	2.42888e-09	1.33521e-09	0.0344478	1.46284
C09	A03.556.249.124.Ileum	Digestive	6.0616e-09	3.33328e-09	0.0344931	1.46227
N06A	A08.186.211.132.Brain.Stem	CNS	1.3122e-09	7.21633e-10	0.0345033	1.46214
C07	A05.360.319.679.690.Myometrium	Musculoskeletal/Connective	2.76951e-09	1.52416e-09	0.0346027	1.46089
R03BA	A05.360.319.679.256.Cervix.Uteri	Other	2.75158e-09	1.51475e-09	0.0346452	1.46036
L04	Testis	Other	1.19836e-09	6.60455e-10	0.0348046	1.45836
C10AA	A11.436.329.Granulosa.Cells	Other	5.06897e-09	2.79605e-09	0.0349235	1.45688
M05B	A05.360.319.679.490.Endometrium	Other	2.38446e-09	1.31555e-09	0.0349529	1.45652
N02BA	A15.382.Immune.System	Blood/Immune	4.83517e-09	2.66957e-09	0.0350538	1.45526
N02BE	Brain_Cerebellar_Hemisphere	CNS	2.51543e-09	1.39155e-09	0.0353309	1.45185
N02C	Esophagus_Gastroesophageal_Junction	Digestive	3.3624e-09	1.86244e-09	0.0355081	1.44967
C03	Adipose_Visceral_(Omentum)	Adipose	3.69648e-09	2.04971e-09	0.0356618	1.4478
M01A	A15.382.490.315.583.Neutrophils	Blood/Immune	3.32473e-09	1.84678e-09	0.0359074	1.44482
R03BA	A15.382.490.555.567.Lymphocytes	Blood/Immune	3.96877e-09	2.20696e-09	0.0360649	1.44292
N06A	A08.186.211.464.405.Hippocampus	CNS	1.37511e-09	7.6501e-10	0.0361279	1.44216
L04	A11.118.637.555.567.569.200.700.T.Lymphocytes..Regulatory	Blood/Immune	1.54448e-09	8.60152e-10	0.03628	1.44033
S01E	Adipose_Subcutaneous	Adipose	4.77869e-09	2.66136e-09	0.0362808	1.44032
N02BE	A15.145.229.637.555.567.569.200.CD4.Positive.T.Lymphocytes	Blood/Immune	3.07853e-09	1.71508e-09	0.0363288	1.43975
M01A	Brain_Hypothalamus	CNS	2.3353e-09	1.30198e-09	0.0364346	1.43849
N02A	A11.436.397.Keratinocytes	Other	7.53234e-09	4.20282e-09	0.0365494	1.43712
C02	A10.615.284.473.Chorion	Other	2.86453e-09	1.59867e-09	0.0365806	1.43675
C03	A05.810.453.Kidney	Other	3.63323e-09	2.03024e-09	0.0367627	1.43459
S01E	A03.556.124.526.767.Rectum	Digestive	5.24041e-09	2.93025e-09	0.036857	1.43348
N02A	A11.118.637.Leukocytes	Blood/Immune	6.92658e-09	3.87667e-09	0.0369903	1.43191
C03	A05.360.319.679.Uterus	Other	4.51465e-09	2.5349e-09	0.0374567	1.42647
C07	Colon_Transverse	Digestive	3.19383e-09	1.79357e-09	0.0374796	1.4262
C02	Muscle_Skeletal	Musculoskeletal/Connective	2.74864e-09	1.54486e-09	0.0376028	1.42478
H03A	A03.556.249.249.356.668.Colon..Sigmoid	Digestive	5.36538e-09	3.01848e-09	0.0377422	1.42317
S01E	A08.186.211.730.317.357.Hypothalamus	CNS	5.1502e-09	2.90431e-09	0.0380899	1.41919
C08	A02.165.Cartilage	Musculoskeletal/Connective	4.48014e-09	2.52729e-09	0.0381386	1.41864
N02A	A11.118.637.555.567.569.T.Lymphocytes	Blood/Immune	6.81632e-09	3.85597e-09	0.0385527	1.41395
C10AA	A03.556.124.684.Intestine..Small	Digestive	8.68995e-09	4.91828e-09	0.0386253	1.41313
L04	A11.443.Erythroid.Cells	Blood/Immune	1.25643e-09	7.12492e-10	0.0389141	1.40989
M05B	A15.145.300.Fetal.Blood	Blood/Immune	2.90614e-09	1.64922e-09	0.0390232	1.40868
N02BA	A11.329.114.Adipocytes	Adipose	4.0167e-09	2.28168e-09	0.0391689	1.40706
C03	Kidney_Cortex	Other	4.06031e-09	2.30961e-09	0.0393728	1.4048
A02B	Bladder	Other	3.18252e-09	1.81052e-09	0.0393911	1.4046
C02	A04.531.520.Nasal.Mucosa	Other	2.61631e-09	1.48993e-09	0.0395447	1.40291
C07	Uterus	Other	2.6875e-09	1.53693e-09	0.0401787	1.396
L04	A07.231.908.Veins	Cardiovascular	1.40908e-09	8.0602e-10	0.0402151	1.39561
N02BE	Brain_Cortex	CNS	2.20564e-09	1.26179e-09	0.0402294	1.39546
C10AA	A05.360.319.114.630.Ovary	Other	5.30048e-09	3.03314e-09	0.0402733	1.39498
C09	A05.360.319.Genitalia..Female	Other	4.86215e-09	2.7833e-09	0.0403273	1.3944
R06A	A15.382.490.555.567.Lymphocytes	Blood/Immune	3.0904e-09	1.77081e-09	0.0404762	1.3928
S01E	A03.556.249.249.356.Colon	Digestive	5.07104e-09	2.90704e-09	0.0405446	1.39207
C03	A03.556.875.Upper.Gastrointestinal.Tract	Digestive	4.02394e-09	2.30748e-09	0.0405909	1.39157
A02B	Brain_Cerebellum	CNS	3.36874e-09	1.93525e-09	0.0408658	1.38864
A02B	A15.145.229.637.555.Leukocytes..Mononuclear	Blood/Immune	4.58919e-09	2.63889e-09	0.0410123	1.38709
A02B	A11.872.653.Neural.Stem.Cells	CNS	3.97372e-09	2.28559e-09	0.0410527	1.38666
A02B	A15.145.300.Fetal.Blood	Blood/Immune	4.49236e-09	2.58474e-09	0.0411024	1.38613
A10	A11.436.348.Hepatocytes	Liver	3.15894e-09	1.81905e-09	0.0412303	1.38478
L04	A15.145.229.637.555.567.569.200.CD4.Positive.T.Lymphocytes	Blood/Immune	1.49184e-09	8.60581e-10	0.0415012	1.38194
N02A	Brain_Cortex	CNS	4.5282e-09	2.61261e-09	0.0415292	1.38165
C01D	A10.165.114.830.750.Subcutaneous.Fat	Adipose	1.67741e-09	9.68035e-10	0.0415657	1.38126
M05B	A15.145.229.637.555.567.562.725.Plasma.Cells	Blood/Immune	2.42877e-09	1.40319e-09	0.0417353	1.3795
C08	A10.615.284.473.Chorion	Other	4.55268e-09	2.63113e-09	0.0417875	1.37895
S01E	A10.615.284.473.Chorion	Other	5.11393e-09	2.95608e-09	0.0418179	1.37864
A02B	A08.186.211.730.317.Diencephalon	CNS	4.20482e-09	2.43269e-09	0.0419525	1.37724
N02A	A02.633.567.850.Quadriceps.Muscle	Musculoskeletal/Connective	6.61665e-09	3.83074e-09	0.0420612	1.37612
M01A	A15.382.490.555.567.537.Killer.Cells..Natural	Blood/Immune	2.67178e-09	1.54709e-09	0.0420863	1.37586
M05B	A03.556.249.249.356.Colon	Digestive	2.18665e-09	1.26763e-09	0.0422651	1.37402
N02BE	A15.382.490.555.567.Lymphocytes	Blood/Immune	3.41594e-09	1.98043e-09	0.0422778	1.37389
C07	A10.336.707.Prostate	Other	2.57751e-09	1.49547e-09	0.0423953	1.37268
A02B	A10.690.467.Muscle..Smooth	Musculoskeletal/Connective	3.61378e-09	2.09864e-09	0.0425385	1.37122
C09	A03.556.500.760.Salivary.Glands	Digestive	4.229e-09	2.45782e-09	0.0426586	1.36999
N02C	A03.556.875.Upper.Gastrointestinal.Tract	Digestive	4.26575e-09	2.47961e-09	0.0426862	1.36971
R06A	A05.810.453.Kidney	Other	2.40506e-09	1.39918e-09	0.0428157	1.3684
N02C	A05.810.453.324.Kidney.Cortex	Other	3.50373e-09	2.04506e-09	0.0433322	1.36319
R03A	Esophagus_Muscularis	Digestive	4.75578e-09	2.78222e-09	0.0436932	1.35959
M05B	A02.165.Cartilage	Musculoskeletal/Connective	2.2749e-09	1.3317e-09	0.0437936	1.35859
H03A	Fallopian_Tube	Other	3.64339e-09	2.13291e-09	0.0438016	1.35851
R03BA	A11.118.637.Leukocytes	Blood/Immune	3.34358e-09	1.95894e-09	0.0439267	1.35727
N02C	A11.329.171.Chondrocytes	Musculoskeletal/Connective	3.74513e-09	2.19639e-09	0.0440849	1.35571
R06A	Whole_Blood	Blood/Immune	2.82642e-09	1.65832e-09	0.0441549	1.35502
C07	Fallopian_Tube	Other	2.5787e-09	1.51622e-09	0.0444957	1.35168
H03A	A15.382.812.522.Macrophages	Blood/Immune	5.68781e-09	3.35085e-09	0.0448086	1.34864
C07	A15.382.490.555.567.537.Killer.Cells..Natural	Blood/Immune	3.21029e-09	1.89248e-09	0.0449112	1.34765
M05B	A03.556.124.Intestines	Digestive	2.232e-09	1.31627e-09	0.0449714	1.34706
R06A	Ovary	Other	2.54988e-09	1.50433e-09	0.0450343	1.34646
C03	A15.145.300.Fetal.Blood	Blood/Immune	4.68146e-09	2.76529e-09	0.0452336	1.34454
C07	A05.360.319.679.490.Endometrium	Other	3.33682e-09	1.97232e-09	0.0453394	1.34352
C08	A05.810.890.Urinary.Bladder	Other	4.94038e-09	2.92425e-09	0.0455661	1.34136
L04	A10.165.450.300.Cicatrix	Musculoskeletal/Connective	1.24751e-09	7.40485e-10	0.0460214	1.33704
C03	A15.382.490.555.567.537.Killer.Cells..Natural	Blood/Immune	3.88455e-09	2.30644e-09	0.0460693	1.33659
C10AA	A07.541.510.110.Aortic.Valve	Cardiovascular	3.83932e-09	2.28439e-09	0.0464131	1.33336
C07	A06.407.071.140.Adrenal.Cortex	Other	3.52367e-09	2.09753e-09	0.0464872	1.33267
N02BE	A11.118.637.555.567.569.T.Lymphocytes	Blood/Immune	3.1165e-09	1.85542e-09	0.0465103	1.33245
A10	A08.186.211.730.885.287.500.571.735.Visual.Cortex	CNS	1.68442e-09	1.00287e-09	0.0465178	1.33238
N02C	Uterus	Other	3.1411e-09	1.87128e-09	0.0466162	1.33146
R03BA	A15.382.520.604.800.Palatine.Tonsil	Blood/Immune	3.31593e-09	1.98499e-09	0.0474103	1.32413
C02	A05.360.319.679.490.Endometrium	Other	2.61047e-09	1.56577e-09	0.0477363	1.32115
N02C	A05.360.Genitalia	Other	3.9831e-09	2.38967e-09	0.047777	1.32078
A10	Uterus	Other	2.7957e-09	1.67785e-09	0.0478325	1.32028
L04	A15.382.520.604.800.Palatine.Tonsil	Blood/Immune	1.32266e-09	7.9569e-10	0.0482289	1.31669
N02C	A05.810.453.Kidney	Other	3.26861e-09	1.96681e-09	0.0482679	1.31634
R03A	A15.382.490.315.583.Neutrophils	Blood/Immune	6.52715e-09	3.93243e-09	0.0484745	1.31449
L04	Whole_Blood	Blood/Immune	1.32351e-09	7.99721e-10	0.0489653	1.31011
A02B	A15.382.490.315.583.Neutrophils	Blood/Immune	4.14208e-09	2.50648e-09	0.0492115	1.30793
S01E	A03.556.124.684.Intestine..Small	Digestive	5.15944e-09	3.12466e-09	0.0493486	1.30673
R03A	A11.329.171.Chondrocytes	Musculoskeletal/Connective	3.73218e-09	2.26217e-09	0.0494897	1.30549
N02A	A06.407.900.Thyroid.Gland	Other	5.68628e-09	3.45164e-09	0.0497365	1.30332
A02B	A08.186.211.730.885.287.500.270.Frontal.Lobe	CNS	3.08521e-09	1.87321e-09	0.0497769	1.30297
N02A	Brain_Frontal_Cortex_(BA9)	CNS	4.34895e-09	2.64416e-09	0.0500116	1.30093
C08	A03.556.875.Upper.Gastrointestinal.Tract	Digestive	4.60548e-09	2.80163e-09	0.050103	1.30014
R06A	A10.272.497.Epidermis	Other	2.81157e-09	1.71468e-09	0.0505334	1.29642
N02A	A15.145.229.637.555.Leukocytes..Mononuclear	Blood/Immune	6.81874e-09	4.16181e-09	0.0506685	1.29526
N06A	A09.371.729.Retina	CNS	1.3203e-09	8.0596e-10	0.0506926	1.29506
N06A	A08.186.211.464.710.225.Entorhinal.Cortex	CNS	1.24651e-09	7.61044e-10	0.0507216	1.29481
C02	A15.145.846.Serum	Blood/Immune	3.09364e-09	1.88919e-09	0.0507579	1.2945
N02BE	A15.145.229.637.555.Leukocytes..Mononuclear	Blood/Immune	3.05801e-09	1.86866e-09	0.0508701	1.29354
M05B	A11.620.520.Myocytes..Smooth.Muscle	Musculoskeletal/Connective	1.93212e-09	1.18274e-09	0.0511713	1.29097
A10	A06.407.312.Gonads	Other	1.99045e-09	1.22053e-09	0.0514652	1.28849
C07	A05.360.319.Genitalia..Female	Other	3.3464e-09	2.05827e-09	0.051993	1.28405
A02B	A11.329.830.Stromal.Cells	Musculoskeletal/Connective	3.60007e-09	2.21604e-09	0.0521288	1.28292
N02C	A05.360.444.Genitalia..Male	Other	3.32656e-09	2.04789e-09	0.0521466	1.28277
C10AA	A11.329.372.600.Macrophages..Alveolar	Blood/Immune	4.78724e-09	2.94805e-09	0.052202	1.28231
M01A	A15.145.229.637.555.Leukocytes..Mononuclear	Blood/Immune	3.11647e-09	1.92704e-09	0.0529136	1.27643
M05B	A11.443.Erythroid.Cells	Blood/Immune	1.79518e-09	1.11091e-09	0.053052	1.2753
C02	Brain_Frontal_Cortex_(BA9)	CNS	1.89486e-09	1.17305e-09	0.0531203	1.27474
C10AA	A11.382.Endocrine.Cells	Other	3.99382e-09	2.47257e-09	0.0531279	1.27468
C08	A11.329.Connective.Tissue.Cells	Musculoskeletal/Connective	4.04164e-09	2.50484e-09	0.0533145	1.27315
N02C	A11.872.700.500.Induced.Pluripotent.Stem.Cells	Other	3.59969e-09	2.23151e-09	0.0533593	1.27279
M05B	A05.360.319.679.Uterus	Other	2.11498e-09	1.31181e-09	0.0534531	1.27203
C03	A11.872.653.Neural.Stem.Cells	CNS	4.36939e-09	2.71176e-09	0.0535603	1.27116
C03	A15.382.490.555.567.622.Lymphocytes..Null	Blood/Immune	3.91076e-09	2.42934e-09	0.0537204	1.26986
C03	A10.165.114.830.500.750.Subcutaneous.Fat..Abdominal	Adipose	3.74703e-09	2.33425e-09	0.0542206	1.26584
C01D	A11.443.Erythroid.Cells	Blood/Immune	1.53027e-09	9.53671e-10	0.0542903	1.26528
S01E	A10.690.467.Muscle..Smooth	Musculoskeletal/Connective	4.76471e-09	2.97134e-09	0.0544061	1.26435
R06A	A03.620.Liver	Liver	2.61206e-09	1.6304e-09	0.0545675	1.26307
C10AA	A11.872.653.Neural.Stem.Cells	CNS	4.21366e-09	2.63126e-09	0.0546461	1.26244
S01E	A15.382.Immune.System	Blood/Immune	4.91863e-09	3.07517e-09	0.0548586	1.26076
C10AA	Kidney_Cortex	Other	4.13894e-09	2.59109e-09	0.0550914	1.25892
N02C	A11.329.372.600.Macrophages..Alveolar	Blood/Immune	4.0455e-09	2.53356e-09	0.0551594	1.25838
C08	A05.360.319.Genitalia..Female	Other	4.63145e-09	2.9027e-09	0.0552927	1.25733
N06A	Brain_Frontal_Cortex_(BA9)	CNS	1.15473e-09	7.2417e-10	0.0554052	1.25645
R03A	Esophagus_Gastroesophageal_Junction	Digestive	4.15688e-09	2.61072e-09	0.0556664	1.25441
N02BA	A11.872.653.Neural.Stem.Cells	CNS	3.79858e-09	2.38643e-09	0.0557213	1.25398
R03A	A05.360.319.679.256.Cervix.Uteri	Other	4.58573e-09	2.8844e-09	0.055936	1.25231
N02A	A08.186.211.730.885.287.249.Basal.Ganglia	CNS	4.72672e-09	2.98243e-09	0.0564997	1.24795
N06A	A15.145.229.637.555.Leukocytes..Mononuclear	Blood/Immune	1.35354e-09	8.54352e-10	0.0565637	1.24746
R03BA	A08.186.211.132.810.428.200.Cerebellum	CNS	2.07752e-09	1.31198e-09	0.0566542	1.24677
L04	Lung	Other	1.28221e-09	8.11006e-10	0.0569379	1.2446
S01E	Breast_Mammary_Tissue	Other	3.72637e-09	2.36788e-09	0.0577764	1.23825
N02C	A05.810.890.Urinary.Bladder	Other	3.53076e-09	2.24892e-09	0.0582101	1.235
M05B	A11.329.Connective.Tissue.Cells	Musculoskeletal/Connective	1.97885e-09	1.2619e-09	0.0584234	1.23341
N02A	A11.118.637.555.567.569.200.700.T.Lymphocytes..Regulatory	Blood/Immune	5.67465e-09	3.62609e-09	0.0587973	1.23064
N02BE	A08.186.211.132.Brain.Stem	CNS	2.25002e-09	1.43952e-09	0.0590223	1.22898
C10AA	A11.436.397.Keratinocytes	Other	6.46976e-09	4.14241e-09	0.0591635	1.22795
N02BE	Brain_Anterior_cingulate_cortex_(BA24)	CNS	2.01356e-09	1.28957e-09	0.059213	1.22758
M05B	A15.145.229.Blood.Cells	Blood/Immune	2.27273e-09	1.45571e-09	0.0592318	1.22745
C02	A11.436.275.Endothelial.Cells	Other	2.45988e-09	1.57565e-09	0.0592394	1.22739
S01E	A08.186.211.730.885.287.500.571.735.Visual.Cortex	CNS	3.67299e-09	2.35684e-09	0.0595646	1.22501
M01A	A15.382.520.604.800.Palatine.Tonsil	Blood/Immune	2.80802e-09	1.80549e-09	0.0599411	1.22228
N02C	A11.872.580.Mesenchymal.Stem.Cells	Other	2.97279e-09	1.91166e-09	0.0599636	1.22211
N02BA	A11.627.340.360.Granulocyte.Precursor.Cells	Blood/Immune	3.42489e-09	2.21583e-09	0.0610949	1.214
C09	A02.165.Cartilage	Musculoskeletal/Connective	4.27727e-09	2.76874e-09	0.0611923	1.2133
M05B	A10.690.467.Muscle..Smooth	Musculoskeletal/Connective	1.80323e-09	1.16776e-09	0.0612732	1.21273
C03	A03.556.500.760.Salivary.Glands	Digestive	3.27273e-09	2.12093e-09	0.0614075	1.21178
C03	Breast_Mammary_Tissue	Other	3.27437e-09	2.12366e-09	0.0615551	1.21074
B01A	A15.145.229.637.555.Leukocytes..Mononuclear	Blood/Immune	3.3695e-09	2.187e-09	0.0616956	1.20975
N02BE	A11.872.Stem.Cells	Other	3.21101e-09	2.08436e-09	0.0617165	1.2096
M05B	A03.556.124.369.Intestinal.Mucosa	Digestive	2.07964e-09	1.35041e-09	0.0617801	1.20915
L04	Thyroid	Other	1.10231e-09	7.16896e-10	0.0620706	1.20711
N02A	A15.382.Immune.System	Blood/Immune	6.41048e-09	4.16973e-09	0.0620994	1.20691
N02C	A11.872.Stem.Cells	Other	3.80172e-09	2.47369e-09	0.0621639	1.20646
N06A	A15.382.520.604.800.Palatine.Tonsil	Blood/Immune	1.22561e-09	7.97617e-10	0.0621972	1.20623
N02BE	A08.186.211.730.885.287.249.Basal.Ganglia	CNS	2.16282e-09	1.40761e-09	0.062205	1.20617
C07	A15.145.229.637.555.Leukocytes..Mononuclear	Blood/Immune	3.11755e-09	2.02936e-09	0.0622424	1.20591
M01A	A10.165.114.830.500.750.Subcutaneous.Fat..Abdominal	Adipose	2.53602e-09	1.65086e-09	0.0622463	1.20589
C09	Adipose_Subcutaneous	Adipose	4.01808e-09	2.61954e-09	0.0625291	1.20392
C10AA	A06.407.Endocrine.Glands	Other	4.53629e-09	2.95767e-09	0.062547	1.20379
C03	A10.549.Lymphoid.Tissue	Blood/Immune	3.58191e-09	2.33646e-09	0.0626318	1.20321
C02	Spleen	Blood/Immune	2.22289e-09	1.45203e-09	0.0628991	1.20136
N02BE	A15.382.520.604.700.Spleen	Blood/Immune	2.60231e-09	1.70307e-09	0.0632549	1.19891
N02BE	A15.145.Blood	Blood/Immune	3.28838e-09	2.15281e-09	0.0633205	1.19846
A02B	A08.186.211.730.885.287.500.Cerebral.Cortex	CNS	2.84229e-09	1.86136e-09	0.0633815	1.19804
C10AA	A10.615.284.473.Chorion	Other	4.81545e-09	3.15856e-09	0.0636832	1.19598
N02BE	A15.382.520.604.800.Palatine.Tonsil	Blood/Immune	2.96249e-09	1.94339e-09	0.0637052	1.19583
R06A	A02.835.583.443.800.800.Synovial.Fluid	Blood/Immune	2.96505e-09	1.94531e-09	0.0637288	1.19566
R06A	Brain_Frontal_Cortex_(BA9)	CNS	1.70014e-09	1.11679e-09	0.0639605	1.19409
N02BE	Brain_Cerebellum	CNS	2.11133e-09	1.38728e-09	0.0640139	1.19373
C09	A10.336.707.Prostate	Other	3.87059e-09	2.54369e-09	0.0640493	1.19349
R06A	Esophagus_Mucosa	Digestive	2.2871e-09	1.50397e-09	0.0641664	1.19269
A02B	A11.118.637.555.567.569.T.Lymphocytes	Blood/Immune	3.88151e-09	2.55342e-09	0.06424	1.19219
M01A	A11.118.637.Leukocytes	Blood/Immune	2.75259e-09	1.81193e-09	0.0643622	1.19137
B01A	A11.329.114.Adipocytes	Adipose	3.05791e-09	2.01502e-09	0.0645634	1.19001
C08	Kidney_Cortex	Other	3.78455e-09	2.49491e-09	0.0646449	1.18947
C02	A03.556.249.124.Ileum	Digestive	2.58543e-09	1.70743e-09	0.0649849	1.18719
R03A	A07.541.510.110.Aortic.Valve	Cardiovascular	5.27193e-09	3.48518e-09	0.0651815	1.18588
C07	A10.165.114.830.500.750.Subcutaneous.Fat..Abdominal	Adipose	2.78096e-09	1.84067e-09	0.0654139	1.18433
N02BE	Brain_Nucleus_accumbens_(basal_ganglia)	CNS	1.85004e-09	1.22464e-09	0.0654346	1.18419
R03BA	Ovary	Other	2.44653e-09	1.61949e-09	0.065435	1.18419
C01D	A11.329.629.Osteoblasts	Musculoskeletal/Connective	1.47663e-09	9.77531e-10	0.0654493	1.18409
S01E	A11.620.520.Myocytes..Smooth.Muscle	Musculoskeletal/Connective	4.72728e-09	3.14203e-09	0.0662223	1.179
R03A	Skin_Not_Sun_Exposed_(Suprapubic)	Other	4.86624e-09	3.23628e-09	0.0663354	1.17825
A02B	A11.443.Erythroid.Cells	Blood/Immune	3.13953e-09	2.0921e-09	0.0667224	1.17573
R06A	Prostate	Other	2.51333e-09	1.67506e-09	0.0667508	1.17554
C03	A03.556.249.124.Ileum	Digestive	4.53561e-09	3.02352e-09	0.0667929	1.17527
M01A	A08.186.211.464.710.225.Entorhinal.Cortex	CNS	2.01789e-09	1.34576e-09	0.0668792	1.17471
M05B	Ovary	Other	1.65951e-09	1.1068e-09	0.0668883	1.17465
N02BA	A15.382.680.Phagocytes	Blood/Immune	3.67684e-09	2.45584e-09	0.067173	1.17281
C08	Adipose_Visceral_(Omentum)	Adipose	3.44277e-09	2.30059e-09	0.0672655	1.17221
H03A	A03.556.875.875.Stomach	Digestive	4.41859e-09	2.96403e-09	0.068015	1.1674
C03	A15.145.846.Serum	Blood/Immune	3.65909e-09	2.45769e-09	0.0682655	1.1658
C08	A15.145.300.Fetal.Blood	Blood/Immune	4.21804e-09	2.8335e-09	0.0682916	1.16563
C02	A11.329.171.Chondrocytes	Musculoskeletal/Connective	2.2808e-09	1.53947e-09	0.0692296	1.15971
C03	A11.329.171.Chondrocytes	Musculoskeletal/Connective	3.37844e-09	2.28176e-09	0.0693528	1.15894
N02BE	Brain_Hypothalamus	CNS	1.81749e-09	1.22888e-09	0.0695735	1.15756
N02BA	A10.165.114.830.500.750.Subcutaneous.Fat..Abdominal	Adipose	3.61237e-09	2.44528e-09	0.0697998	1.15615
N02BA	A15.382.812.522.Macrophages	Blood/Immune	3.65439e-09	2.47449e-09	0.0698608	1.15577
N02C	Colon_Sigmoid	Digestive	2.77324e-09	1.87927e-09	0.0700126	1.15482
C01D	A10.336.707.Prostate	Other	1.2017e-09	8.14862e-10	0.0701423	1.15402
N02BE	A15.145.229.Blood.Cells	Blood/Immune	3.02256e-09	2.05551e-09	0.0707177	1.15047
C07	A03.556.875.875.Stomach	Digestive	2.86136e-09	1.9489e-09	0.0710263	1.14858
A02B	Brain_Hypothalamus	CNS	2.54387e-09	1.73277e-09	0.0710396	1.1485
N02C	A04.411.Lung	Other	3.48786e-09	2.37794e-09	0.0712212	1.14739
C03	A03.556.500.760.464.Parotid.Gland	Digestive	2.93541e-09	2.00174e-09	0.0712659	1.14712
N02BA	A10.165.114.830.750.Subcutaneous.Fat	Adipose	3.49467e-09	2.39327e-09	0.0721166	1.14196
M01A	A11.329.114.Adipocytes	Adipose	2.52266e-09	1.73337e-09	0.0727863	1.13795
C07	A15.382.490.555.567.622.Lymphocytes..Null	Blood/Immune	2.89688e-09	1.99059e-09	0.0727955	1.1379
C03	A15.145.229.637.555.Leukocytes..Mononuclear	Blood/Immune	3.67304e-09	2.52487e-09	0.0728702	1.13745
N02A	A14.549.167.Dentition	Other	5.0139e-09	3.44797e-09	0.0729506	1.13697
H03A	A03.556.124.526.767.Rectum	Digestive	4.61732e-09	3.17872e-09	0.0731711	1.13566
C10AA	Small_Intestine_Terminal_Ileum	Digestive	5.03385e-09	3.46615e-09	0.0732106	1.13543
C07	A07.541.560.Heart.Ventricles	Cardiovascular	2.52581e-09	1.74001e-09	0.0733054	1.13486
C07	A05.810.453.Kidney	Other	2.28742e-09	1.57815e-09	0.0736081	1.13307
A10	A11.872.190.Embryonic.Stem.Cells	Other	2.64825e-09	1.8275e-09	0.0736528	1.13281
L04	Small_Intestine_Terminal_Ileum	Digestive	1.25705e-09	8.67497e-10	0.0736605	1.13277
C10AA	Whole_Blood	Blood/Immune	4.35427e-09	3.01363e-09	0.0742487	1.12931
C03	A03.556.875.875.Stomach	Digestive	3.99936e-09	2.76821e-09	0.0742645	1.12922
H03A	A11.872.Stem.Cells	Other	4.10837e-09	2.84405e-09	0.0742923	1.12906
C08	A11.872.190.260.Embryoid.Bodies	Other	4.44007e-09	3.07436e-09	0.0743372	1.12879
N02BE	A11.118.637.555.567.562.B.Lymphocytes	Blood/Immune	2.71058e-09	1.87898e-09	0.0745695	1.12744
C02	A10.615.Membranes	Other	2.39777e-09	1.66266e-09	0.0746336	1.12707
C02	A15.145.300.Fetal.Blood	Blood/Immune	2.41462e-09	1.67498e-09	0.0747098	1.12662
A10	Testis	Other	1.40565e-09	9.77161e-10	0.0751461	1.12409
R03A	Skin_Sun_Exposed_(Lower_leg)	Other	4.67546e-09	3.25807e-09	0.0756381	1.12126
N02C	A11.329.114.Adipocytes	Adipose	2.62192e-09	1.82766e-09	0.0757041	1.12088
B01A	A11.118.637.555.567.562.B.Lymphocytes	Blood/Immune	2.83652e-09	1.97856e-09	0.0758395	1.1201
N02C	Pancreas	Pancreas	3.01813e-09	2.1053e-09	0.0758449	1.12007
N02BE	A10.165.114.830.750.Subcutaneous.Fat	Adipose	2.01231e-09	1.40519e-09	0.0760642	1.11882
R03A	A15.378.316.Bone.Marrow.Cells	Blood/Immune	5.85333e-09	4.09028e-09	0.07621	1.11799
R06A	A03.556.124.526.767.Rectum	Digestive	2.47964e-09	1.73304e-09	0.0762435	1.1178
R03BA	A15.145.Blood	Blood/Immune	2.97734e-09	2.08259e-09	0.0764117	1.11684
R03BA	A15.145.846.Serum	Blood/Immune	2.71633e-09	1.90182e-09	0.0766066	1.11573
N02C	A05.360.319.887.Vulva	Other	3.45453e-09	2.42282e-09	0.0769583	1.11374
M05B	Nerve_Tibial	Other	1.57139e-09	1.10259e-09	0.077052	1.11322
R06A	A08.186.211.730.317.357.Hypothalamus	CNS	2.25944e-09	1.58602e-09	0.0771372	1.11274
C02	Brain_Hippocampus	CNS	1.69733e-09	1.19505e-09	0.0777598	1.10924
C09	A05.360.319.679.490.Endometrium	Other	4.12159e-09	2.90363e-09	0.0778825	1.10856
C02	A07.231.908.Veins	Cardiovascular	2.4549e-09	1.72953e-09	0.0778913	1.10851
N02C	Cells_Transformed_fibroblasts	Musculoskeletal/Connective	2.83048e-09	1.99521e-09	0.0780026	1.10789
H03A	A15.382.680.Phagocytes	Blood/Immune	5.49228e-09	3.8779e-09	0.0783436	1.106
C08	A11.872.653.Neural.Stem.Cells	CNS	4.13444e-09	2.92739e-09	0.0789267	1.10278
C08	A10.165.114.830.750.Subcutaneous.Fat	Adipose	3.50187e-09	2.48161e-09	0.0791033	1.10181
C01D	Heart_Atrial_Appendage	Cardiovascular	1.23762e-09	8.78859e-10	0.0795341	1.09945
R03A	A15.145.846.Serum	Blood/Immune	4.25895e-09	3.02866e-09	0.0798297	1.09784
S01E	A10.165.450.300.Cicatrix	Musculoskeletal/Connective	3.82178e-09	2.71804e-09	0.07985	1.09773
C03	A09.371.729.Retina	CNS	2.82983e-09	2.01316e-09	0.079912	1.09739
H03A	A15.378.316.Bone.Marrow.Cells	Blood/Immune	5.62246e-09	4.0008e-09	0.079961	1.09712
C02	A15.382.680.Phagocytes	Blood/Immune	2.36003e-09	1.67939e-09	0.0799681	1.09708
S01E	A03.556.Gastrointestinal.Tract	Digestive	4.52605e-09	3.22783e-09	0.0804284	1.09459
N02BE	Brain_Putamen_(basal_ganglia)	CNS	1.77152e-09	1.26403e-09	0.0805354	1.09401
N02C	A11.329.830.Stromal.Cells	Musculoskeletal/Connective	2.80967e-09	2.00609e-09	0.0806709	1.09328
N02C	A07.541.510.110.Aortic.Valve	Cardiovascular	2.94084e-09	2.10234e-09	0.08093	1.09189
C02	A07.231.Blood.Vessels	Cardiovascular	2.43655e-09	1.74458e-09	0.0812611	1.09012
R06A	Brain_Hippocampus	CNS	1.74262e-09	1.24785e-09	0.0812831	1.09
A02B	A10.336.707.Prostate	Other	2.50137e-09	1.79254e-09	0.0814425	1.08915
C08	A05.360.319.679.490.Endometrium	Other	4.01507e-09	2.87922e-09	0.0815838	1.0884
C08	A15.145.229.637.555.Leukocytes..Mononuclear	Blood/Immune	3.85332e-09	2.76337e-09	0.0815942	1.08834
C09	A05.360.319.679.690.Myometrium	Musculoskeletal/Connective	3.53604e-09	2.53597e-09	0.0816057	1.08828
N02BE	Brain_Caudate_(basal_ganglia)	CNS	1.74282e-09	1.25138e-09	0.0818522	1.08697
R03A	A03.620.Liver	Liver	4.18152e-09	3.00573e-09	0.0820851	1.08574
L04	A10.690.467.Muscle..Smooth	Musculoskeletal/Connective	1.24353e-09	8.93869e-10	0.0820864	1.08573
M05B	Artery_Aorta	Cardiovascular	1.58539e-09	1.14243e-09	0.0826085	1.08298
M01A	A02.835.232.834.151.Cervical.Vertebrae	Musculoskeletal/Connective	2.37224e-09	1.71051e-09	0.0827421	1.08227
C03	Heart_Left_Ventricle	Cardiovascular	3.22647e-09	2.32802e-09	0.082884	1.08153
R03BA	A03.620.Liver	Liver	2.25453e-09	1.62721e-09	0.082947	1.0812
N02C	A05.360.444.492.362.Foreskin	Other	2.81964e-09	2.03825e-09	0.0832769	1.07948
N02C	A10.165.114.830.500.750.Subcutaneous.Fat..Abdominal	Adipose	2.99246e-09	2.16677e-09	0.0836285	1.07765
N02C	A11.872.378.Hematopoietic.Stem.Cells	Blood/Immune	3.21666e-09	2.32914e-09	0.0836313	1.07763
C10AA	A06.407.312.Gonads	Other	4.12695e-09	2.9979e-09	0.0843155	1.07409
A10	Cervix_Endocervix	Other	2.10463e-09	1.52921e-09	0.0843664	1.07383
C03	A05.360.319.Genitalia..Female	Other	3.43863e-09	2.49873e-09	0.0843873	1.07372
N02A	Fallopian_Tube	Other	4.53167e-09	3.30584e-09	0.0852174	1.06947
C02	A11.872.653.Neural.Stem.Cells	CNS	2.39366e-09	1.74666e-09	0.0852779	1.06916
C09	Adrenal_Gland	Other	4.01649e-09	2.93182e-09	0.0853485	1.0688
C03	A03.556.124.684.Intestine..Small	Digestive	4.04134e-09	2.95059e-09	0.0853945	1.06857
N02BA	A11.329.372.600.Macrophages..Alveolar	Blood/Immune	3.4744e-09	2.5367e-09	0.0853972	1.06856
N02A	Prostate	Other	4.94649e-09	3.61545e-09	0.0856322	1.06736
R06A	A15.145.Blood	Blood/Immune	2.50742e-09	1.83643e-09	0.0860664	1.06517
N06A	A11.872.378.Hematopoietic.Stem.Cells	Blood/Immune	1.17335e-09	8.5966e-10	0.0861429	1.06478
M05B	A03.556.249.124.Ileum	Digestive	2.27595e-09	1.66891e-09	0.0863251	1.06386
R03BA	Uterus	Other	2.25778e-09	1.65853e-09	0.0867079	1.06194
C02	A07.231.908.670.874.Umbilical.Veins	Cardiovascular	2.25463e-09	1.66299e-09	0.0875859	1.05757
S01E	A11.118.637.555.567.562.B.Lymphocytes	Blood/Immune	4.24427e-09	3.13126e-09	0.0876369	1.05731
R03A	A05.810.890.Urinary.Bladder	Other	4.07557e-09	3.01187e-09	0.0880008	1.05551
H03A	A06.407.900.Thyroid.Gland	Other	3.23074e-09	2.38859e-09	0.0880967	1.05504
R06A	Brain_Cortex	CNS	1.63158e-09	1.20885e-09	0.0885566	1.05278
C09	Adipose_Visceral_(Omentum)	Adipose	3.64578e-09	2.70419e-09	0.0887975	1.0516
C07	A10.615.550.Mucous.Membrane	Other	2.71244e-09	2.01408e-09	0.0890324	1.05045
C01D	A02.835.583.443.800.Synovial.Membrane	Musculoskeletal/Connective	1.31218e-09	9.74441e-10	0.0890555	1.05034
N02BA	A15.382.812.260.Dendritic.Cells	Blood/Immune	3.39133e-09	2.52017e-09	0.0892034	1.04962
C09	A15.382.520.604.700.Spleen	Blood/Immune	4.051e-09	3.01406e-09	0.0894687	1.04833
N02A	A09.371.729.Retina	CNS	4.13043e-09	3.0737e-09	0.0895071	1.04814
C10AA	Adipose_Subcutaneous	Adipose	3.02466e-09	2.25444e-09	0.0898552	1.04646
C10AA	Breast_Mammary_Tissue	Other	3.12186e-09	2.32981e-09	0.0901284	1.04514
R06A	A08.186.211.730.885.287.500.670.Parietal.Lobe	CNS	1.64715e-09	1.23024e-09	0.0903038	1.04429
L04	A11.118.637.555.567.562.B.Lymphocytes	Blood/Immune	1.1109e-09	8.30373e-10	0.0904747	1.04347
C01D	A05.810.453.324.Kidney.Cortex	Other	1.47893e-09	1.10612e-09	0.0906051	1.04285
N02A	A11.872.190.260.Embryoid.Bodies	Other	5.11159e-09	3.82694e-09	0.0908263	1.04179
C07	A15.145.300.Fetal.Blood	Blood/Immune	2.69305e-09	2.01666e-09	0.0908731	1.04156
R06A	Skin_Sun_Exposed_(Lower_leg)	Other	2.05229e-09	1.53746e-09	0.0909622	1.04114
C08	A15.382.520.604.700.Spleen	Blood/Immune	3.6769e-09	2.75744e-09	0.0911923	1.04004
C08	A05.810.453.Kidney	Other	2.98614e-09	2.23993e-09	0.0912429	1.0398
C10AA	A05.360.319.Genitalia..Female	Other	3.95756e-09	2.97804e-09	0.091938	1.0365
C02	A05.360.319.679.Uterus	Other	2.10031e-09	1.58173e-09	0.0921127	1.03568
M05B	A03.734.Pancreas	Pancreas	1.48085e-09	1.11535e-09	0.0921387	1.03556
N02BE	Brain_Substantia_nigra	CNS	1.62212e-09	1.22189e-09	0.0921638	1.03544
C08	Adipose_Subcutaneous	Adipose	3.18936e-09	2.40296e-09	0.0922112	1.03522
A02B	A15.382.490.555.567.537.Killer.Cells..Natural	Blood/Immune	3.09398e-09	2.33199e-09	0.0922943	1.03483
R03BA	Esophagus_Gastroesophageal_Junction	Digestive	1.95792e-09	1.47685e-09	0.0924631	1.03403
N02A	A15.145.229.637.555.567.562.725.Plasma.Cells	Blood/Immune	4.87597e-09	3.68072e-09	0.0926299	1.03325
C01D	A05.360.319.679.690.Myometrium	Musculoskeletal/Connective	1.2401e-09	9.36164e-10	0.0926421	1.03319
N02BE	A08.186.211.730.317.Diencephalon	CNS	2.11391e-09	1.5965e-09	0.0927374	1.03275
B01A	A15.382.Immune.System	Blood/Immune	2.8696e-09	2.17384e-09	0.0934071	1.02962
M01A	Uterus	Other	2.13743e-09	1.62449e-09	0.0941279	1.02628
N06A	A11.118.637.Leukocytes	Blood/Immune	1.03986e-09	7.91102e-10	0.0943488	1.02526
S01E	Prostate	Other	3.56151e-09	2.71193e-09	0.0945448	1.02436
M01A	Spleen	Blood/Immune	2.47807e-09	1.88722e-09	0.094578	1.02421
N02C	A10.336.707.Prostate	Other	3.03491e-09	2.31339e-09	0.0947792	1.02329
N06A	Brain_Amygdala	CNS	9.33824e-10	7.12905e-10	0.0951172	1.02174
A02B	A15.145.229.188.Blood.Platelets	Blood/Immune	3.08541e-09	2.3568e-09	0.0952419	1.02117
R03A	A10.615.Membranes	Other	4.19071e-09	3.20241e-09	0.0953331	1.02076
N02A	Bladder	Other	4.51297e-09	3.45167e-09	0.0955261	1.01988
C07	A10.549.400.Lymph.Nodes	Blood/Immune	2.36379e-09	1.81021e-09	0.0958077	1.0186
C07	A07.541.358.Heart.Atria	Cardiovascular	2.2586e-09	1.73197e-09	0.0961064	1.01725
N02BE	A11.872.378.Hematopoietic.Stem.Cells	Blood/Immune	2.15004e-09	1.64948e-09	0.0962087	1.01679
R03BA	A10.336.707.Prostate	Other	1.71723e-09	1.31926e-09	0.0965159	1.0154
L04	A11.620.520.Myocytes..Smooth.Muscle	Musculoskeletal/Connective	1.0896e-09	8.37376e-10	0.0965928	1.01506
M05B	A15.382.Immune.System	Blood/Immune	1.70398e-09	1.31016e-09	0.0967	1.01457
R06A	A15.382.812.260.Dendritic.Cells	Blood/Immune	2.05508e-09	1.58151e-09	0.0968969	1.01369
C07	A03.556.500.760.Salivary.Glands	Digestive	2.22578e-09	1.71347e-09	0.0969733	1.01335
R06A	A02.165.Cartilage	Musculoskeletal/Connective	2.12177e-09	1.63451e-09	0.097125	1.01267
C02	A03.556.124.369.Intestinal.Mucosa	Digestive	2.07646e-09	1.60194e-09	0.0974511	1.01121
C08	A10.165.114.830.500.750.Subcutaneous.Fat..Abdominal	Adipose	3.17394e-09	2.44898e-09	0.0974836	1.01107
N02C	Nerve_Tibial	Other	3.04388e-09	2.35069e-09	0.0976794	1.0102
S01E	A03.734.Pancreas	Pancreas	3.27941e-09	2.53541e-09	0.0979285	1.00909
N02BE	A11.872.190.Embryonic.Stem.Cells	Other	2.19405e-09	1.69703e-09	0.0980267	1.00866
R03BA	A14.724.Pharynx	Other	2.20266e-09	1.70389e-09	0.0980524	1.00854
R03A	A06.407.312.782.Testis	Other	2.98687e-09	2.31115e-09	0.098114	1.00827
N02A	A10.690.Muscles	Musculoskeletal/Connective	5.06852e-09	3.92225e-09	0.0981357	1.00817
C02	A10.615.550.Mucous.Membrane	Other	2.16066e-09	1.67288e-09	0.0982509	1.00766
N02A	A08.186.211.730.885.287.500.670.Parietal.Lobe	CNS	3.96942e-09	3.07724e-09	0.0985377	1.0064
M01A	A08.186.211.730.885.287.500.571.735.Visual.Cortex	CNS	1.72047e-09	1.33442e-09	0.0986467	1.00592
C01D	A11.118.637.555.567.569.200.700.T.Lymphocytes..Regulatory	Blood/Immune	1.30484e-09	1.0126e-09	0.0987674	1.00539
N02BE	Brain_Hippocampus	CNS	1.50509e-09	1.16885e-09	0.0989303	1.00467
M01A	Brain_Cortex	CNS	1.74175e-09	1.35393e-09	0.0991445	1.00373
N02BE	A15.382.490.555.567.537.Killer.Cells..Natural	Blood/Immune	2.08508e-09	1.62127e-09	0.0992079	1.00345
L04	A11.329.171.Chondrocytes	Musculoskeletal/Connective	9.84971e-10	7.6603e-10	0.0992544	1.00325
N06A	Brain_Putamen_(basal_ganglia)	CNS	9.58446e-10	7.46586e-10	0.099611	1.00169
C09	A05.360.Genitalia	Other	3.36992e-09	2.62581e-09	0.099679	1.0014
C10AA	A05.360.Genitalia	Other	3.44864e-09	2.68807e-09	0.0997562	1.00106
N06A	A08.186.211.865.428.Metencephalon	CNS	8.49939e-10	6.62606e-10	0.0997951	1.00089
C07	Heart_Left_Ventricle	Cardiovascular	2.0389e-09	1.59083e-09	0.099981	1.00008
C08	A11.872.190.Embryonic.Stem.Cells	Other	3.04731e-09	2.37846e-09	0.10006	0.999742
R03A	A05.360.319.Genitalia..Female	Other	3.06204e-09	2.39091e-09	0.100149	0.999352
M01A	Whole_Blood	Blood/Immune	2.37314e-09	1.85319e-09	0.100173	0.999251
N06A	A08.186.211.653.Mesencephalon	CNS	1.0281e-09	8.03356e-10	0.100315	0.998633
C01D	A17.815.Skin	Other	1.40003e-09	1.09403e-09	0.100325	0.998589
C07	Esophagus_Gastroesophageal_Junction	Digestive	2.28825e-09	1.78905e-09	0.100443	0.998082
A02B	A08.186.211.730.885.287.500.670.Parietal.Lobe	CNS	2.53221e-09	1.98006e-09	0.100474	0.997947
C03	A05.360.319.679.690.Myometrium	Musculoskeletal/Connective	2.89336e-09	2.26357e-09	0.100584	0.997469
M05B	A05.810.453.Kidney	Other	1.47559e-09	1.15519e-09	0.100738	0.996805
A10	Liver	Liver	1.50329e-09	1.17713e-09	0.100787	0.996595
S01E	A10.165.114.830.750.Subcutaneous.Fat	Adipose	3.56048e-09	2.79553e-09	0.101396	0.993977
M01A	Brain_Hippocampus	CNS	1.71015e-09	1.34366e-09	0.101552	0.99331
C02	Colon_Transverse	Digestive	2.07446e-09	1.63049e-09	0.101636	0.992954
R03BA	A05.810.890.Urinary.Bladder	Other	2.06475e-09	1.62447e-09	0.101859	0.992001
M05B	A03.556.500.760.Salivary.Glands	Digestive	1.94302e-09	1.53057e-09	0.102136	0.99082
L04	A11.627.340.360.Granulocyte.Precursor.Cells	Blood/Immune	1.18337e-09	9.34231e-10	0.102636	0.988702
A10	A05.360.Genitalia	Other	1.98702e-09	1.57024e-09	0.102859	0.987756
A10	A04.411.Lung	Other	1.9999e-09	1.58078e-09	0.102911	0.987538
S01E	A08.186.211.730.317.357.352.435.Hypothalamo.Hypophyseal.System	CNS	3.60522e-09	2.85199e-09	0.103096	0.98676
C03	A08.186.211.Brain	CNS	2.34101e-09	1.85547e-09	0.103532	0.984925
A02B	Whole_Blood	Blood/Immune	3.00902e-09	2.38658e-09	0.103689	0.984267
C02	A03.556.249.249.356.668.Colon..Sigmoid	Digestive	1.98869e-09	1.57833e-09	0.103835	0.983658
R06A	Small_Intestine_Terminal_Ileum	Digestive	1.839e-09	1.45966e-09	0.103856	0.983569
N06A	A11.627.624.249.Monocyte.Macrophage.Precursor.Cells	Blood/Immune	1.08516e-09	8.61878e-10	0.104003	0.982956
C01D	A15.382.490.315.583.Neutrophils	Blood/Immune	1.22193e-09	9.70799e-10	0.104073	0.982663
R03A	Cervix_Endocervix	Other	3.13655e-09	2.4922e-09	0.104097	0.982561
A02B	A11.329.629.Osteoblasts	Musculoskeletal/Connective	2.60393e-09	2.07215e-09	0.104443	0.981119
C02	A03.556.875.875.Stomach	Digestive	2.12814e-09	1.69362e-09	0.104455	0.981071
C07	A02.835.232.834.151.Cervical.Vertebrae	Musculoskeletal/Connective	1.90304e-09	1.51456e-09	0.104467	0.98102
N06A	Brain_Nucleus_accumbens_(basal_ganglia)	CNS	8.72458e-10	6.94373e-10	0.104473	0.980996
H03A	A11.329.372.600.Macrophages..Alveolar	Blood/Immune	3.58196e-09	2.85129e-09	0.104511	0.980837
N06A	A11.872.378.590.635.Granulocyte.Macrophage.Progenitor.Cells	Blood/Immune	1.11615e-09	8.91192e-10	0.105208	0.977952
C03	A03.556.124.Intestines	Digestive	2.9937e-09	2.39404e-09	0.105562	0.976492
M05B	A15.145.229.637.555.Leukocytes..Mononuclear	Blood/Immune	1.71402e-09	1.37097e-09	0.105609	0.976298
N02A	A08.186.211.132.810.428.200.Cerebellum	CNS	3.9912e-09	3.19269e-09	0.10563	0.976212
C02	A05.360.319.Genitalia..Female	Other	1.83779e-09	1.47554e-09	0.106474	0.972757
C03	A10.165.114.830.750.Subcutaneous.Fat	Adipose	2.83364e-09	2.27593e-09	0.106557	0.972416
N02A	A15.145.Blood	Blood/Immune	5.49746e-09	4.41793e-09	0.106685	0.971896
N02C	A15.382.490.555.567.622.Lymphocytes..Null	Blood/Immune	2.92275e-09	2.35031e-09	0.106831	0.971303
N02BE	Thyroid	Other	1.85738e-09	1.49392e-09	0.106879	0.971106
R03A	Uterus	Other	3.36741e-09	2.70914e-09	0.106938	0.970868
N02A	Cervix_Endocervix	Other	4.28163e-09	3.44718e-09	0.107106	0.970188
H03A	A11.443.Erythroid.Cells	Blood/Immune	3.22229e-09	2.5944e-09	0.107115	0.97015
C02	A05.360.319.679.690.Myometrium	Musculoskeletal/Connective	1.70315e-09	1.37134e-09	0.107126	0.970106
N02C	A05.360.319.Genitalia..Female	Other	2.63078e-09	2.12229e-09	0.107563	0.968336
M01A	A08.186.211.464.405.Hippocampus	CNS	1.73491e-09	1.39966e-09	0.107575	0.968289
N02BA	A15.145.300.Fetal.Blood	Blood/Immune	3.55503e-09	2.87085e-09	0.107799	0.967387
C02	A11.329.Connective.Tissue.Cells	Musculoskeletal/Connective	2.21212e-09	1.78693e-09	0.107868	0.967107
N02C	A07.541.560.Heart.Ventricles	Cardiovascular	2.44436e-09	1.97761e-09	0.108226	0.965668
M05B	A11.329.228.Fibroblasts	Musculoskeletal/Connective	1.26359e-09	1.02281e-09	0.108339	0.965215
R03BA	A02.835.232.834.151.Cervical.Vertebrae	Musculoskeletal/Connective	1.70102e-09	1.37778e-09	0.108488	0.964619
R03A	A06.407.900.Thyroid.Gland	Other	2.36621e-09	1.91824e-09	0.108688	0.963817
M01A	A02.835.583.443.800.Synovial.Membrane	Musculoskeletal/Connective	2.1865e-09	1.77274e-09	0.108713	0.963719
R03BA	A08.186.211.730.885.287.249.Basal.Ganglia	CNS	1.3977e-09	1.13324e-09	0.10872	0.96369
C02	Uterus	Other	1.8673e-09	1.51621e-09	0.109057	0.962347
C01D	Artery_Tibial	Cardiovascular	1.047e-09	8.50264e-10	0.109089	0.962218
N02A	A08.186.211.865.428.Metencephalon	CNS	3.85248e-09	3.13162e-09	0.109314	0.961325
N02A	Brain_Anterior_cingulate_cortex_(BA24)	CNS	3.34851e-09	2.72616e-09	0.109669	0.959915
L04	A11.329.228.Fibroblasts	Musculoskeletal/Connective	9.1404e-10	7.44335e-10	0.109724	0.959697
R03A	Breast_Mammary_Tissue	Other	3.12316e-09	2.55263e-09	0.110569	0.956365
N02BA	A02.835.232.834.151.Cervical.Vertebrae	Musculoskeletal/Connective	3.00337e-09	2.45503e-09	0.110598	0.956253
R03BA	A08.186.211.730.885.287.249.487.Corpus.Striatum	CNS	1.37685e-09	1.12615e-09	0.110738	0.955704
N06A	Brain_Cortex	CNS	9.09062e-10	7.44292e-10	0.110971	0.95479
C07	A10.165.114.830.750.Subcutaneous.Fat	Adipose	2.25859e-09	1.84989e-09	0.111056	0.954457
N02A	A15.145.229.188.Blood.Platelets	Blood/Immune	4.57656e-09	3.74958e-09	0.111128	0.954177
S01E	Testis	Other	2.66347e-09	2.18569e-09	0.111499	0.95273
M01A	A03.620.Liver	Liver	1.88162e-09	1.54524e-09	0.111671	0.952061
N02A	A15.382.490.555.567.537.Killer.Cells..Natural	Blood/Immune	4.26743e-09	3.50657e-09	0.111806	0.951534
C10AA	A09.371.Eye	Other	3.2695e-09	2.6896e-09	0.112067	0.950521
C07	A11.329.830.Stromal.Cells	Musculoskeletal/Connective	2.01064e-09	1.65707e-09	0.112494	0.948869
A02B	A02.835.232.834.151.Cervical.Vertebrae	Musculoskeletal/Connective	2.73498e-09	2.25483e-09	0.112576	0.948555
R06A	A05.360.319.887.Vulva	Other	1.87977e-09	1.55209e-09	0.112924	0.947214
B01A	A05.360.319.887.Vulva	Other	2.49055e-09	2.05756e-09	0.113056	0.946708
C02	Brain_Spinal_cord_(cervical_c-1)	CNS	1.4183e-09	1.1721e-09	0.11313	0.946422
C09	Artery_Tibial	Cardiovascular	3.02955e-09	2.51563e-09	0.114239	0.942186
C02	A08.186.211.464.710.225.Entorhinal.Cortex	CNS	1.56905e-09	1.30645e-09	0.114875	0.939776
R03BA	Adipose_Visceral_(Omentum)	Adipose	1.91304e-09	1.59683e-09	0.115453	0.937593
C09	Prostate	Other	3.66517e-09	3.06018e-09	0.115517	0.937353
C01D	Cervix_Ectocervix	Other	1.10521e-09	9.23069e-10	0.115591	0.937075
M01A	Brain_Nucleus_accumbens_(basal_ganglia)	CNS	1.57679e-09	1.32164e-09	0.116424	0.933957
N02C	A15.145.229.637.555.567.562.725.Plasma.Cells	Blood/Immune	3.18202e-09	2.67499e-09	0.117113	0.931395
A02B	A03.556.124.526.767.Rectum	Digestive	3.01439e-09	2.53478e-09	0.117178	0.931153
C09	A03.556.875.Upper.Gastrointestinal.Tract	Digestive	3.52218e-09	2.9638e-09	0.117338	0.930562
A02B	A11.118.637.Leukocytes	Blood/Immune	2.90937e-09	2.44829e-09	0.117352	0.930508
C01D	Brain_Cortex	CNS	8.66559e-10	7.29632e-10	0.117482	0.930027
C02	A02.165.Cartilage	Musculoskeletal/Connective	1.7034e-09	1.43465e-09	0.117549	0.929782
C07	Stomach	Digestive	1.6697e-09	1.41126e-09	0.11838	0.92672
L04	A11.436.397.Keratinocytes	Other	1.04433e-09	8.84013e-10	0.118732	0.925431
C02	A08.186.211.730.317.Diencephalon	CNS	1.7655e-09	1.49852e-09	0.119366	0.923119
C07	A07.541.358.100.Atrial.Appendage	Cardiovascular	2.03596e-09	1.72846e-09	0.119417	0.922933
C07	A11.872.190.260.Embryoid.Bodies	Other	2.28701e-09	1.94235e-09	0.11951	0.922597
H03A	A04.531.520.Nasal.Mucosa	Other	4.70913e-09	4.00585e-09	0.119885	0.921235
N02C	Cervix_Ectocervix	Other	2.24267e-09	1.90788e-09	0.119902	0.921175
N02BE	Brain_Spinal_cord_(cervical_c-1)	CNS	1.43062e-09	1.2173e-09	0.119949	0.921005
R03A	A07.231.114.Arteries	Cardiovascular	3.6411e-09	3.09832e-09	0.11996	0.920962
C09	A05.360.444.Genitalia..Male	Other	2.84555e-09	2.42534e-09	0.120346	0.919568
A10	A11.872.653.Neural.Stem.Cells	CNS	1.94812e-09	1.66126e-09	0.120463	0.919148
L04	A10.272.497.Epidermis	Other	1.10971e-09	9.46333e-10	0.12047	0.91912
S01E	Cells_Transformed_fibroblasts	Musculoskeletal/Connective	3.17009e-09	2.70452e-09	0.120569	0.918764
N02BA	A15.382.812.Mononuclear.Phagocyte.System	Blood/Immune	2.87225e-09	2.45337e-09	0.120852	0.917745
C08	A03.734.414.Islets.of.Langerhans	Pancreas	3.47616e-09	2.97201e-09	0.121074	0.916948
C01D	A08.186.211.730.885.287.500.270.Frontal.Lobe	CNS	9.58072e-10	8.19177e-10	0.12109	0.916891
N02BA	A15.382.490.555.567.Lymphocytes	Blood/Immune	3.51501e-09	3.00805e-09	0.121296	0.916154
C09	A15.145.229.188.Blood.Platelets	Blood/Immune	2.69836e-09	2.31123e-09	0.121504	0.915409
R03A	A03.556.249.249.356.668.Colon..Sigmoid	Digestive	3.28069e-09	2.81209e-09	0.121679	0.914785
C02	A11.443.Erythroid.Cells	Blood/Immune	1.81915e-09	1.5627e-09	0.122191	0.912961
C07	Small_Intestine_Terminal_Ileum	Digestive	2.49567e-09	2.14466e-09	0.122279	0.912648
S01E	A07.231.114.Arteries	Cardiovascular	3.13949e-09	2.70204e-09	0.122639	0.911373
N02C	A06.407.312.782.Testis	Other	2.33121e-09	2.00721e-09	0.122735	0.911031
R03A	A08.186.211.730.317.357.Hypothalamus	CNS	3.11091e-09	2.6797e-09	0.122837	0.910669
A10	Adipose_Subcutaneous	Adipose	1.64352e-09	1.41775e-09	0.123178	0.909466
A10	A05.360.319.Genitalia..Female	Other	1.93289e-09	1.66926e-09	0.123446	0.908522
N06A	A11.627.635.Myeloid.Progenitor.Cells	Blood/Immune	9.65599e-10	8.34028e-10	0.123482	0.908395
R06A	A15.382.490.555.567.622.Lymphocytes..Null	Blood/Immune	1.92686e-09	1.66505e-09	0.123587	0.908026
R03A	A03.556.875.Upper.Gastrointestinal.Tract	Digestive	3.40053e-09	2.94089e-09	0.123781	0.907347
N02A	Brain_Caudate_(basal_ganglia)	CNS	2.96866e-09	2.56784e-09	0.123821	0.907204
A02B	A11.118.637.555.567.569.200.700.T.Lymphocytes..Regulatory	Blood/Immune	2.5874e-09	2.23914e-09	0.123936	0.906804
C09	A15.145.300.Fetal.Blood	Blood/Immune	3.73996e-09	3.24094e-09	0.124256	0.905684
M01A	Brain_Cerebellum	CNS	1.51155e-09	1.31047e-09	0.124364	0.905306
N02A	A14.549.167.646.Periodontium	Other	4.23734e-09	3.67385e-09	0.124378	0.905258
M05B	A10.165.114.830.500.750.Subcutaneous.Fat..Abdominal	Adipose	1.24297e-09	1.07771e-09	0.124384	0.905234
R03A	A03.556.875.875.Stomach	Digestive	3.27763e-09	2.84286e-09	0.124468	0.904941
C02	A15.382.812.Mononuclear.Phagocyte.System	Blood/Immune	1.73524e-09	1.50643e-09	0.124683	0.904193
C02	A11.329.830.Stromal.Cells	Musculoskeletal/Connective	1.92483e-09	1.67493e-09	0.125237	0.902269
C01D	A10.165.114.830.500.750.Subcutaneous.Fat..Abdominal	Adipose	1.1553e-09	1.00539e-09	0.125257	0.902199
A10	A05.360.319.114.373.Fallopian.Tubes	Other	1.56068e-09	1.35861e-09	0.125333	0.901934
C02	A08.186.211.464.Limbic.System	CNS	1.46664e-09	1.28181e-09	0.126271	0.898696
C02	A10.690.Muscles	Musculoskeletal/Connective	1.75408e-09	1.53721e-09	0.126918	0.896477
N06A	Adipose_Subcutaneous	Adipose	8.41127e-10	7.38151e-10	0.127246	0.895355
C08	A10.549.400.Lymph.Nodes	Blood/Immune	2.83527e-09	2.49435e-09	0.127837	0.893344
A02B	A11.118.637.555.567.562.440.Precursor.Cells..B.Lymphoid	Blood/Immune	2.61707e-09	2.30957e-09	0.128577	0.890836
A02B	A08.186.211.730.317.357.352.435.Hypothalamo.Hypophyseal.System	CNS	2.71115e-09	2.39329e-09	0.128646	0.890602
B01A	A11.329.629.Osteoblasts	Musculoskeletal/Connective	1.9126e-09	1.68847e-09	0.128661	0.890552
C10AA	A11.872.190.Embryonic.Stem.Cells	Other	3.09924e-09	2.73876e-09	0.128897	0.889759
C08	A05.360.Genitalia	Other	2.7958e-09	2.47161e-09	0.128992	0.889437
A10	A06.407.Endocrine.Glands	Other	1.41215e-09	1.2489e-09	0.129087	0.889118
S01E	A03.556.249.124.Ileum	Digestive	3.65675e-09	3.23471e-09	0.129138	0.888945
A02B	Brain_Putamen_(basal_ganglia)	CNS	2.06552e-09	1.82738e-09	0.129171	0.888835
S01E	A15.382.490.555.567.622.Lymphocytes..Null	Blood/Immune	3.28939e-09	2.91171e-09	0.1293	0.888403
M01A	Cells_EBV-transformed_lymphocytes	Blood/Immune	1.83396e-09	1.62581e-09	0.129654	0.887213
C08	A11.872.378.590.635.Granulocyte.Macrophage.Progenitor.Cells	Blood/Immune	3.31213e-09	2.9377e-09	0.129774	0.886811
C01D	A03.556.500.760.464.Parotid.Gland	Digestive	1.39675e-09	1.23937e-09	0.129874	0.886476
C09	A10.615.789.Serous.Membrane	Other	3.30192e-09	2.93227e-09	0.13007	0.885824
H03A	A15.145.229.637.555.567.562.725.Plasma.Cells	Blood/Immune	2.36779e-09	2.10292e-09	0.130093	0.885747
C09	A05.360.319.114.630.Ovary	Other	3.15891e-09	2.81049e-09	0.130513	0.884347
S01E	A11.436.275.Endothelial.Cells	Other	3.28592e-09	2.92643e-09	0.130752	0.883551
C07	A10.615.284.473.Chorion	Other	1.95201e-09	1.74009e-09	0.130976	0.882807
N02C	A05.360.319.114.373.Fallopian.Tubes	Other	2.31681e-09	2.0663e-09	0.131094	0.882416
R03BA	A05.360.319.679.Uterus	Other	1.61768e-09	1.44416e-09	0.131324	0.881655
N02BA	A11.436.397.Keratinocytes	Other	2.94714e-09	2.6316e-09	0.131377	0.88148
C02	A15.382.520.604.700.Spleen	Blood/Immune	1.76564e-09	1.57688e-09	0.131421	0.881336
S01E	A10.165.450.300.425.Keloid	Musculoskeletal/Connective	3.03295e-09	2.70912e-09	0.131456	0.881219
A10	A03.620.Liver	Liver	1.32095e-09	1.18042e-09	0.131559	0.880878
N02A	Brain_Nucleus_accumbens_(basal_ganglia)	CNS	2.75611e-09	2.46436e-09	0.131701	0.880411
N06A	A15.145.229.Blood.Cells	Blood/Immune	8.22163e-10	7.35206e-10	0.131725	0.880332
R06A	A09.371.Eye	Other	1.735e-09	1.5535e-09	0.132034	0.879316
N02C	Colon_Transverse	Digestive	2.21652e-09	1.9873e-09	0.132351	0.878272
C07	Spleen	Blood/Immune	2.10258e-09	1.88859e-09	0.132789	0.876839
R03A	A06.407.312.Gonads	Other	2.55648e-09	2.29775e-09	0.13294	0.876346
N02A	A11.329.114.Adipocytes	Adipose	3.6662e-09	3.30007e-09	0.133296	0.875184
N06A	A08.186.211.730.885.287.500.270.Frontal.Lobe	CNS	8.61227e-10	7.75415e-10	0.133356	0.874987
C08	Uterus	Other	2.78084e-09	2.50446e-09	0.133423	0.874768
C08	A11.436.275.Endothelial.Cells	Other	2.90689e-09	2.61892e-09	0.133508	0.874492
C02	Small_Intestine_Terminal_Ileum	Digestive	1.6989e-09	1.53272e-09	0.133839	0.873416
C03	A07.231.114.Arteries	Cardiovascular	2.70119e-09	2.43698e-09	0.133841	0.873412
M01A	A02.835.583.443.800.800.Synovial.Fluid	Blood/Immune	1.91472e-09	1.72899e-09	0.134055	0.872716
M05B	A05.360.Genitalia	Other	1.51843e-09	1.37214e-09	0.13423	0.87215
C03	A05.810.890.Urinary.Bladder	Other	2.90561e-09	2.62801e-09	0.134443	0.87146
C03	A10.549.400.Lymph.Nodes	Blood/Immune	2.53139e-09	2.28967e-09	0.134456	0.871419
B01A	Kidney_Cortex	Other	1.90692e-09	1.72533e-09	0.134527	0.871192
A02B	A15.382.Immune.System	Blood/Immune	2.5045e-09	2.26636e-09	0.134564	0.871072
N02C	A14.549.885.Tongue	Other	2.52673e-09	2.28753e-09	0.134673	0.870718
A02B	Brain_Nucleus_accumbens_(basal_ganglia)	CNS	1.8978e-09	1.71836e-09	0.134705	0.870617
L04	A15.382.490.555.567.622.Lymphocytes..Null	Blood/Immune	8.9817e-10	8.13492e-10	0.134776	0.870386
C07	A15.145.229.188.Blood.Platelets	Blood/Immune	1.81501e-09	1.64854e-09	0.135453	0.868211
M05B	A11.329.171.Chondrocytes	Musculoskeletal/Connective	1.20322e-09	1.09352e-09	0.135597	0.867749
N02A	A15.145.229.637.555.567.569.200.CD4.Positive.T.Lymphocytes	Blood/Immune	4.18901e-09	3.81189e-09	0.135899	0.866785
N02BA	Whole_Blood	Blood/Immune	2.62417e-09	2.39097e-09	0.136203	0.865812
R03A	A11.118.637.555.567.562.440.Precursor.Cells..B.Lymphoid	Blood/Immune	3.37455e-09	3.07814e-09	0.136475	0.864946
C01D	Liver	Liver	1.13717e-09	1.03882e-09	0.136829	0.863821
B01A	A07.541.560.Heart.Ventricles	Cardiovascular	1.90972e-09	1.74515e-09	0.136912	0.863559
N02C	A10.272.497.Epidermis	Other	2.57781e-09	2.35691e-09	0.137038	0.86316
L04	A11.329.830.Stromal.Cells	Musculoskeletal/Connective	9.33327e-10	8.543e-10	0.137306	0.862312
A10	A03.556.124.369.Intestinal.Mucosa	Digestive	2.02578e-09	1.85576e-09	0.1375	0.861696
A10	A15.382.490.555.567.622.Lymphocytes..Null	Blood/Immune	1.76443e-09	1.61725e-09	0.137635	0.861272
C10AA	A11.872.378.590.635.Granulocyte.Macrophage.Progenitor.Cells	Blood/Immune	2.67861e-09	2.45526e-09	0.137643	0.861245
N02A	A07.541.358.100.Atrial.Appendage	Cardiovascular	3.26554e-09	2.99376e-09	0.137684	0.861115
R03BA	A08.186.211.865.428.Metencephalon	CNS	1.44839e-09	1.32795e-09	0.137704	0.861053
R03BA	A05.360.444.Genitalia..Male	Other	1.43558e-09	1.31878e-09	0.138171	0.859583
S01E	Pancreas	Pancreas	2.52025e-09	2.31859e-09	0.138524	0.858476
N02BE	Brain_Amygdala	CNS	1.31341e-09	1.20913e-09	0.138684	0.857972
N02BA	Kidney_Cortex	Other	2.16104e-09	1.99124e-09	0.1389	0.857299
N06A	Brain_Substantia_nigra	CNS	8.06674e-10	7.44291e-10	0.139223	0.856288
C02	A05.810.453.324.Kidney.Cortex	Other	1.50292e-09	1.38919e-09	0.139656	0.854939
C02	Adipose_Visceral_(Omentum)	Adipose	1.36999e-09	1.26832e-09	0.140035	0.853764
N02BA	A15.145.229.Blood.Cells	Blood/Immune	3.32107e-09	3.07803e-09	0.140303	0.852932
C01D	Heart_Left_Ventricle	Cardiovascular	8.98199e-10	8.33658e-10	0.140647	0.851871
R03A	A17.815.Skin	Other	3.30479e-09	3.0711e-09	0.140943	0.850956
S01E	A14.724.Pharynx	Other	2.75173e-09	2.55774e-09	0.140999	0.850784
R03BA	Lung	Other	1.83182e-09	1.70881e-09	0.141864	0.848128
S01E	Adipose_Visceral_(Omentum)	Adipose	2.8553e-09	2.66556e-09	0.142043	0.84758
C02	A11.118.637.Leukocytes	Blood/Immune	1.54827e-09	1.44902e-09	0.142649	0.845732
B01A	A15.382.490.315.583.Neutrophils	Blood/Immune	2.12694e-09	1.99262e-09	0.142894	0.844987
A10	Thyroid	Other	1.48968e-09	1.39595e-09	0.142953	0.844806
N02BA	A15.145.229.188.Blood.Platelets	Blood/Immune	2.74468e-09	2.57335e-09	0.143081	0.844418
C01D	A15.145.229.188.Blood.Platelets	Blood/Immune	1.08128e-09	1.01442e-09	0.143233	0.843957
R06A	A14.724.557.Nasopharynx	Other	1.732e-09	1.62764e-09	0.143637	0.842732
C07	Pituitary	Other	1.86242e-09	1.75065e-09	0.1437	0.842543
C09	A07.541.560.Heart.Ventricles	Cardiovascular	2.7765e-09	2.60999e-09	0.14371	0.842512
N02C	A10.615.284.473.Chorion	Other	2.488e-09	2.34535e-09	0.144386	0.840476
C07	A11.118.637.555.567.562.440.Precursor.Cells..B.Lymphoid	Blood/Immune	1.78083e-09	1.67902e-09	0.144427	0.840352
C02	Brain_Caudate_(basal_ganglia)	CNS	1.36688e-09	1.2888e-09	0.14444	0.840314
R06A	A11.627.340.360.Granulocyte.Precursor.Cells	Blood/Immune	1.94027e-09	1.8318e-09	0.144751	0.839379
C08	Spleen	Blood/Immune	2.56651e-09	2.42307e-09	0.144755	0.839365
M05B	A07.541.510.110.Aortic.Valve	Cardiovascular	1.3459e-09	1.27074e-09	0.144766	0.839334
C07	Adipose_Visceral_(Omentum)	Adipose	1.74225e-09	1.64512e-09	0.14479	0.839261
B01A	A07.231.908.Veins	Cardiovascular	1.95212e-09	1.84354e-09	0.144823	0.839162
L04	A05.360.319.679.256.Cervix.Uteri	Other	7.94557e-10	7.50981e-10	0.145022	0.838566
C08	A11.118.637.555.567.562.B.Lymphocytes	Blood/Immune	3.4524e-09	3.27212e-09	0.14569	0.836569
M01A	Brain_Amygdala	CNS	1.34907e-09	1.27936e-09	0.14583	0.836154
R06A	A15.145.229.Blood.Cells	Blood/Immune	1.8989e-09	1.80179e-09	0.145965	0.835752
R03A	A14.724.Pharynx	Other	3.17861e-09	3.01672e-09	0.146018	0.835594
C10AA	Artery_Tibial	Cardiovascular	1.97189e-09	1.87561e-09	0.146552	0.834008
N06A	A08.186.211.730.317.Diencephalon	CNS	9.17316e-10	8.72639e-10	0.146584	0.833914
N02C	A05.360.319.114.630.Ovary	Other	2.22681e-09	2.11985e-09	0.146754	0.83341
A02B	A15.382.490.555.567.Lymphocytes	Blood/Immune	2.5071e-09	2.38704e-09	0.146792	0.833299
C03	A11.436.294.064.Glucagon.Secreting.Cells	Other	2.89562e-09	2.7573e-09	0.146821	0.833211
A02B	A07.231.114.Arteries	Cardiovascular	2.09308e-09	1.99536e-09	0.147096	0.8324
C02	A08.186.211.464.405.Hippocampus	CNS	1.29696e-09	1.23698e-09	0.147205	0.832076
A02B	A08.186.211.730.885.287.500.571.735.Visual.Cortex	CNS	2.03799e-09	1.94885e-09	0.147841	0.830206
C07	A03.556.875.Upper.Gastrointestinal.Tract	Digestive	1.91568e-09	1.8333e-09	0.148026	0.829663
N02BE	A02.835.232.834.151.Cervical.Vertebrae	Musculoskeletal/Connective	1.79931e-09	1.7263e-09	0.148637	0.827872
C03	A08.186.211.730.885.287.500.270.Frontal.Lobe	CNS	1.96255e-09	1.88345e-09	0.148707	0.827668
C09	A15.382.490.555.567.622.Lymphocytes..Null	Blood/Immune	2.72083e-09	2.61121e-09	0.148711	0.827657
R03BA	A15.382.490.315.583.Neutrophils	Blood/Immune	2.31601e-09	2.22696e-09	0.149173	0.826311
B01A	Adipose_Visceral_(Omentum)	Adipose	1.83599e-09	1.76895e-09	0.149659	0.824897
N02BA	A03.620.Liver	Liver	2.30942e-09	2.22659e-09	0.149821	0.824427
R06A	Vagina	Other	1.43156e-09	1.38136e-09	0.150021	0.823847
C01D	A07.541.358.100.Atrial.Appendage	Cardiovascular	9.1284e-10	8.81185e-10	0.150119	0.823565
A10	A06.407.312.782.Testis	Other	1.33495e-09	1.29038e-09	0.150442	0.822632
S01E	A08.186.211.730.885.287.500.670.Parietal.Lobe	CNS	2.53285e-09	2.45473e-09	0.151078	0.8208
M01A	A05.360.319.679.490.Endometrium	Other	1.68374e-09	1.63324e-09	0.151289	0.820193
C02	A15.145.Blood	Blood/Immune	1.60379e-09	1.55604e-09	0.151344	0.820035
R06A	Brain_Putamen_(basal_ganglia)	CNS	1.21538e-09	1.18185e-09	0.151888	0.818477
C08	Stomach	Digestive	2.76302e-09	2.69092e-09	0.152259	0.817417
S01E	A02.835.583.443.800.Synovial.Membrane	Musculoskeletal/Connective	2.85249e-09	2.77989e-09	0.152418	0.816963
C08	A10.549.Lymphoid.Tissue	Blood/Immune	2.65861e-09	2.59172e-09	0.152491	0.816757
C10AA	A03.556.249.249.356.Colon	Digestive	3.47536e-09	3.38853e-09	0.152534	0.816634
C09	A11.872.190.260.Embryoid.Bodies	Other	2.89518e-09	2.82664e-09	0.152859	0.815709
C02	Brain_Anterior_cingulate_cortex_(BA24)	CNS	1.23023e-09	1.20234e-09	0.153108	0.815003
C02	Nerve_Tibial	Other	1.48438e-09	1.45414e-09	0.153675	0.813396
C03	A15.382.490.555.567.Lymphocytes	Blood/Immune	2.9452e-09	2.89441e-09	0.154446	0.811223
S01E	A05.360.319.679.690.Myometrium	Musculoskeletal/Connective	2.45409e-09	2.41178e-09	0.154448	0.811218
C08	Bladder	Other	2.13994e-09	2.10321e-09	0.154466	0.811167
C02	Artery_Aorta	Cardiovascular	1.30339e-09	1.2825e-09	0.154746	0.810379
C08	A15.145.846.Serum	Blood/Immune	3.11539e-09	3.06701e-09	0.154868	0.810037
B01A	A10.615.284.473.Chorion	Other	1.95878e-09	1.92922e-09	0.154976	0.809736
R03A	A15.382.Immune.System	Blood/Immune	2.82401e-09	2.78272e-09	0.155092	0.809412
R03BA	A07.541.510.110.Aortic.Valve	Cardiovascular	1.86517e-09	1.83901e-09	0.155237	0.809004
R03A	A10.272.Epithelium	Other	3.55184e-09	3.50256e-09	0.155275	0.808899
A02B	A15.378.316.Bone.Marrow.Cells	Blood/Immune	2.71097e-09	2.67881e-09	0.155768	0.807521
C10AA	Artery_Aorta	Cardiovascular	3.16312e-09	3.12625e-09	0.155818	0.807381
L04	A15.382.812.Mononuclear.Phagocyte.System	Blood/Immune	7.6251e-10	7.53941e-10	0.15592	0.807097
N02BA	A15.378.316.580.Monocytes	Blood/Immune	2.73531e-09	2.705e-09	0.15596	0.806988
R03A	A07.231.Blood.Vessels	Cardiovascular	3.01773e-09	2.98609e-09	0.156106	0.806582
N02C	A03.556.875.875.Stomach	Digestive	2.67815e-09	2.65318e-09	0.156389	0.805795
C07	A11.497.497.600.Oocytes	Other	1.76339e-09	1.7498e-09	0.156783	0.804702
C07	A05.360.444.Genitalia..Male	Other	1.63624e-09	1.62374e-09	0.1568	0.804655
B01A	Testis	Other	1.57464e-09	1.56372e-09	0.156972	0.804179
R03BA	A05.360.490.Germ.Cells	Other	1.36753e-09	1.35861e-09	0.157072	0.803901
N02C	A11.872.190.Embryonic.Stem.Cells	Other	2.15137e-09	2.14216e-09	0.157617	0.802397
C01D	Breast_Mammary_Tissue	Other	8.09429e-10	8.0622e-10	0.157694	0.802185
R06A	A11.872.190.260.Embryoid.Bodies	Other	1.66705e-09	1.6639e-09	0.158196	0.800804
M01A	A15.145.229.637.555.567.569.200.CD4.Positive.T.Lymphocytes	Blood/Immune	1.72917e-09	1.7302e-09	0.158799	0.799153
N02C	A15.382.490.555.567.Lymphocytes	Blood/Immune	2.94887e-09	2.9521e-09	0.15892	0.798822
C09	Heart_Left_Ventricle	Cardiovascular	2.41624e-09	2.42021e-09	0.159053	0.798459
N06A	Brain_Hypothalamus	CNS	7.01899e-10	7.03338e-10	0.159151	0.798191
R06A	A07.231.114.Arteries	Cardiovascular	1.61012e-09	1.61369e-09	0.159191	0.79808
N02BE	A09.371.729.Retina	CNS	1.27716e-09	1.28005e-09	0.159201	0.798055
H03A	A03.556.124.369.Intestinal.Mucosa	Digestive	4.06525e-09	4.07931e-09	0.159491	0.797264
C02	A15.378.316.Bone.Marrow.Cells	Blood/Immune	1.62426e-09	1.63193e-09	0.159795	0.796436
C02	A15.145.229.637.555.Leukocytes..Mononuclear	Blood/Immune	1.4813e-09	1.48897e-09	0.159904	0.79614
A02B	A15.382.520.604.800.Palatine.Tonsil	Blood/Immune	2.24966e-09	2.26343e-09	0.160132	0.795523
R03A	Cells_EBV-transformed_lymphocytes	Blood/Immune	2.88317e-09	2.90473e-09	0.160458	0.794639
C01D	A03.620.Liver	Liver	1.12658e-09	1.13506e-09	0.160469	0.79461
H03A	A11.872.378.Hematopoietic.Stem.Cells	Blood/Immune	3.63982e-09	3.66802e-09	0.160523	0.794463
A02B	A15.378.316.580.Monocytes	Blood/Immune	2.57382e-09	2.59509e-09	0.160646	0.794129
R03A	A02.835.583.443.800.Synovial.Membrane	Musculoskeletal/Connective	3.46479e-09	3.49845e-09	0.160994	0.79319
L04	A11.872.378.590.817.Megakaryocyte.Erythroid.Progenitor.Cells	Blood/Immune	8.18419e-10	8.28359e-10	0.161576	0.791623
C01D	A05.810.453.Kidney	Other	9.67913e-10	9.79788e-10	0.161606	0.791543
N02BE	A11.872.378.590.817.Megakaryocyte.Erythroid.Progenitor.Cells	Blood/Immune	1.60346e-09	1.62337e-09	0.161641	0.791448
N02C	A07.541.Heart	Cardiovascular	1.96842e-09	1.99339e-09	0.161705	0.791275
A02B	A05.360.444.Genitalia..Male	Other	1.83436e-09	1.85999e-09	0.162013	0.79045
N02BE	A07.231.114.Arteries	Cardiovascular	1.45577e-09	1.47661e-09	0.162094	0.790233
S01E	A08.186.211.730.317.Diencephalon	CNS	2.8438e-09	2.88579e-09	0.162202	0.789944
R06A	Skin_Not_Sun_Exposed_(Suprapubic)	Other	1.48374e-09	1.50573e-09	0.162215	0.789909
S01E	A05.810.453.324.Kidney.Cortex	Other	2.62986e-09	2.67764e-09	0.163012	0.78778
C08	A06.407.Endocrine.Glands	Other	2.56857e-09	2.61721e-09	0.163195	0.787294
C08	A15.382.812.522.Macrophages	Blood/Immune	2.38029e-09	2.4285e-09	0.163506	0.786466
R03A	A15.145.229.188.Blood.Platelets	Blood/Immune	2.47867e-09	2.52913e-09	0.163531	0.786399
A02B	A15.382.812.260.Dendritic.Cells	Blood/Immune	2.37944e-09	2.43215e-09	0.163956	0.785274
R03BA	Brain_Cerebellum	CNS	1.16577e-09	1.1926e-09	0.164161	0.78473
N02A	Thyroid	Other	3.08241e-09	3.15407e-09	0.164215	0.784587
C02	A05.360.319.887.Vulva	Other	1.49834e-09	1.53603e-09	0.164666	0.783396
M05B	A05.360.319.679.256.Cervix.Uteri	Other	1.27759e-09	1.31007e-09	0.164728	0.783232
C07	A15.145.846.Serum	Blood/Immune	1.59832e-09	1.63916e-09	0.164758	0.783153
C07	Adipose_Subcutaneous	Adipose	1.62291e-09	1.66538e-09	0.164906	0.782765
C02	Artery_Tibial	Cardiovascular	1.30712e-09	1.34302e-09	0.165208	0.781968
C08	A03.556.124.Intestines	Digestive	2.68855e-09	2.76255e-09	0.165223	0.781929
H03A	A11.627.635.Myeloid.Progenitor.Cells	Blood/Immune	3.52709e-09	3.63109e-09	0.165685	0.780716
C09	A08.186.211.730.317.357.352.435.Hypothalamo.Hypophyseal.System	CNS	2.86132e-09	2.95196e-09	0.166199	0.779371
M01A	Brain_Putamen_(basal_ganglia)	CNS	1.33029e-09	1.37367e-09	0.166418	0.778799
R03A	A03.556.124.Intestines	Digestive	2.84913e-09	2.94327e-09	0.166519	0.778537
H03A	Esophagus_Mucosa	Digestive	2.90692e-09	3.01255e-09	0.167288	0.776535
A10	A05.360.319.679.690.Myometrium	Musculoskeletal/Connective	1.42607e-09	1.47796e-09	0.1673	0.776505
B01A	A11.627.340.360.Granulocyte.Precursor.Cells	Blood/Immune	1.87559e-09	1.94465e-09	0.167401	0.776241
N06A	A15.378.316.Bone.Marrow.Cells	Blood/Immune	8.4023e-10	8.71577e-10	0.167514	0.775948
S01E	A03.556.500.760.464.Parotid.Gland	Digestive	2.79757e-09	2.90478e-09	0.16775	0.775336
A10	A08.186.211.730.885.287.500.Cerebral.Cortex	CNS	1.052e-09	1.09278e-09	0.167854	0.775069
N02BE	A08.186.211.865.428.Metencephalon	CNS	1.33033e-09	1.382e-09	0.167872	0.775023
R06A	Kidney_Cortex	Other	1.47641e-09	1.53389e-09	0.167892	0.77497
C08	Heart_Left_Ventricle	Cardiovascular	2.23342e-09	2.32273e-09	0.168138	0.774333
C02	Lung	Other	1.34742e-09	1.40137e-09	0.16815	0.774303
H03A	A11.872.700.500.Induced.Pluripotent.Stem.Cells	Other	2.19542e-09	2.28483e-09	0.168309	0.773893
A10	Bladder	Other	1.18808e-09	1.23718e-09	0.168448	0.773534
M01A	A11.118.637.555.567.562.440.Precursor.Cells..B.Lymphoid	Blood/Immune	1.6475e-09	1.71579e-09	0.168477	0.773459
C10AA	A03.734.414.Islets.of.Langerhans	Pancreas	3.40718e-09	3.55254e-09	0.168759	0.772733
L04	A10.615.284.473.Chorion	Other	6.98863e-10	7.30806e-10	0.169463	0.770926
C09	A11.497.497.600.Oocytes	Other	2.38183e-09	2.49198e-09	0.169587	0.770607
C09	A15.382.490.315.583.Neutrophils	Blood/Immune	2.59254e-09	2.71517e-09	0.169831	0.769983
N02A	A11.872.653.Neural.Stem.Cells	CNS	3.19e-09	3.34878e-09	0.1704	0.768531
L04	Stomach	Digestive	8.60118e-10	9.03919e-10	0.170664	0.767858
N02C	A02.835.583.443.800.Synovial.Membrane	Musculoskeletal/Connective	1.71253e-09	1.80099e-09	0.170831	0.767434
N02A	A07.541.358.Heart.Atria	Cardiovascular	2.84949e-09	2.99707e-09	0.170863	0.767353
N02BE	A10.165.114.830.500.750.Subcutaneous.Fat..Abdominal	Adipose	1.39786e-09	1.47258e-09	0.171244	0.766384
C10AA	Thyroid	Other	2.65928e-09	2.8034e-09	0.171415	0.765952
M05B	A11.436.Epithelial.Cells	Other	1.34539e-09	1.42099e-09	0.17187	0.7648
C03	A05.360.319.679.490.Endometrium	Other	2.48718e-09	2.63033e-09	0.172183	0.76401
S01E	A11.329.830.Stromal.Cells	Musculoskeletal/Connective	2.56653e-09	2.71618e-09	0.172353	0.76358
N02BE	Artery_Tibial	Cardiovascular	1.18647e-09	1.25571e-09	0.172364	0.763553
R03A	A06.407.Endocrine.Glands	Other	2.11464e-09	2.23908e-09	0.172477	0.763268
N02BA	A15.382.490.315.583.Neutrophils	Blood/Immune	2.32744e-09	2.46814e-09	0.172842	0.76235
C09	A11.329.171.Chondrocytes	Musculoskeletal/Connective	2.59882e-09	2.75626e-09	0.172871	0.762277
A10	Heart_Left_Ventricle	Cardiovascular	1.09358e-09	1.16193e-09	0.173308	0.761182
C08	A03.556.124.369.Intestinal.Mucosa	Digestive	2.75612e-09	2.92929e-09	0.173383	0.760994
C03	Fallopian_Tube	Other	2.36831e-09	2.51723e-09	0.173394	0.760967
C10AA	A07.541.560.Heart.Ventricles	Cardiovascular	2.46623e-09	2.62301e-09	0.17355	0.760574
N02C	A11.329.Connective.Tissue.Cells	Musculoskeletal/Connective	1.96817e-09	2.09442e-09	0.17368	0.76025
N06A	Brain_Caudate_(basal_ganglia)	CNS	6.89508e-10	7.33743e-10	0.173682	0.760245
C09	A11.329.114.Adipocytes	Adipose	2.61461e-09	2.78323e-09	0.173758	0.760055
C10AA	Adrenal_Gland	Other	2.66451e-09	2.83805e-09	0.173903	0.759692
C02	Stomach	Digestive	1.33636e-09	1.43136e-09	0.175246	0.756351
A10	A15.382.520.604.800.Palatine.Tonsil	Blood/Immune	1.47157e-09	1.57707e-09	0.175383	0.756013
R03A	Thyroid	Other	1.86227e-09	1.99613e-09	0.175426	0.755906
L04	A15.145.229.188.Blood.Platelets	Blood/Immune	7.59821e-10	8.14591e-10	0.175471	0.755794
M05B	A10.272.Epithelium	Other	1.22579e-09	1.31504e-09	0.175635	0.75539
N02BA	A11.329.629.Osteoblasts	Musculoskeletal/Connective	1.96249e-09	2.10565e-09	0.175665	0.755314
M05B	Cervix_Endocervix	Other	1.07834e-09	1.15784e-09	0.175838	0.754886
N02A	Brain_Putamen_(basal_ganglia)	CNS	2.34487e-09	2.52535e-09	0.176566	0.753094
C01D	A14.549.167.646.Periodontium	Other	1.07176e-09	1.1553e-09	0.176783	0.752558
C01D	Artery_Aorta	Cardiovascular	8.55759e-10	9.23514e-10	0.177059	0.751883
N02C	A03.556.249.249.356.668.Colon..Sigmoid	Digestive	1.97398e-09	2.1312e-09	0.177163	0.751627
R06A	A15.145.229.188.Blood.Platelets	Blood/Immune	1.53896e-09	1.66263e-09	0.177322	0.751237
N02C	A11.436.348.Hepatocytes	Liver	2.3895e-09	2.58262e-09	0.177425	0.750986
S01E	A11.872.378.590.817.Megakaryocyte.Erythroid.Progenitor.Cells	Blood/Immune	2.57264e-09	2.78333e-09	0.177664	0.750401
N02A	Cervix_Ectocervix	Other	3.28432e-09	3.55801e-09	0.177984	0.74962
C07	A11.872.653.Neural.Stem.Cells	CNS	1.94656e-09	2.1091e-09	0.178022	0.749527
C02	A10.272.Epithelium	Other	1.44496e-09	1.56722e-09	0.178266	0.748931
H03A	A11.872.378.590.817.Megakaryocyte.Erythroid.Progenitor.Cells	Blood/Immune	2.84418e-09	3.08607e-09	0.178364	0.748694
C09	A04.531.520.Nasal.Mucosa	Other	2.62999e-09	2.86042e-09	0.178932	0.747312
R06A	A15.382.680.Phagocytes	Blood/Immune	1.48276e-09	1.61284e-09	0.178958	0.74725
N02C	Bladder	Other	1.99852e-09	2.17394e-09	0.178968	0.747224
N02C	A15.145.300.Fetal.Blood	Blood/Immune	2.26107e-09	2.45985e-09	0.178998	0.747152
C01D	A11.118.637.555.567.562.440.Precursor.Cells..B.Lymphoid	Blood/Immune	9.52779e-10	1.03679e-09	0.179057	0.747009
M01A	A11.872.653.Neural.Stem.Cells	CNS	1.57631e-09	1.71645e-09	0.179216	0.746623
C09	A06.407.312.Gonads	Other	2.511e-09	2.73443e-09	0.179234	0.746581
R06A	Nerve_Tibial	Other	1.13298e-09	1.23425e-09	0.179323	0.746364
R03A	A03.556.875.500.Esophagus	Digestive	2.47938e-09	2.7017e-09	0.179385	0.746214
C07	A03.556.500.760.464.Parotid.Gland	Digestive	1.55092e-09	1.69004e-09	0.179393	0.746195
C10AA	A15.382.680.Phagocytes	Blood/Immune	2.55893e-09	2.78869e-09	0.179411	0.74615
C08	A11.436.294.064.Glucagon.Secreting.Cells	Other	2.76009e-09	3.0085e-09	0.179458	0.746037
N02C	A10.615.550.599.Mouth.Mucosa	Other	2.3977e-09	2.61381e-09	0.179487	0.745966
A02B	A08.186.211.132.810.428.200.Cerebellum	CNS	1.779e-09	1.94309e-09	0.17995	0.744847
M05B	A10.165.114.830.750.Subcutaneous.Fat	Adipose	9.59576e-10	1.04931e-09	0.180232	0.744168
M05B	A15.378.316.580.Monocytes	Blood/Immune	1.28848e-09	1.41106e-09	0.180587	0.743313
M01A	Vagina	Other	1.42104e-09	1.55883e-09	0.180988	0.74235
M01A	Liver	Liver	1.35275e-09	1.48431e-09	0.181051	0.742199
B01A	A07.231.Blood.Vessels	Cardiovascular	1.76973e-09	1.94385e-09	0.181299	0.741604
C09	A07.231.114.Arteries	Cardiovascular	2.44693e-09	2.6885e-09	0.181372	0.741429
C08	A10.615.550.Mucous.Membrane	Other	2.85065e-09	3.13461e-09	0.181566	0.740965
B01A	Cells_EBV-transformed_lymphocytes	Blood/Immune	1.80209e-09	1.98209e-09	0.181626	0.740822
A02B	A11.620.520.Myocytes..Smooth.Muscle	Musculoskeletal/Connective	2.02346e-09	2.22577e-09	0.181648	0.74077
N02BA	A11.329.Connective.Tissue.Cells	Musculoskeletal/Connective	2.34453e-09	2.58003e-09	0.181748	0.740531
C02	A10.165.114.830.500.750.Subcutaneous.Fat..Abdominal	Adipose	1.37148e-09	1.50957e-09	0.181801	0.740403
C01D	Whole_Blood	Blood/Immune	8.60476e-10	9.47352e-10	0.181861	0.740261
S01E	A07.231.Blood.Vessels	Cardiovascular	2.51164e-09	2.76845e-09	0.18214	0.739594
A02B	A03.556.875.Upper.Gastrointestinal.Tract	Digestive	2.18459e-09	2.4124e-09	0.182583	0.73854
C02	A15.378.316.580.Monocytes	Blood/Immune	1.60427e-09	1.77226e-09	0.182677	0.738317
R03A	A04.531.520.Nasal.Mucosa	Other	2.65334e-09	2.93511e-09	0.182998	0.737555
A02B	Spleen	Blood/Immune	2.75786e-09	3.055e-09	0.183333	0.736759
N02BA	Artery_Aorta	Cardiovascular	1.7848e-09	1.97739e-09	0.183368	0.736676
C01D	A08.186.211.730.885.287.249.Basal.Ganglia	CNS	7.95064e-10	8.81442e-10	0.183527	0.736299
R03A	Cells_Transformed_fibroblasts	Musculoskeletal/Connective	2.2126e-09	2.45515e-09	0.183739	0.735798
C09	Uterus	Other	2.32908e-09	2.58462e-09	0.18376	0.735749
M01A	A11.436.294.064.Glucagon.Secreting.Cells	Other	1.34941e-09	1.49932e-09	0.184057	0.735048
C07	Cells_Transformed_fibroblasts	Musculoskeletal/Connective	1.63022e-09	1.81145e-09	0.184073	0.735011
R03A	Ovary	Other	2.63174e-09	2.92746e-09	0.18433	0.734404
N02A	Brain_Hippocampus	CNS	2.34346e-09	2.60923e-09	0.184555	0.733873
N06A	Brain_Cerebellum	CNS	6.25567e-10	6.98355e-10	0.185188	0.732388
C01D	A10.615.284.473.Chorion	Other	8.54552e-10	9.54253e-10	0.185255	0.732231
M01A	A15.382.520.604.700.Spleen	Blood/Immune	1.80921e-09	2.02151e-09	0.185398	0.731895
C08	A06.407.312.Gonads	Other	2.32775e-09	2.60239e-09	0.185536	0.731571
N02BE	Adipose_Visceral_(Omentum)	Adipose	1.23131e-09	1.38008e-09	0.186141	0.730157
M01A	A08.186.211.132.Brain.Stem	CNS	1.29649e-09	1.45342e-09	0.186189	0.730047
A02B	Prostate	Other	1.98629e-09	2.22728e-09	0.18625	0.729903
S01E	A03.556.124.Intestines	Digestive	2.54539e-09	2.86052e-09	0.186777	0.728676
C03	Bladder	Other	1.80151e-09	2.02529e-09	0.186866	0.728471
N02C	A05.360.490.Germ.Cells	Other	1.8926e-09	2.12805e-09	0.186905	0.728379
C07	Cervix_Ectocervix	Other	1.41642e-09	1.59275e-09	0.186922	0.728339
C01D	A11.872.378.590.817.Megakaryocyte.Erythroid.Progenitor.Cells	Blood/Immune	8.12618e-10	9.15009e-10	0.187244	0.727592
N02C	A03.620.Liver	Liver	2.08314e-09	2.34787e-09	0.187473	0.727061
C02	Brain_Amygdala	CNS	1.09377e-09	1.23537e-09	0.187975	0.725899
C07	A15.382.490.315.583.Neutrophils	Blood/Immune	1.76581e-09	1.99681e-09	0.188263	0.725234
A02B	A11.872.378.590.635.Granulocyte.Macrophage.Progenitor.Cells	Blood/Immune	2.02302e-09	2.28849e-09	0.188349	0.725036
C08	A05.360.319.114.630.Ovary	Other	2.37606e-09	2.68956e-09	0.1885	0.724688
C03	A11.118.637.555.567.562.B.Lymphocytes	Blood/Immune	2.2863e-09	2.59496e-09	0.189144	0.723207
B01A	A11.436.275.Endothelial.Cells	Other	1.65131e-09	1.87945e-09	0.189806	0.721689
C07	A11.872.190.Embryonic.Stem.Cells	Other	1.55632e-09	1.77421e-09	0.190193	0.720806
M05B	A11.329.114.Adipocytes	Adipose	1.00794e-09	1.14992e-09	0.190371	0.7204
M01A	A10.549.400.Lymph.Nodes	Blood/Immune	1.71071e-09	1.95176e-09	0.190381	0.720377
N02BA	Adipose_Subcutaneous	Adipose	1.81205e-09	2.06956e-09	0.19063	0.719808
N02C	A03.556.875.500.Esophagus	Digestive	1.88699e-09	2.15537e-09	0.190655	0.719751
N02A	A11.118.637.555.567.562.440.Precursor.Cells..B.Lymphoid	Blood/Immune	3.51701e-09	4.01953e-09	0.190792	0.719439
H03A	A10.615.550.Mucous.Membrane	Other	3.65236e-09	4.17485e-09	0.190828	0.719358
N02BA	Heart_Left_Ventricle	Cardiovascular	1.92386e-09	2.2036e-09	0.191317	0.718246
R06A	Pituitary	Other	1.23745e-09	1.41967e-09	0.191702	0.717374
N02C	Vagina	Other	1.73455e-09	1.99135e-09	0.191865	0.717004
N02A	A05.360.319.679.490.Endometrium	Other	2.92702e-09	3.3629e-09	0.192045	0.716596
C10AA	A07.231.114.Arteries	Cardiovascular	2.39092e-09	2.74807e-09	0.192141	0.71638
C07	Esophagus_Muscularis	Digestive	1.64035e-09	1.88593e-09	0.19221	0.716225
N02C	A11.118.637.555.567.562.440.Precursor.Cells..B.Lymphoid	Blood/Immune	2.72773e-09	3.14485e-09	0.192871	0.714733
C08	A02.835.232.834.151.Cervical.Vertebrae	Musculoskeletal/Connective	2.1123e-09	2.43711e-09	0.193047	0.714337
A10	A02.835.232.834.151.Cervical.Vertebrae	Musculoskeletal/Connective	1.10563e-09	1.27846e-09	0.193572	0.713158
C02	A11.329.114.Adipocytes	Adipose	1.36176e-09	1.57521e-09	0.193657	0.712966
M05B	A15.145.Blood	Blood/Immune	1.21913e-09	1.41227e-09	0.194002	0.712193
R03BA	Breast_Mammary_Tissue	Other	1.33078e-09	1.54376e-09	0.194333	0.711453
C01D	A10.615.789.Serous.Membrane	Other	8.79081e-10	1.0202e-09	0.194432	0.711231
C01D	Muscle_Skeletal	Musculoskeletal/Connective	7.8e-10	9.05326e-10	0.194463	0.711164
C08	A03.556.Gastrointestinal.Tract	Digestive	2.27424e-09	2.64054e-09	0.194542	0.710987
N02C	A11.118.637.555.567.562.B.Lymphocytes	Blood/Immune	2.40103e-09	2.79951e-09	0.195539	0.708766
C07	A08.186.211.730.317.357.Hypothalamus	CNS	1.87379e-09	2.19339e-09	0.196472	0.706699
M05B	A15.382.812.522.Macrophages	Blood/Immune	1.14984e-09	1.34623e-09	0.19652	0.706593
R03BA	A15.145.229.Blood.Cells	Blood/Immune	1.82464e-09	2.14215e-09	0.197168	0.705163
C03	A08.186.211.132.810.428.200.Cerebellum	CNS	1.65235e-09	1.94008e-09	0.197192	0.705111
B01A	A15.145.846.Serum	Blood/Immune	1.59878e-09	1.87775e-09	0.197265	0.704951
C01D	A11.329.114.Adipocytes	Adipose	8.69222e-10	1.02147e-09	0.197397	0.704659
S01E	Cells_EBV-transformed_lymphocytes	Blood/Immune	2.2592e-09	2.65826e-09	0.197696	0.704001
M01A	A08.186.211.730.885.287.500.670.Parietal.Lobe	CNS	1.29686e-09	1.52907e-09	0.198181	0.702937
N02BA	A07.541.560.Heart.Ventricles	Cardiovascular	1.86507e-09	2.1993e-09	0.198212	0.702871
R06A	Liver	Liver	1.37667e-09	1.62569e-09	0.198547	0.702137
C01D	A14.549.Mouth	Other	9.32338e-10	1.10123e-09	0.1986	0.702021
R03BA	A03.556.124.526.767.Rectum	Digestive	1.55896e-09	1.84171e-09	0.198644	0.701925
N02A	A15.382.520.604.800.Palatine.Tonsil	Blood/Immune	3.3526e-09	3.97162e-09	0.199296	0.700501
N02BE	A11.436.275.Endothelial.Cells	Other	1.29805e-09	1.53781e-09	0.19931	0.700471
N02A	A08.186.211.730.885.287.500.571.735.Visual.Cortex	CNS	2.561e-09	3.03809e-09	0.199624	0.699787
A02B	A03.556.875.875.Stomach	Digestive	2.03184e-09	2.41316e-09	0.199898	0.699191
N02BE	A15.382.Immune.System	Blood/Immune	1.57045e-09	1.86782e-09	0.200231	0.698468
C10AA	Uterus	Other	1.84556e-09	2.20029e-09	0.200796	0.697244
C03	Cells_EBV-transformed_lymphocytes	Blood/Immune	1.84842e-09	2.20687e-09	0.201134	0.696515
N02C	A03.734.Pancreas	Pancreas	2.15639e-09	2.57701e-09	0.201359	0.69603
C01D	Brain_Nucleus_accumbens_(basal_ganglia)	CNS	5.79746e-10	6.93966e-10	0.201743	0.6952
M05B	Adipose_Subcutaneous	Adipose	8.43129e-10	1.01054e-09	0.202046	0.694549
M01A	A11.443.Erythroid.Cells	Blood/Immune	1.3217e-09	1.58699e-09	0.202469	0.693641
H03A	Uterus	Other	1.83375e-09	2.20222e-09	0.202512	0.69355
S01E	Artery_Aorta	Cardiovascular	1.91049e-09	2.29606e-09	0.202684	0.693181
N02C	A03.556.124.526.767.Rectum	Digestive	1.73163e-09	2.0818e-09	0.202762	0.693013
R06A	Artery_Aorta	Cardiovascular	1.27447e-09	1.53361e-09	0.20298	0.692547
R03A	A15.382.680.Phagocytes	Blood/Immune	2.29653e-09	2.76358e-09	0.202987	0.692532
R06A	Brain_Caudate_(basal_ganglia)	CNS	1.00539e-09	1.21077e-09	0.203165	0.692151
S01E	A07.541.510.110.Aortic.Valve	Cardiovascular	2.01258e-09	2.4261e-09	0.203396	0.691657
C01D	A10.165.450.300.Cicatrix	Musculoskeletal/Connective	8.2898e-10	9.99379e-10	0.203412	0.691623
B01A	Breast_Mammary_Tissue	Other	1.39633e-09	1.68434e-09	0.203551	0.691327
L04	Cells_EBV-transformed_lymphocytes	Blood/Immune	6.385e-10	7.70305e-10	0.203582	0.69126
B01A	A07.231.908.670.874.Umbilical.Veins	Cardiovascular	1.507e-09	1.8197e-09	0.203791	0.690816
C08	A10.690.467.Muscle..Smooth	Musculoskeletal/Connective	2.25258e-09	2.72107e-09	0.203884	0.690617
C03	A08.186.211.865.428.Metencephalon	CNS	1.61619e-09	1.96092e-09	0.204912	0.688432
N02BA	Artery_Tibial	Cardiovascular	1.50998e-09	1.83274e-09	0.205001	0.688245
R03A	A05.360.319.887.Vulva	Other	2.89719e-09	3.51725e-09	0.205052	0.688136
A02B	Brain_Caudate_(basal_ganglia)	CNS	1.45877e-09	1.77167e-09	0.205143	0.687943
C02	Brain_Cortex	CNS	1.0136e-09	1.23177e-09	0.205287	0.687638
A10	A10.165.114.830.500.750.Subcutaneous.Fat..Abdominal	Adipose	1.28706e-09	1.56474e-09	0.205386	0.68743
C03	Adipose_Subcutaneous	Adipose	1.81123e-09	2.2039e-09	0.205587	0.687005
R06A	A08.186.211.730.885.287.500.270.Frontal.Lobe	CNS	1.07444e-09	1.3091e-09	0.205895	0.686354
C03	Brain_Cerebellum	CNS	1.51912e-09	1.85159e-09	0.205982	0.68617
S01E	A11.118.637.555.567.562.440.Precursor.Cells..B.Lymphoid	Blood/Immune	2.39546e-09	2.92974e-09	0.206782	0.684487
R03BA	A05.360.319.Genitalia..Female	Other	1.13059e-09	1.38726e-09	0.20754	0.682897
N02A	Vagina	Other	2.52506e-09	3.10038e-09	0.207697	0.682569
B01A	A02.835.232.834.151.Cervical.Vertebrae	Musculoskeletal/Connective	1.64058e-09	2.01849e-09	0.208173	0.681575
N02C	A09.371.Eye	Other	1.72703e-09	2.12647e-09	0.20835	0.681207
N02C	A06.407.312.Gonads	Other	1.64772e-09	2.02931e-09	0.208408	0.681085
S01E	A08.186.211.730.885.287.500.Cerebral.Cortex	CNS	1.83257e-09	2.25953e-09	0.20867	0.680539
C07	A11.329.171.Chondrocytes	Musculoskeletal/Connective	1.38542e-09	1.70957e-09	0.208857	0.68015
M01A	A10.549.Lymphoid.Tissue	Blood/Immune	1.66275e-09	2.05427e-09	0.209138	0.679566
C01D	Brain_Putamen_(basal_ganglia)	CNS	5.32425e-10	6.59155e-10	0.20962	0.678566
N06A	A11.872.190.260.Embryoid.Bodies	Other	6.60379e-10	8.17959e-10	0.209732	0.678335
N02BE	A02.835.583.443.800.800.Synovial.Fluid	Blood/Immune	1.55883e-09	1.93277e-09	0.209969	0.677844
N02BA	A11.329.171.Chondrocytes	Musculoskeletal/Connective	1.68089e-09	2.08999e-09	0.210624	0.676492
C03	A05.360.319.679.256.Cervix.Uteri	Other	1.97764e-09	2.46109e-09	0.210825	0.676078
H03A	Testis	Other	1.70652e-09	2.12383e-09	0.210839	0.676049
N02BE	A08.186.211.730.317.357.Hypothalamus	CNS	1.39202e-09	1.73343e-09	0.210974	0.675771
N02C	A11.872.040.Adult.Stem.Cells	Other	1.64544e-09	2.04987e-09	0.211074	0.675566
H03A	Colon_Transverse	Digestive	3.09209e-09	3.85461e-09	0.211225	0.675256
R06A	Brain_Anterior_cingulate_cortex_(BA24)	CNS	9.54245e-10	1.19023e-09	0.211354	0.674989
A02B	A11.872.580.Mesenchymal.Stem.Cells	Other	1.63555e-09	2.04047e-09	0.211405	0.674884
C01D	Adipose_Visceral_(Omentum)	Adipose	7.21089e-10	9.0047e-10	0.211626	0.674431
N06A	A15.378.316.580.Monocytes	Blood/Immune	6.78207e-10	8.47643e-10	0.211824	0.674025
C09	A15.145.229.637.555.Leukocytes..Mononuclear	Blood/Immune	2.4381e-09	3.04729e-09	0.21183	0.674013
C01D	A05.360.444.Genitalia..Male	Other	6.84443e-10	8.56025e-10	0.211983	0.673699
C07	A02.835.583.443.800.Synovial.Membrane	Musculoskeletal/Connective	1.46049e-09	1.8271e-09	0.212044	0.673575
M01A	Heart_Left_Ventricle	Cardiovascular	1.16101e-09	1.45282e-09	0.212105	0.67345
M01A	A08.186.211.464.Limbic.System	CNS	1.11159e-09	1.39101e-09	0.212108	0.673442
N02BE	A05.360.319.679.690.Myometrium	Musculoskeletal/Connective	1.16073e-09	1.45265e-09	0.212133	0.673392
M01A	A11.872.040.Adult.Stem.Cells	Other	1.27423e-09	1.59536e-09	0.21223	0.673194
N02A	Artery_Tibial	Cardiovascular	2.21892e-09	2.78382e-09	0.212703	0.672226
N02C	Cells_EBV-transformed_lymphocytes	Blood/Immune	2.44854e-09	3.07542e-09	0.212968	0.671685
M01A	Fallopian_Tube	Other	1.31831e-09	1.65682e-09	0.213108	0.671401
R06A	A08.186.211.132.810.428.200.Cerebellum	CNS	9.93914e-10	1.2504e-09	0.213343	0.670922
C03	A02.835.232.834.151.Cervical.Vertebrae	Musculoskeletal/Connective	1.5961e-09	2.01337e-09	0.213962	0.669662
A10	Cervix_Ectocervix	Other	1.13029e-09	1.4274e-09	0.214223	0.669135
C03	A10.615.284.473.Chorion	Other	1.74804e-09	2.20918e-09	0.214395	0.668784
C01D	Brain_Hippocampus	CNS	5.75144e-10	7.27291e-10	0.214529	0.668514
C02	A11.872.700.500.Induced.Pluripotent.Stem.Cells	Other	1.21269e-09	1.53438e-09	0.214664	0.668241
S01E	A11.329.114.Adipocytes	Adipose	2.16005e-09	2.73477e-09	0.214809	0.667948
H03A	A10.615.Membranes	Other	3.04745e-09	3.85855e-09	0.214825	0.667915
C08	A10.165.450.300.Cicatrix	Musculoskeletal/Connective	2.02777e-09	2.57654e-09	0.215637	0.666277
H03A	Breast_Mammary_Tissue	Other	1.85351e-09	2.35773e-09	0.215893	0.665762
R03BA	A08.186.211.132.Brain.Stem	CNS	1.08209e-09	1.3773e-09	0.216033	0.665479
C01D	A07.541.358.Heart.Atria	Cardiovascular	6.93895e-10	8.83454e-10	0.216099	0.665347
R03A	Bladder	Other	1.5463e-09	1.96934e-09	0.216171	0.665202
S01E	A05.810.890.Urinary.Bladder	Other	2.56842e-09	3.27175e-09	0.216218	0.665108
L04	A15.378.316.Bone.Marrow.Cells	Blood/Immune	6.17151e-10	7.86417e-10	0.216296	0.664951
A02B	Cervix_Endocervix	Other	1.76537e-09	2.25144e-09	0.216489	0.664564
A10	A05.360.319.114.630.Ovary	Other	9.87817e-10	1.25991e-09	0.21651	0.664523
R06A	Brain_Amygdala	CNS	9.60784e-10	1.22742e-09	0.216881	0.663778
C03	A05.360.Genitalia	Other	1.78397e-09	2.28081e-09	0.217059	0.663421
N06A	A15.382.680.Phagocytes	Blood/Immune	6.66456e-10	8.52374e-10	0.217142	0.663256
N02BA	A08.186.211.464.Limbic.System	CNS	1.69983e-09	2.17507e-09	0.217253	0.663034
C01D	Artery_Coronary	Cardiovascular	7.76242e-10	9.93922e-10	0.217404	0.662732
C02	Breast_Mammary_Tissue	Other	1.13201e-09	1.45027e-09	0.217533	0.662476
C10AA	Cells_EBV-transformed_lymphocytes	Blood/Immune	1.64847e-09	2.11313e-09	0.217664	0.662214
M05B	A06.407.312.782.Testis	Other	7.66948e-10	9.83247e-10	0.217691	0.66216
C03	A11.872.190.Embryonic.Stem.Cells	Other	1.78714e-09	2.29127e-09	0.217702	0.662137
C02	A07.231.114.Arteries	Cardiovascular	1.27438e-09	1.63425e-09	0.217756	0.66203
C08	A05.360.319.679.690.Myometrium	Musculoskeletal/Connective	1.76428e-09	2.26471e-09	0.217981	0.661582
B01A	Adipose_Subcutaneous	Adipose	1.27337e-09	1.63556e-09	0.218122	0.6613
C10AA	Cervix_Endocervix	Other	1.76085e-09	2.26357e-09	0.218312	0.660923
S01E	A03.556.249.249.209.Cecum	Digestive	2.09102e-09	2.69602e-09	0.218994	0.659569
C08	A05.360.319.114.373.Fallopian.Tubes	Other	2.13066e-09	2.75112e-09	0.219326	0.658909
L04	A02.165.Cartilage	Musculoskeletal/Connective	5.49451e-10	7.09787e-10	0.219434	0.658696
C02	A02.633.567.850.Quadriceps.Muscle	Musculoskeletal/Connective	1.21842e-09	1.57538e-09	0.219639	0.658291
N06A	A11.872.653.Neural.Stem.Cells	CNS	6.9737e-10	9.05704e-10	0.220657	0.656282
C10AA	Pancreas	Pancreas	1.98992e-09	2.59229e-09	0.221354	0.654913
S01E	A15.378.316.580.Monocytes	Blood/Immune	2.29932e-09	2.99908e-09	0.221637	0.654359
C08	A10.165.450.300.425.Keloid	Musculoskeletal/Connective	1.88665e-09	2.4619e-09	0.221737	0.654161
C03	A03.556.Gastrointestinal.Tract	Digestive	1.82633e-09	2.38524e-09	0.221933	0.653777
C02	A15.382.812.522.Macrophages	Blood/Immune	1.14459e-09	1.49898e-09	0.22256	0.652552
C01D	Kidney_Cortex	Other	7.19818e-10	9.42796e-10	0.222585	0.652505
C09	A11.118.637.555.567.562.B.Lymphocytes	Blood/Immune	2.37479e-09	3.11231e-09	0.222722	0.652236
R03BA	A07.231.908.Veins	Cardiovascular	1.34469e-09	1.76264e-09	0.222766	0.65215
C03	A08.186.211.132.Brain.Stem	CNS	1.52952e-09	2.0062e-09	0.222912	0.651866
M05B	A10.615.Membranes	Other	9.85964e-10	1.29412e-09	0.223066	0.651567
C02	Brain_Hypothalamus	CNS	8.87338e-10	1.16628e-09	0.223381	0.650955
S01E	A10.615.789.Serous.Membrane	Other	2.10604e-09	2.76938e-09	0.223486	0.65075
C10AA	A03.556.500.760.Salivary.Glands	Digestive	1.82735e-09	2.40468e-09	0.223653	0.650426
C03	A07.541.358.100.Atrial.Appendage	Cardiovascular	1.48488e-09	1.95685e-09	0.223983	0.649785
C01D	Brain_Caudate_(basal_ganglia)	CNS	5.06397e-10	6.68964e-10	0.224529	0.648728
A10	A08.186.211.464.Limbic.System	CNS	8.28895e-10	1.09523e-09	0.224578	0.648633
A02B	Vagina	Other	1.61317e-09	2.13234e-09	0.224667	0.64846
R03A	A10.615.550.Mucous.Membrane	Other	2.06634e-09	2.73552e-09	0.225012	0.647794
C08	A15.382.490.315.583.Neutrophils	Blood/Immune	1.84553e-09	2.45124e-09	0.225756	0.64636
A10	A09.371.729.Retina	CNS	8.97934e-10	1.194e-09	0.226014	0.645864
C08	A11.436.Epithelial.Cells	Other	1.91795e-09	2.55192e-09	0.226155	0.645594
N02BA	Testis	Other	1.34443e-09	1.78924e-09	0.226206	0.645495
C02	A11.627.340.360.Granulocyte.Precursor.Cells	Blood/Immune	1.22212e-09	1.62656e-09	0.22622	0.645468
N02C	Stomach	Digestive	1.58826e-09	2.1178e-09	0.22664	0.644663
A02B	A05.360.319.679.690.Myometrium	Musculoskeletal/Connective	1.68231e-09	2.24742e-09	0.227064	0.643852
N06A	Esophagus_Gastroesophageal_Junction	Digestive	5.88859e-10	7.87781e-10	0.227384	0.643241
C07	A10.549.Lymphoid.Tissue	Blood/Immune	1.31169e-09	1.75577e-09	0.227509	0.643001
C02	Vagina	Other	9.9973e-10	1.33983e-09	0.227785	0.642474
N02BA	A02.165.Cartilage	Musculoskeletal/Connective	1.59208e-09	2.13588e-09	0.228015	0.642037
B01A	A05.810.453.324.Kidney.Cortex	Other	1.40039e-09	1.8816e-09	0.22836	0.64138
N06A	A11.118.637.555.567.562.B.Lymphocytes	Blood/Immune	6.32616e-10	8.50919e-10	0.228605	0.640915
C08	A04.411.Lung	Other	2.0479e-09	2.76522e-09	0.229471	0.639273
R06A	Esophagus_Muscularis	Digestive	1.19031e-09	1.60743e-09	0.229497	0.639222
C08	A10.615.789.Serous.Membrane	Other	2.1001e-09	2.83692e-09	0.229567	0.639091
C02	A03.620.Liver	Liver	1.1639e-09	1.57337e-09	0.229726	0.638789
N02A	Uterus	Other	2.234e-09	3.0207e-09	0.229783	0.638683
C07	A10.690.467.Muscle..Smooth	Musculoskeletal/Connective	1.27796e-09	1.72966e-09	0.229999	0.638275
L04	Esophagus_Gastroesophageal_Junction	Digestive	5.28188e-10	7.14883e-10	0.230001	0.638271
H03A	A02.835.232.834.151.Cervical.Vertebrae	Musculoskeletal/Connective	1.65514e-09	2.24198e-09	0.230181	0.637931
C08	A15.145.229.637.555.567.562.725.Plasma.Cells	Blood/Immune	2.31679e-09	3.14227e-09	0.230471	0.637383
R03A	A03.734.414.Islets.of.Langerhans	Pancreas	2.00539e-09	2.72116e-09	0.230572	0.637193
M05B	Small_Intestine_Terminal_Ileum	Digestive	9.69014e-10	1.31498e-09	0.23059	0.63716
L04	A14.549.167.Dentition	Other	6.20109e-10	8.42179e-10	0.23077	0.636821
B01A	A11.329.Connective.Tissue.Cells	Musculoskeletal/Connective	1.35726e-09	1.844e-09	0.230854	0.636663
C03	A11.872.190.260.Embryoid.Bodies	Other	2.04955e-09	2.78662e-09	0.231018	0.636353
C09	A09.371.729.Retina	CNS	1.69555e-09	2.30606e-09	0.231092	0.636216
B01A	A03.556.249.124.Ileum	Digestive	1.81207e-09	2.46718e-09	0.231332	0.635764
C03	A10.615.789.Serous.Membrane	Other	1.86112e-09	2.53754e-09	0.231646	0.635176
C02	A11.329.228.Fibroblasts	Musculoskeletal/Connective	1.18315e-09	1.61478e-09	0.23187	0.634756
M05B	A10.272.497.Epidermis	Other	9.09575e-10	1.24444e-09	0.232417	0.633732
C10AA	Ovary	Other	1.64986e-09	2.25941e-09	0.232629	0.633337
H03A	A15.382.490.315.583.Neutrophils	Blood/Immune	2.5089e-09	3.44772e-09	0.233399	0.631902
N02BE	A11.872.040.Adult.Stem.Cells	Other	1.21751e-09	1.67466e-09	0.233607	0.631514
C01D	A02.835.583.443.800.800.Synovial.Fluid	Blood/Immune	7.6016e-10	1.04694e-09	0.233895	0.630978
C09	A02.835.232.834.151.Cervical.Vertebrae	Musculoskeletal/Connective	1.78426e-09	2.46015e-09	0.234145	0.630515
N06A	A08.186.211.730.885.287.249.Basal.Ganglia	CNS	4.77702e-10	6.588e-10	0.234193	0.630427
M05B	Kidney_Cortex	Other	8.69147e-10	1.1991e-09	0.234277	0.630269
N02BA	A11.118.637.555.567.569.T.Lymphocytes	Blood/Immune	2.14394e-09	2.95887e-09	0.234355	0.630126
A02B	A09.371.729.Retina	CNS	1.44996e-09	2.00126e-09	0.234372	0.630094
C03	A07.231.Blood.Vessels	Cardiovascular	1.89911e-09	2.62343e-09	0.234563	0.629741
C07	A11.443.Erythroid.Cells	Blood/Immune	1.20886e-09	1.66993e-09	0.234564	0.629739
A02B	Kidney_Cortex	Other	1.28307e-09	1.77338e-09	0.234682	0.629521
R06A	A03.556.124.684.Intestine..Small	Digestive	1.18882e-09	1.64312e-09	0.234682	0.62952
S01E	Artery_Tibial	Cardiovascular	1.64365e-09	2.27261e-09	0.234766	0.629365
R06A	A11.118.637.Leukocytes	Blood/Immune	1.22782e-09	1.69777e-09	0.23478	0.629339
N02BA	A11.872.580.Mesenchymal.Stem.Cells	Other	1.73894e-09	2.40776e-09	0.235079	0.628785
C02	A10.165.114.830.750.Subcutaneous.Fat	Adipose	1.05625e-09	1.46362e-09	0.235249	0.628472
C03	A10.690.467.Muscle..Smooth	Musculoskeletal/Connective	1.81586e-09	2.51928e-09	0.23552	0.627971
C01D	A15.145.Blood	Blood/Immune	7.98143e-10	1.10836e-09	0.235727	0.62759
R03A	A15.382.812.260.Dendritic.Cells	Blood/Immune	1.962e-09	2.72526e-09	0.235783	0.627487
C01D	A11.118.637.Leukocytes	Blood/Immune	8.26677e-10	1.14843e-09	0.235814	0.627431
M01A	A11.118.637.555.567.562.B.Lymphocytes	Blood/Immune	1.17127e-09	1.62827e-09	0.235967	0.627148
C08	A03.556.249.249.209.Cecum	Digestive	1.87801e-09	2.61235e-09	0.236102	0.6269
R06A	A11.436.397.Keratinocytes	Other	1.32335e-09	1.84308e-09	0.236376	0.626397
C08	A03.556.249.249.356.Colon	Digestive	1.97369e-09	2.75027e-09	0.236492	0.626184
A02B	A08.186.211.730.317.357.Hypothalamus	CNS	1.82844e-09	2.54799e-09	0.236502	0.626165
H03A	A03.556.124.Intestines	Digestive	1.87311e-09	2.61574e-09	0.236967	0.625313
A10	A03.556.875.875.Stomach	Digestive	1.24988e-09	1.74723e-09	0.237196	0.624892
N02C	A05.360.319.679.490.Endometrium	Other	1.79899e-09	2.51773e-09	0.23745	0.624427
C09	Breast_Mammary_Tissue	Other	1.66019e-09	2.32863e-09	0.237939	0.623534
L04	A08.186.211.730.885.287.249.Basal.Ganglia	CNS	4.93202e-10	6.92896e-10	0.238295	0.622885
C07	A11.118.637.555.567.562.B.Lymphocytes	Blood/Immune	1.18802e-09	1.66973e-09	0.238386	0.622719
M05B	A11.329.372.600.Macrophages..Alveolar	Blood/Immune	8.23516e-10	1.15762e-09	0.238422	0.622655
C01D	A06.407.312.Gonads	Other	6.74324e-10	9.47956e-10	0.238435	0.62263
R06A	A06.407.071.Adrenal.Glands	Other	1.10127e-09	1.54905e-09	0.238564	0.622395
C08	A15.145.229.188.Blood.Platelets	Blood/Immune	1.71208e-09	2.41014e-09	0.238739	0.622077
C07	A10.690.Muscles	Musculoskeletal/Connective	1.25313e-09	1.76474e-09	0.238824	0.621923
L04	A14.549.167.646.Periodontium	Other	6.39356e-10	9.00941e-10	0.23896	0.621676
C01D	A06.407.Endocrine.Glands	Other	6.62457e-10	9.34703e-10	0.239244	0.621158
M01A	A06.407.071.140.Adrenal.Cortex	Other	1.19422e-09	1.68582e-09	0.239352	0.620962
A10	A03.556.875.Upper.Gastrointestinal.Tract	Digestive	1.29524e-09	1.83281e-09	0.239877	0.620011
S01E	A03.556.124.369.Intestinal.Mucosa	Digestive	2.15312e-09	3.04693e-09	0.239891	0.619985
L04	Artery_Tibial	Cardiovascular	4.5123e-10	6.39e-10	0.240047	0.619703
N02BA	A08.186.211.464.405.Hippocampus	CNS	1.44097e-09	2.04148e-09	0.240142	0.619532
R06A	Brain_Nucleus_accumbens_(basal_ganglia)	CNS	8.72071e-10	1.23698e-09	0.240405	0.619056
R06A	A03.556.875.875.Stomach	Digestive	1.18556e-09	1.68377e-09	0.240683	0.618555
H03A	A03.556.249.249.209.Cecum	Digestive	2.22244e-09	3.1616e-09	0.241044	0.617904
N06A	Nerve_Tibial	Other	5.19159e-10	7.39001e-10	0.241179	0.617661
B01A	Muscle_Skeletal	Musculoskeletal/Connective	1.28953e-09	1.83652e-09	0.24129	0.617461
R03BA	A07.231.114.Arteries	Cardiovascular	1.30673e-09	1.86105e-09	0.241294	0.617454
R03A	A11.329.629.Osteoblasts	Musculoskeletal/Connective	1.73658e-09	2.47517e-09	0.241464	0.617147
S01E	A15.145.229.188.Blood.Platelets	Blood/Immune	2.0408e-09	2.909e-09	0.241481	0.617118
R03A	A11.436.397.Keratinocytes	Other	2.04578e-09	2.91856e-09	0.241666	0.616785
R06A	Colon_Sigmoid	Digestive	1.00086e-09	1.42933e-09	0.241891	0.616379
N02BA	A03.556.249.124.Ileum	Digestive	2.03966e-09	2.91803e-09	0.24228	0.615682
C03	A08.186.211.730.317.357.352.435.Hypothalamo.Hypophyseal.System	CNS	1.9083e-09	2.73099e-09	0.242352	0.615554
C10AA	A11.627.624.249.Monocyte.Macrophage.Precursor.Cells	Blood/Immune	1.80833e-09	2.58964e-09	0.242497	0.615294
C01D	A11.436.275.Endothelial.Cells	Other	7.1875e-10	1.03072e-09	0.242798	0.614755
R03BA	A04.531.520.Nasal.Mucosa	Other	1.12461e-09	1.61281e-09	0.242808	0.614736
C07	A15.145.229.Blood.Cells	Blood/Immune	1.39561e-09	2.00755e-09	0.243471	0.613553
C01D	Adipose_Subcutaneous	Adipose	5.4962e-10	7.90959e-10	0.243566	0.613383
C02	Esophagus_Gastroesophageal_Junction	Digestive	9.61636e-10	1.389e-09	0.244367	0.611957
C10AA	Pituitary	Other	2.09124e-09	3.02201e-09	0.244467	0.61178
N02BA	A15.145.Blood	Blood/Immune	2.16296e-09	3.12793e-09	0.244626	0.611497
C07	A05.360.490.Germ.Cells	Other	1.18295e-09	1.7116e-09	0.244739	0.611296
N02BA	A11.872.378.590.635.Granulocyte.Macrophage.Progenitor.Cells	Blood/Immune	1.64603e-09	2.38237e-09	0.244808	0.611175
N02BA	A03.734.414.Islets.of.Langerhans	Pancreas	1.62085e-09	2.35318e-09	0.245477	0.609989
C09	Bladder	Other	1.52535e-09	2.21493e-09	0.245516	0.609919
A10	Artery_Tibial	Cardiovascular	9.28606e-10	1.34881e-09	0.245581	0.609805
C02	A03.556.Gastrointestinal.Tract	Digestive	1.0808e-09	1.57159e-09	0.245818	0.609387
M05B	A10.549.Lymphoid.Tissue	Blood/Immune	8.9133e-10	1.29624e-09	0.245843	0.609341
N02BA	A08.186.211.730.317.Diencephalon	CNS	1.53749e-09	2.23841e-09	0.246082	0.60892
A10	A03.734.414.Islets.of.Langerhans	Pancreas	9.3545e-10	1.3633e-09	0.246304	0.608529
R03A	A03.556.124.526.767.Rectum	Digestive	2.04709e-09	2.98404e-09	0.246352	0.608443
C10AA	A03.556.500.760.464.Parotid.Gland	Digestive	1.66902e-09	2.43456e-09	0.246497	0.608188
S01E	A10.165.114.830.500.750.Subcutaneous.Fat..Abdominal	Adipose	1.90364e-09	2.77914e-09	0.24668	0.607866
C07	A07.541.Heart	Cardiovascular	1.17171e-09	1.71228e-09	0.246893	0.607492
C02	A11.436.348.Hepatocytes	Liver	1.25675e-09	1.83906e-09	0.247187	0.606974
R03BA	A03.556.875.500.Esophagus	Digestive	9.89941e-10	1.44906e-09	0.247252	0.60686
C01D	A05.360.319.Genitalia..Female	Other	5.95724e-10	8.72603e-10	0.247399	0.606602
N02BE	A03.556.875.Upper.Gastrointestinal.Tract	Digestive	1.20905e-09	1.77195e-09	0.247516	0.606396
N02C	A11.497.497.600.Oocytes	Other	1.38496e-09	2.02998e-09	0.247541	0.606353
C09	A06.407.Endocrine.Glands	Other	1.84984e-09	2.71216e-09	0.247603	0.606245
C01D	A08.186.211.464.405.Hippocampus	CNS	5.47835e-10	8.03861e-10	0.247776	0.60594
S01E	A07.541.Heart	Cardiovascular	1.70658e-09	2.50482e-09	0.247836	0.605836
S01E	Uterus	Other	1.75489e-09	2.57745e-09	0.247979	0.605585
R06A	A10.615.Membranes	Other	1.12043e-09	1.64855e-09	0.248364	0.604911
C02	A08.186.211.730.885.287.500.270.Frontal.Lobe	CNS	9.3584e-10	1.37723e-09	0.248407	0.604836
B01A	A15.378.316.Bone.Marrow.Cells	Blood/Immune	1.27296e-09	1.87494e-09	0.248589	0.604518
A10	A11.872.Stem.Cells	Other	1.08177e-09	1.59784e-09	0.249197	0.603458
R06A	A08.186.211.132.Brain.Stem	CNS	8.20192e-10	1.21173e-09	0.249241	0.60338
C03	Esophagus_Gastroesophageal_Junction	Digestive	1.62534e-09	2.40421e-09	0.249508	0.602916
C07	A02.165.Cartilage	Musculoskeletal/Connective	1.19427e-09	1.76967e-09	0.249884	0.602261
H03A	A11.872.653.Neural.Stem.Cells	CNS	2.76079e-09	4.09974e-09	0.250344	0.601462
C08	A15.145.229.Blood.Cells	Blood/Immune	1.87139e-09	2.78174e-09	0.250556	0.601094
R03BA	Cells_Transformed_fibroblasts	Musculoskeletal/Connective	9.95984e-10	1.48224e-09	0.250809	0.600658
R06A	A15.378.316.580.Monocytes	Blood/Immune	1.17771e-09	1.75803e-09	0.25146	0.59953
R06A	A15.378.316.Bone.Marrow.Cells	Blood/Immune	1.13805e-09	1.69915e-09	0.251501	0.59946
C03	A07.541.358.Heart.Atria	Cardiovascular	1.3446e-09	2.0093e-09	0.251688	0.599138
R03BA	A08.186.211.730.317.357.Hypothalamus	CNS	1.01947e-09	1.52424e-09	0.2518	0.598945
N02BE	A15.145.229.637.555.567.562.725.Plasma.Cells	Blood/Immune	1.19672e-09	1.79099e-09	0.252006	0.598589
R03A	Nerve_Tibial	Other	1.52768e-09	2.29264e-09	0.252597	0.597572
N02BE	A08.186.211.730.317.357.352.435.Hypothalamo.Hypophyseal.System	CNS	1.17388e-09	1.76372e-09	0.252843	0.597149
M01A	Brain_Substantia_nigra	CNS	9.35405e-10	1.414e-09	0.254136	0.594934
C01D	A15.378.316.Bone.Marrow.Cells	Blood/Immune	6.2912e-10	9.52364e-10	0.254439	0.594417
M01A	A11.872.378.590.635.Granulocyte.Macrophage.Progenitor.Cells	Blood/Immune	1.21052e-09	1.83405e-09	0.254619	0.59411
M05B	A09.371.Eye	Other	8.94465e-10	1.35778e-09	0.255022	0.593422
R06A	A08.186.211.865.428.Metencephalon	CNS	8.04443e-10	1.22279e-09	0.255309	0.592934
M05B	Prostate	Other	8.61099e-10	1.3093e-09	0.255373	0.592826
S01E	A02.835.232.834.151.Cervical.Vertebrae	Musculoskeletal/Connective	1.81462e-09	2.76462e-09	0.255793	0.592112
L04	A04.411.Lung	Other	5.31225e-10	8.12112e-10	0.256515	0.590888
N06A	A11.329.Connective.Tissue.Cells	Musculoskeletal/Connective	5.26509e-10	8.0493e-10	0.256522	0.590876
R06A	A10.336.707.Prostate	Other	1.13558e-09	1.73626e-09	0.256544	0.590839
C01D	A05.360.319.114.373.Fallopian.Tubes	Other	6.35231e-10	9.73049e-10	0.256934	0.590178
B01A	A08.186.211.464.Limbic.System	CNS	1.03301e-09	1.58414e-09	0.257169	0.589782
A10	A10.615.550.599.Mouth.Mucosa	Other	8.01757e-10	1.23372e-09	0.257889	0.588567
N06A	Fallopian_Tube	Other	4.97247e-10	7.66057e-10	0.258137	0.588149
C02	A11.436.397.Keratinocytes	Other	1.06323e-09	1.64452e-09	0.25897	0.586751
C09	A07.541.358.100.Atrial.Appendage	Cardiovascular	1.38169e-09	2.14328e-09	0.259573	0.58574
C03	Esophagus_Muscularis	Digestive	1.61713e-09	2.51034e-09	0.259726	0.585484
M01A	A02.165.Cartilage	Musculoskeletal/Connective	1.10912e-09	1.72918e-09	0.260626	0.583982
N06A	A11.872.378.590.817.Megakaryocyte.Erythroid.Progenitor.Cells	Blood/Immune	6.05406e-10	9.44317e-10	0.260727	0.583813
C07	Vagina	Other	1.01603e-09	1.59013e-09	0.261423	0.582656
A10	A07.541.560.Heart.Ventricles	Cardiovascular	6.86385e-10	1.07527e-09	0.261627	0.582318
M05B	A03.556.500.760.464.Parotid.Gland	Digestive	9.49196e-10	1.48802e-09	0.261771	0.582078
N02A	Brain_Cerebellum	CNS	1.79766e-09	2.82098e-09	0.261982	0.581728
C10AA	A03.556.124.Intestines	Digestive	2.03748e-09	3.20132e-09	0.262242	0.581297
C07	A08.186.211.730.317.357.352.435.Hypothalamo.Hypophyseal.System	CNS	1.42112e-09	2.23684e-09	0.262608	0.580692
C03	A15.145.229.637.555.567.562.725.Plasma.Cells	Blood/Immune	1.63367e-09	2.57184e-09	0.262644	0.580633
C10AA	Cervix_Ectocervix	Other	1.51854e-09	2.39596e-09	0.263108	0.579865
C07	A11.118.637.555.567.569.T.Lymphocytes	Blood/Immune	1.21017e-09	1.90952e-09	0.263119	0.579848
S01E	A11.118.637.Leukocytes	Blood/Immune	2.06001e-09	3.25443e-09	0.263371	0.579431
C03	A02.165.Cartilage	Musculoskeletal/Connective	1.40377e-09	2.21788e-09	0.263389	0.579402
C07	A15.382.490.555.567.Lymphocytes	Blood/Immune	1.31342e-09	2.07524e-09	0.263399	0.579386
C09	Colon_Transverse	Digestive	1.69154e-09	2.67657e-09	0.2637	0.57889
A02B	A11.627.340.360.Granulocyte.Precursor.Cells	Blood/Immune	1.43994e-09	2.27898e-09	0.263747	0.578812
C07	A09.371.Eye	Other	1.00582e-09	1.59282e-09	0.263867	0.578614
A10	Heart_Atrial_Appendage	Cardiovascular	6.4265e-10	1.01936e-09	0.264202	0.578065
R03A	A03.734.Pancreas	Pancreas	1.53743e-09	2.439e-09	0.264232	0.578015
C09	A10.615.550.Mucous.Membrane	Other	2.1381e-09	3.39334e-09	0.264318	0.577873
R03BA	A15.378.316.Bone.Marrow.Cells	Blood/Immune	1.35903e-09	2.15753e-09	0.264379	0.577773
B01A	A08.186.211.Brain	CNS	1.02388e-09	1.6258e-09	0.264423	0.577701
R06A	Thyroid	Other	9.39691e-10	1.49358e-09	0.264625	0.57737
N06A	A11.329.629.Osteoblasts	Musculoskeletal/Connective	5.00468e-10	7.96535e-10	0.264902	0.576915
N02BA	Heart_Atrial_Appendage	Cardiovascular	1.29957e-09	2.06886e-09	0.26495	0.576837
N02BE	A08.186.211.730.885.287.249.487.Corpus.Striatum	CNS	8.66693e-10	1.38063e-09	0.265084	0.576617
C02	A08.186.211.730.317.357.Hypothalamus	CNS	9.78726e-10	1.55998e-09	0.2652	0.576427
N02BA	A09.371.Eye	Other	1.30703e-09	2.08515e-09	0.265385	0.576123
A02B	Uterus	Other	1.31459e-09	2.09853e-09	0.265515	0.575911
C03	Whole_Blood	Blood/Immune	1.1279e-09	1.80653e-09	0.266201	0.57479
M05B	A11.872.378.590.635.Granulocyte.Macrophage.Progenitor.Cells	Blood/Immune	7.73977e-10	1.24114e-09	0.266444	0.574394
N02C	A15.382.520.604.700.Spleen	Blood/Immune	1.20114e-09	1.92886e-09	0.266735	0.57392
C10AA	Artery_Coronary	Cardiovascular	1.86299e-09	2.99445e-09	0.266922	0.573615
R03A	A03.556.249.249.356.Colon	Digestive	1.8474e-09	2.96988e-09	0.266956	0.573561
C07	A10.615.Membranes	Other	1.19492e-09	1.92259e-09	0.26713	0.573277
C01D	Brain_Frontal_Cortex_(BA9)	CNS	4.5908e-10	7.39397e-10	0.267338	0.572939
L04	Skin_Not_Sun_Exposed_(Suprapubic)	Other	4.69368e-10	7.5602e-10	0.267352	0.572916
R03A	Prostate	Other	1.55854e-09	2.51058e-09	0.267369	0.572889
C10AA	A05.360.319.679.Uterus	Other	1.6157e-09	2.60401e-09	0.267476	0.572716
C09	A15.145.846.Serum	Blood/Immune	1.70452e-09	2.74825e-09	0.267556	0.572585
R03BA	A10.272.Epithelium	Other	1.21621e-09	1.96724e-09	0.268212	0.571522
A10	A10.165.114.830.750.Subcutaneous.Fat	Adipose	9.21127e-10	1.50222e-09	0.26988	0.56883
R03A	Fallopian_Tube	Other	1.58902e-09	2.59287e-09	0.269991	0.56865
M05B	Skin_Not_Sun_Exposed_(Suprapubic)	Other	7.25996e-10	1.18581e-09	0.270191	0.568329
C08	A11.872.700.500.Induced.Pluripotent.Stem.Cells	Other	1.56383e-09	2.55436e-09	0.270196	0.568322
A02B	A15.145.846.Serum	Blood/Immune	1.26086e-09	2.06056e-09	0.270301	0.568152
A10	Esophagus_Gastroesophageal_Junction	Digestive	8.09409e-10	1.32548e-09	0.270714	0.567489
A02B	Ovary	Other	1.08186e-09	1.77367e-09	0.270946	0.567118
L04	A10.165.450.300.425.Keloid	Musculoskeletal/Connective	4.20453e-10	6.91535e-10	0.271594	0.56608
C02	Colon_Sigmoid	Digestive	8.50303e-10	1.39861e-09	0.271606	0.566061
C03	A11.497.497.600.Oocytes	Other	1.31738e-09	2.16735e-09	0.27165	0.565989
C07	A05.360.319.114.630.Ovary	Other	1.17036e-09	1.92681e-09	0.27179	0.565766
C02	A10.272.497.Epidermis	Other	9.968e-10	1.644e-09	0.272149	0.565193
N02BE	A11.118.637.Leukocytes	Blood/Immune	1.13668e-09	1.8806e-09	0.272782	0.564185
N02BE	Lung	Other	8.38138e-10	1.38733e-09	0.272876	0.564034
R06A	A08.186.211.730.317.Diencephalon	CNS	9.42064e-10	1.5594e-09	0.272882	0.564025
N02A	A15.382.812.260.Dendritic.Cells	Blood/Immune	2.28841e-09	3.78828e-09	0.272896	0.564002
C10AA	A05.810.453.Kidney	Other	1.52956e-09	2.53353e-09	0.273013	0.563817
B01A	Minor_Salivary_Gland	Other	1.06845e-09	1.77177e-09	0.27324	0.563455
N02BA	Artery_Coronary	Cardiovascular	1.12835e-09	1.87147e-09	0.273279	0.563393
M01A	A08.186.211.865.428.Metencephalon	CNS	8.40825e-10	1.39629e-09	0.273525	0.563003
N02BE	Uterus	Other	9.97577e-10	1.65668e-09	0.273536	0.562986
C01D	A05.360.319.887.Vulva	Other	6.99852e-10	1.16264e-09	0.273604	0.562877
C08	A11.118.637.555.567.562.440.Precursor.Cells..B.Lymphoid	Blood/Immune	1.57007e-09	2.6135e-09	0.274002	0.562246
C09	Stomach	Digestive	1.66051e-09	2.76612e-09	0.274153	0.562007
R03A	A05.360.490.Germ.Cells	Other	1.17432e-09	1.96064e-09	0.274605	0.561292
R06A	A15.145.229.637.555.Leukocytes..Mononuclear	Blood/Immune	1.06075e-09	1.7716e-09	0.274668	0.561191
A10	A11.872.040.Adult.Stem.Cells	Other	9.22844e-10	1.54188e-09	0.274746	0.561068
H03A	Ovary	Other	1.14505e-09	1.91747e-09	0.275199	0.560354
C07	A10.165.450.300.Cicatrix	Musculoskeletal/Connective	9.53073e-10	1.59725e-09	0.275355	0.560107
S01E	A08.186.211.730.885.287.500.270.Frontal.Lobe	CNS	1.32193e-09	2.21564e-09	0.275376	0.560074
C02	A11.872.378.590.817.Megakaryocyte.Erythroid.Progenitor.Cells	Blood/Immune	8.95869e-10	1.50938e-09	0.276412	0.558443
N06A	A08.186.211.132.810.428.200.Cerebellum	CNS	3.92047e-10	6.62569e-10	0.277024	0.557483
R06A	A14.549.167.Dentition	Other	9.34553e-10	1.58013e-09	0.277112	0.557345
N02BA	Liver	Liver	1.27238e-09	2.15142e-09	0.277121	0.557331
R06A	A05.360.319.679.256.Cervix.Uteri	Other	9.23185e-10	1.56186e-09	0.277233	0.557155
N06A	A10.690.467.Muscle..Smooth	Musculoskeletal/Connective	5.06618e-10	8.57582e-10	0.277343	0.556982
A02B	Esophagus_Gastroesophageal_Junction	Digestive	1.18814e-09	2.01596e-09	0.277808	0.556256
A10	A11.118.637.555.567.562.B.Lymphocytes	Blood/Immune	8.24506e-10	1.4009e-09	0.27808	0.55583
M05B	A14.549.167.Dentition	Other	7.23516e-10	1.23365e-09	0.278776	0.554745
N06A	A14.549.167.646.Periodontium	Other	6.27528e-10	1.07017e-09	0.278809	0.554693
C10AA	A03.556.249.249.209.Cecum	Digestive	1.7516e-09	2.98931e-09	0.278953	0.554469
C10AA	Prostate	Other	1.58203e-09	2.70515e-09	0.279334	0.553877
R03BA	Cells_EBV-transformed_lymphocytes	Blood/Immune	9.67355e-10	1.65487e-09	0.279425	0.553734
C01D	A05.360.319.114.630.Ovary	Other	5.82679e-10	9.97692e-10	0.279601	0.553461
N02A	Testis	Other	1.69853e-09	2.90939e-09	0.279674	0.553347
N02BA	A08.186.211.730.885.287.500.571.735.Visual.Cortex	CNS	1.15357e-09	1.98064e-09	0.28014	0.552625
C02	A06.407.071.Adrenal.Glands	Other	9.29631e-10	1.6049e-09	0.281212	0.550966
M01A	A15.378.316.Bone.Marrow.Cells	Blood/Immune	1.11371e-09	1.92506e-09	0.281453	0.550594
R06A	A03.556.875.500.Esophagus	Digestive	9.75901e-10	1.68872e-09	0.281668	0.550262
R03BA	A11.329.629.Osteoblasts	Musculoskeletal/Connective	8.59367e-10	1.49123e-09	0.282212	0.549424
H03A	Kidney_Cortex	Other	1.29872e-09	2.2582e-09	0.282607	0.548817
R03BA	A11.118.637.555.567.562.440.Precursor.Cells..B.Lymphoid	Blood/Immune	1.01592e-09	1.77119e-09	0.283125	0.548022
C10AA	A03.556.124.369.Intestinal.Mucosa	Digestive	1.47261e-09	2.56788e-09	0.283162	0.547966
C03	Stomach	Digestive	1.30134e-09	2.27079e-09	0.283297	0.547759
B01A	A14.549.Mouth	Other	1.07026e-09	1.86816e-09	0.283358	0.547664
C08	A07.541.358.100.Atrial.Appendage	Cardiovascular	1.23076e-09	2.14834e-09	0.283359	0.547662
N02A	A10.165.114.830.500.750.Subcutaneous.Fat..Abdominal	Adipose	1.99362e-09	3.48519e-09	0.283652	0.547215
L04	A08.186.211.730.885.287.500.670.Parietal.Lobe	CNS	3.90819e-10	6.83459e-10	0.28372	0.54711
M05B	A04.411.Lung	Other	7.13188e-10	1.24767e-09	0.283791	0.547001
N02C	A03.556.249.249.356.Colon	Digestive	1.23695e-09	2.17213e-09	0.284521	0.545886
N02A	A15.145.300.Fetal.Blood	Blood/Immune	2.47471e-09	4.3533e-09	0.284859	0.545371
S01E	A09.371.Eye	Other	1.73909e-09	3.06273e-09	0.285077	0.545037
R03A	A15.382.812.Mononuclear.Phagocyte.System	Blood/Immune	1.67518e-09	2.95128e-09	0.28515	0.544927
C08	A11.443.Erythroid.Cells	Blood/Immune	1.38103e-09	2.43525e-09	0.285324	0.544662
C07	Thyroid	Other	8.20365e-10	1.44729e-09	0.285415	0.544523
R06A	Heart_Atrial_Appendage	Cardiovascular	7.79848e-10	1.37891e-09	0.285849	0.543863
C08	A08.186.211.730.317.357.352.435.Hypothalamo.Hypophyseal.System	CNS	1.70046e-09	3.0088e-09	0.285982	0.543661
N06A	A02.835.583.443.800.800.Synovial.Fluid	Blood/Immune	5.61568e-10	9.95179e-10	0.286279	0.543211
R03BA	Brain_Cerebellar_Hemisphere	CNS	6.86959e-10	1.22032e-09	0.28674	0.542512
S01E	Artery_Coronary	Cardiovascular	1.28585e-09	2.28552e-09	0.286852	0.542343
N02C	A14.549.167.646.Periodontium	Other	1.29835e-09	2.30962e-09	0.287007	0.542108
R03BA	A05.360.Genitalia	Other	7.17428e-10	1.27672e-09	0.287082	0.541994
N02C	Adrenal_Gland	Other	1.42624e-09	2.5386e-09	0.287118	0.54194
S01E	A03.556.500.760.Salivary.Glands	Digestive	1.61126e-09	2.87463e-09	0.287566	0.541263
R06A	A03.556.249.249.209.Cecum	Digestive	8.67589e-10	1.5489e-09	0.287694	0.541069
M05B	A14.549.167.646.Periodontium	Other	8.24979e-10	1.4733e-09	0.287755	0.540976
N02BA	Cervix_Endocervix	Other	1.13468e-09	2.02755e-09	0.287865	0.540812
A02B	A08.186.211.865.428.Metencephalon	CNS	1.0841e-09	1.93978e-09	0.288121	0.540424
C08	A11.497.497.600.Oocytes	Other	1.20678e-09	2.15963e-09	0.288153	0.540377
C02	Brain_Nucleus_accumbens_(basal_ganglia)	CNS	7.46351e-10	1.33841e-09	0.288545	0.539787
C02	A08.186.211.Brain	CNS	7.05453e-10	1.26644e-09	0.288752	0.539475
M05B	A02.835.583.443.800.800.Synovial.Fluid	Blood/Immune	8.07489e-10	1.45108e-09	0.288943	0.539188
L04	A05.360.444.Genitalia..Male	Other	3.89766e-10	7.02344e-10	0.289464	0.538405
R06A	A03.556.249.124.Ileum	Digestive	9.95115e-10	1.79536e-09	0.289697	0.538057
C09	A11.118.637.555.567.562.440.Precursor.Cells..B.Lymphoid	Blood/Immune	1.46689e-09	2.64962e-09	0.289918	0.537725
S01E	A15.382.520.604.700.Spleen	Blood/Immune	1.36378e-09	2.46469e-09	0.29002	0.537572
C09	A07.541.Heart	Cardiovascular	1.37356e-09	2.48925e-09	0.290543	0.536789
C02	Esophagus_Muscularis	Digestive	7.58385e-10	1.37553e-09	0.290701	0.536554
C01D	Brain_Substantia_nigra	CNS	4.04792e-10	7.34982e-10	0.290902	0.536253
S01E	A05.360.319.114.373.Fallopian.Tubes	Other	1.59752e-09	2.91087e-09	0.291567	0.535262
C08	A14.549.167.Dentition	Other	1.32246e-09	2.41304e-09	0.29183	0.53487
N06A	A08.186.211.730.885.287.249.487.Corpus.Striatum	CNS	4.16641e-10	7.61245e-10	0.292081	0.534497
N02A	A02.835.232.834.151.Cervical.Vertebrae	Musculoskeletal/Connective	1.94203e-09	3.55533e-09	0.292454	0.533943
S01E	A11.329.372.600.Macrophages..Alveolar	Blood/Immune	1.29795e-09	2.37729e-09	0.29254	0.533815
A10	Cells_EBV-transformed_lymphocytes	Blood/Immune	7.95645e-10	1.45846e-09	0.292692	0.533589
C02	A06.407.071.140.Adrenal.Cortex	Other	8.96709e-10	1.64423e-09	0.292751	0.533502
R06A	A15.145.846.Serum	Blood/Immune	8.8937e-10	1.63372e-09	0.293089	0.533001
M01A	Bladder	Other	8.325e-10	1.53001e-09	0.293182	0.532863
C02	Brain_Putamen_(basal_ganglia)	CNS	7.12348e-10	1.30937e-09	0.293208	0.532825
C08	Breast_Mammary_Tissue	Other	1.13362e-09	2.08443e-09	0.293272	0.53273
N02C	Esophagus_Mucosa	Digestive	1.01739e-09	1.87136e-09	0.293336	0.532634
N06A	A15.382.490.555.567.537.Killer.Cells..Natural	Blood/Immune	4.81223e-10	8.85364e-10	0.293382	0.532567
C01D	A03.556.500.760.Salivary.Glands	Digestive	6.62577e-10	1.22048e-09	0.293606	0.532235
N02C	A14.549.Mouth	Other	1.21033e-09	2.23057e-09	0.293699	0.532097
B01A	A08.186.211.730.885.287.500.270.Frontal.Lobe	CNS	8.69609e-10	1.60518e-09	0.293995	0.53166
M01A	A05.360.319.887.Vulva	Other	1.0857e-09	2.00715e-09	0.294283	0.531235
L04	Minor_Salivary_Gland	Other	3.8845e-10	7.19213e-10	0.294563	0.530822
R03BA	Brain_Frontal_Cortex_(BA9)	CNS	6.1517e-10	1.13972e-09	0.294683	0.530644
M01A	A15.378.316.580.Monocytes	Blood/Immune	1.0604e-09	1.96517e-09	0.294737	0.530566
H03A	A05.360.319.679.Uterus	Other	1.49878e-09	2.7803e-09	0.294919	0.530297
C07	Ovary	Other	8.51569e-10	1.57993e-09	0.294947	0.530257
N06A	A11.627.340.360.Granulocyte.Precursor.Cells	Blood/Immune	4.62398e-10	8.58115e-10	0.294994	0.530187
R06A	A17.815.Skin	Other	8.46508e-10	1.57101e-09	0.295003	0.530174
N02BA	Adipose_Visceral_(Omentum)	Adipose	1.10056e-09	2.04595e-09	0.295315	0.529715
C08	A07.541.560.Heart.Ventricles	Cardiovascular	1.29497e-09	2.40803e-09	0.295367	0.529638
N06A	A15.382.490.555.567.622.Lymphocytes..Null	Blood/Immune	4.46853e-10	8.3169e-10	0.295536	0.52939
M01A	Brain_Cerebellar_Hemisphere	CNS	6.76961e-10	1.2626e-09	0.295923	0.528822
C09	A10.615.Membranes	Other	1.71765e-09	3.20439e-09	0.295968	0.528755
C10AA	A07.541.Heart	Cardiovascular	1.44155e-09	2.69238e-09	0.29618	0.528445
N02C	A03.556.249.124.Ileum	Digestive	1.35404e-09	2.54068e-09	0.297035	0.527192
A02B	Brain_Amygdala	CNS	9.2485e-10	1.7357e-09	0.297072	0.527138
R06A	A15.382.490.315.583.Neutrophils	Blood/Immune	8.75722e-10	1.65108e-09	0.297919	0.525902
C03	A11.118.637.Leukocytes	Blood/Immune	1.29906e-09	2.45324e-09	0.29822	0.525464
N02A	A11.329.629.Osteoblasts	Musculoskeletal/Connective	1.73644e-09	3.2879e-09	0.298704	0.524759
L04	A11.872.190.260.Embryoid.Bodies	Other	4.25671e-10	8.08819e-10	0.299345	0.523829
M05B	A15.382.520.604.800.Palatine.Tonsil	Blood/Immune	6.01957e-10	1.14584e-09	0.299673	0.523352
C08	A07.231.Blood.Vessels	Cardiovascular	1.47684e-09	2.81154e-09	0.299695	0.52332
N02BA	Thyroid	Other	1.00833e-09	1.92145e-09	0.29987	0.523067
C02	A14.549.167.Dentition	Other	8.8105e-10	1.68007e-09	0.299996	0.522885
M01A	Brain_Spinal_cord_(cervical_c-1)	CNS	6.57617e-10	1.25573e-09	0.300246	0.522523
B01A	A11.329.372.600.Macrophages..Alveolar	Blood/Immune	1.01459e-09	1.94352e-09	0.300822	0.521691
N02BE	A08.186.211.132.810.428.200.Cerebellum	CNS	6.90073e-10	1.32241e-09	0.300894	0.521586
M01A	A15.382.Immune.System	Blood/Immune	8.61749e-10	1.65398e-09	0.301178	0.521176
H03A	A10.272.Epithelium	Other	2.12968e-09	4.09013e-09	0.301292	0.521012
C03	A03.734.414.Islets.of.Langerhans	Pancreas	1.31509e-09	2.53587e-09	0.302022	0.519961
C03	A15.145.229.Blood.Cells	Blood/Immune	1.29286e-09	2.49326e-09	0.302039	0.519936
M05B	A07.231.Blood.Vessels	Cardiovascular	7.30075e-10	1.40841e-09	0.302101	0.519847
N02C	A05.360.319.679.Uterus	Other	1.01537e-09	1.9602e-09	0.302232	0.51966
C07	A14.549.167.Dentition	Other	1.10468e-09	2.14011e-09	0.302865	0.518751
C03	A03.556.249.249.356.Colon	Digestive	1.26075e-09	2.44447e-09	0.303013	0.518539
C09	A03.556.124.526.767.Rectum	Digestive	1.42951e-09	2.77827e-09	0.30344	0.517927
N02A	A10.615.789.Serous.Membrane	Other	1.93942e-09	3.77081e-09	0.303513	0.517823
N02A	A10.272.Epithelium	Other	1.88507e-09	3.67736e-09	0.30411	0.516969
L04	A02.835.583.443.800.800.Synovial.Fluid	Blood/Immune	4.54989e-10	8.89851e-10	0.304568	0.516316
C08	A10.615.Membranes	Other	1.53095e-09	2.99618e-09	0.304687	0.516147
H03A	A03.556.Gastrointestinal.Tract	Digestive	1.2671e-09	2.48047e-09	0.304736	0.516077
C08	A03.556.875.500.Esophagus	Digestive	1.44984e-09	2.83996e-09	0.304846	0.51592
C10AA	A03.556.124.526.767.Rectum	Digestive	1.78979e-09	3.50755e-09	0.304932	0.515796
C07	A03.556.124.369.Intestinal.Mucosa	Digestive	9.61697e-10	1.88967e-09	0.305403	0.515127
A10	A08.186.211.464.405.Hippocampus	CNS	5.53159e-10	1.0883e-09	0.30563	0.514805
R03BA	Skin_Not_Sun_Exposed_(Suprapubic)	Other	9.03573e-10	1.7799e-09	0.305848	0.514494
R03BA	Nerve_Tibial	Other	6.98557e-10	1.37666e-09	0.305927	0.514382
R06A	A05.810.890.Urinary.Bladder	Other	8.01687e-10	1.5806e-09	0.306006	0.514271
R03BA	A11.620.520.Myocytes..Smooth.Muscle	Musculoskeletal/Connective	8.3952e-10	1.6584e-09	0.30635	0.513782
R03BA	A03.556.875.875.Stomach	Digestive	8.68506e-10	1.71878e-09	0.306673	0.513325
C07	A11.329.114.Adipocytes	Adipose	9.30327e-10	1.84209e-09	0.306766	0.513192
M01A	A15.382.812.260.Dendritic.Cells	Blood/Immune	9.63436e-10	1.90863e-09	0.306857	0.513064
C01D	A11.627.340.360.Granulocyte.Precursor.Cells	Blood/Immune	5.15963e-10	1.0244e-09	0.307245	0.512515
N02A	A09.371.Eye	Other	1.81761e-09	3.61141e-09	0.307378	0.512327
N06A	A04.411.Lung	Other	4.38431e-10	8.71479e-10	0.307451	0.512224
A10	A11.872.700.500.Induced.Pluripotent.Stem.Cells	Other	7.30875e-10	1.4536e-09	0.307551	0.512082
M01A	A03.556.875.500.Esophagus	Digestive	8.8164e-10	1.7554e-09	0.307748	0.511805
M05B	A15.382.812.Mononuclear.Phagocyte.System	Blood/Immune	7.11694e-10	1.41943e-09	0.308047	0.511384
N02C	Thyroid	Other	9.10654e-10	1.82064e-09	0.308473	0.510783
A02B	A08.186.211.653.Mesencephalon	CNS	1.10715e-09	2.21451e-09	0.308554	0.510668
C09	A15.382.490.555.567.537.Killer.Cells..Natural	Blood/Immune	1.34149e-09	2.68582e-09	0.308723	0.510431
N06A	Adipose_Visceral_(Omentum)	Adipose	4.09523e-10	8.21096e-10	0.308977	0.510074
C10AA	Skin_Sun_Exposed_(Lower_leg)	Other	1.78317e-09	3.57652e-09	0.309039	0.509987
R03BA	A03.556.875.Upper.Gastrointestinal.Tract	Digestive	8.37702e-10	1.68106e-09	0.30913	0.509859
C03	A08.186.211.464.710.225.Entorhinal.Cortex	CNS	9.01515e-10	1.80992e-09	0.309208	0.50975
C10AA	A11.118.637.555.567.562.B.Lymphocytes	Blood/Immune	1.64347e-09	3.29966e-09	0.309217	0.509737
C01D	A14.549.885.Tongue	Other	6.03956e-10	1.21263e-09	0.309223	0.509728
A02B	A05.360.319.679.Uterus	Other	1.0924e-09	2.19407e-09	0.309281	0.509646
C08	A11.627.635.Myeloid.Progenitor.Cells	Blood/Immune	1.30322e-09	2.62326e-09	0.309667	0.509106
A10	Muscle_Skeletal	Musculoskeletal/Connective	6.4702e-10	1.30281e-09	0.309724	0.509026
M05B	Breast_Mammary_Tissue	Other	5.20367e-10	1.04804e-09	0.309767	0.508966
N02BA	A07.541.Heart	Cardiovascular	1.11707e-09	2.25448e-09	0.310128	0.50846
N02BA	A11.118.637.555.567.569.200.700.T.Lymphocytes..Regulatory	Blood/Immune	1.36603e-09	2.77053e-09	0.310986	0.50726
A02B	Brain_Substantia_nigra	CNS	8.93683e-10	1.81425e-09	0.311151	0.507029
C08	Fallopian_Tube	Other	1.34306e-09	2.72679e-09	0.311168	0.507006
N02C	A06.407.071.Adrenal.Glands	Other	1.09808e-09	2.22953e-09	0.311176	0.506993
C09	A07.541.358.Heart.Atria	Cardiovascular	1.07344e-09	2.17954e-09	0.31118	0.506988
A10	A05.360.444.492.362.Foreskin	Other	6.43466e-10	1.30809e-09	0.311391	0.506694
A02B	Artery_Coronary	Cardiovascular	9.96564e-10	2.03125e-09	0.311849	0.506056
B01A	A15.145.229.637.555.567.562.725.Plasma.Cells	Blood/Immune	9.75083e-10	1.98777e-09	0.311876	0.506018
R03BA	A05.360.319.679.490.Endometrium	Other	7.03004e-10	1.43373e-09	0.311949	0.505916
N02A	Colon_Sigmoid	Digestive	1.69058e-09	3.4481e-09	0.311963	0.505897
C03	A06.407.312.Gonads	Other	1.10275e-09	2.25009e-09	0.312034	0.505798
N06A	A15.382.812.522.Macrophages	Blood/Immune	4.01573e-10	8.21261e-10	0.312431	0.505246
B01A	Adrenal_Gland	Other	9.05665e-10	1.85328e-09	0.312534	0.505103
C01D	A11.118.637.555.567.569.T.Lymphocytes	Blood/Immune	5.00354e-10	1.02428e-09	0.3126	0.505011
B01A	A03.734.414.Islets.of.Langerhans	Pancreas	9.56803e-10	1.9616e-09	0.312857	0.504653
A10	Fallopian_Tube	Other	7.34547e-10	1.51082e-09	0.313416	0.503879
S01E	A15.145.229.637.555.567.562.725.Plasma.Cells	Blood/Immune	1.55798e-09	3.21151e-09	0.313794	0.503355
N06A	A17.815.Skin	Other	4.20631e-10	8.67394e-10	0.313861	0.503263
C09	A03.734.414.Islets.of.Langerhans	Pancreas	1.50083e-09	3.09919e-09	0.314099	0.502933
M05B	A04.531.520.Nasal.Mucosa	Other	6.6561e-10	1.37534e-09	0.314207	0.502784
L04	Esophagus_Muscularis	Digestive	3.43607e-10	7.10179e-10	0.314253	0.502721
C03	A03.556.875.500.Esophagus	Digestive	1.18237e-09	2.4489e-09	0.314613	0.502223
C07	Colon_Sigmoid	Digestive	8.44407e-10	1.7527e-09	0.314983	0.501714
C09	A10.690.467.Muscle..Smooth	Musculoskeletal/Connective	1.28299e-09	2.66645e-09	0.315201	0.501412
N02A	Spleen	Blood/Immune	2.05694e-09	4.27608e-09	0.315246	0.50135
N02A	A15.145.846.Serum	Blood/Immune	1.80757e-09	3.76597e-09	0.315623	0.500832
L04	A04.531.520.Nasal.Mucosa	Other	4.35299e-10	9.07081e-10	0.315653	0.500791
R06A	Heart_Left_Ventricle	Cardiovascular	6.36315e-10	1.32642e-09	0.315712	0.500709
C01D	A08.186.211.730.885.287.249.487.Corpus.Striatum	CNS	3.98984e-10	8.31909e-10	0.315756	0.500649
C09	A05.360.319.114.373.Fallopian.Tubes	Other	1.3297e-09	2.7742e-09	0.315859	0.500507
C03	A11.436.275.Endothelial.Cells	Other	1.14194e-09	2.38263e-09	0.315871	0.500491
M05B	Esophagus_Gastroesophageal_Junction	Digestive	5.03795e-10	1.05159e-09	0.315942	0.500393
R03BA	A10.690.467.Muscle..Smooth	Musculoskeletal/Connective	8.83988e-10	1.84634e-09	0.316048	0.500247
A02B	A05.360.319.679.490.Endometrium	Other	1.00588e-09	2.10687e-09	0.316528	0.499588
C03	A11.872.378.590.635.Granulocyte.Macrophage.Progenitor.Cells	Blood/Immune	1.4027e-09	2.94552e-09	0.316961	0.498995
C01D	A07.231.908.Veins	Cardiovascular	4.80709e-10	1.01036e-09	0.317115	0.498783
R06A	A11.118.637.555.567.562.440.Precursor.Cells..B.Lymphoid	Blood/Immune	6.72211e-10	1.42023e-09	0.317995	0.49758
C08	A07.541.358.Heart.Atria	Cardiovascular	1.03804e-09	2.19859e-09	0.318414	0.497007
C10AA	A08.186.211.730.317.357.352.435.Hypothalamo.Hypophyseal.System	CNS	1.00801e-09	2.14036e-09	0.318838	0.49643
N02BA	A11.872.Stem.Cells	Other	1.24806e-09	2.65783e-09	0.319329	0.495762
C07	A06.407.312.Gonads	Other	8.7555e-10	1.86762e-09	0.319604	0.495388
M05B	Thyroid	Other	4.93991e-10	1.05953e-09	0.320523	0.494141
M05B	A09.371.729.Retina	CNS	5.4687e-10	1.17576e-09	0.320923	0.493599
C10AA	A05.810.453.324.Kidney.Cortex	Other	1.16882e-09	2.53183e-09	0.322166	0.491921
A10	Skin_Sun_Exposed_(Lower_leg)	Other	5.73505e-10	1.24236e-09	0.322175	0.491908
C03	A05.360.319.114.630.Ovary	Other	1.08384e-09	2.35506e-09	0.32268	0.491228
C01D	Uterus	Other	4.02752e-10	8.75535e-10	0.322756	0.491126
N02BE	Prostate	Other	7.35407e-10	1.59943e-09	0.322832	0.491023
A10	A11.436.275.Endothelial.Cells	Other	7.57835e-10	1.64969e-09	0.32298	0.490824
M05B	A15.382.680.Phagocytes	Blood/Immune	6.41676e-10	1.39943e-09	0.323288	0.490411
N02BA	A08.186.211.730.885.287.500.Cerebral.Cortex	CNS	9.4158e-10	2.05439e-09	0.323359	0.490315
L04	A11.872.Stem.Cells	Other	3.7907e-10	8.30137e-10	0.323967	0.4895
M05B	Uterus	Other	4.75548e-10	1.04637e-09	0.324743	0.48846
H03A	A14.549.167.646.Periodontium	Other	1.56297e-09	3.46352e-09	0.325898	0.486918
C03	A15.145.Blood	Blood/Immune	1.12588e-09	2.50073e-09	0.326276	0.486415
C02	A04.411.Lung	Other	7.39017e-10	1.64197e-09	0.326327	0.486347
C08	Small_Intestine_Terminal_Ileum	Digestive	1.39987e-09	3.11309e-09	0.326474	0.486152
C09	Heart_Atrial_Appendage	Cardiovascular	9.67415e-10	2.15299e-09	0.326595	0.485991
A02B	A11.329.114.Adipocytes	Adipose	1.01986e-09	2.27013e-09	0.326625	0.485951
N02A	A05.360.319.679.Uterus	Other	1.41589e-09	3.15388e-09	0.326739	0.485799
C07	A15.145.229.637.555.567.569.200.CD4.Positive.T.Lymphocytes	Blood/Immune	9.05066e-10	2.02163e-09	0.327188	0.485203
L04	A08.186.211.730.885.287.249.487.Corpus.Striatum	CNS	3.14123e-10	7.02587e-10	0.327403	0.484917
L04	A11.118.637.555.567.562.440.Precursor.Cells..B.Lymphoid	Blood/Immune	3.96415e-10	8.86795e-10	0.32743	0.484881
C08	A09.371.729.Retina	CNS	9.15339e-10	2.05035e-09	0.327643	0.484599
A02B	A15.145.229.637.555.567.569.200.CD4.Positive.T.Lymphocytes	Blood/Immune	1.0794e-09	2.42073e-09	0.327836	0.484344
S01E	A11.443.Erythroid.Cells	Blood/Immune	1.18265e-09	2.65963e-09	0.328281	0.483755
R06A	Artery_Coronary	Cardiovascular	6.54683e-10	1.47322e-09	0.328381	0.483622
C07	Cervix_Endocervix	Other	7.15995e-10	1.61465e-09	0.328725	0.483168
N06A	A08.186.211.730.317.357.Hypothalamus	CNS	3.86114e-10	8.71337e-10	0.328837	0.48302
N06A	A11.620.520.Myocytes..Smooth.Muscle	Musculoskeletal/Connective	3.75473e-10	8.4876e-10	0.329108	0.482662
N02BE	A11.872.700.500.Induced.Pluripotent.Stem.Cells	Other	6.94953e-10	1.57527e-09	0.329547	0.482083
C02	A07.541.Heart	Cardiovascular	5.95501e-10	1.35128e-09	0.329717	0.481859
R03A	A05.360.319.114.630.Ovary	Other	1.04083e-09	2.36906e-09	0.330207	0.481214
C01D	A07.231.908.670.874.Umbilical.Veins	Cardiovascular	4.35813e-10	9.94401e-10	0.330596	0.480702
L04	A15.382.812.522.Macrophages	Blood/Immune	3.49691e-10	7.97906e-10	0.330598	0.480699
C02	A03.556.124.Intestines	Digestive	7.09528e-10	1.61921e-09	0.330623	0.480667
L04	A11.627.624.249.Monocyte.Macrophage.Precursor.Cells	Blood/Immune	3.82385e-10	8.76469e-10	0.331317	0.479756
A10	A03.734.Pancreas	Pancreas	6.41039e-10	1.46957e-09	0.331342	0.479723
H03A	A05.360.319.887.Vulva	Other	1.26634e-09	2.90374e-09	0.33138	0.479674
C10AA	Lung	Other	1.18078e-09	2.70766e-09	0.331386	0.479666
C03	Heart_Atrial_Appendage	Cardiovascular	8.98117e-10	2.06632e-09	0.33191	0.47898
C10AA	A02.835.232.834.151.Cervical.Vertebrae	Musculoskeletal/Connective	1.16543e-09	2.68895e-09	0.332357	0.478395
N02BE	A11.627.635.Myeloid.Progenitor.Cells	Blood/Immune	7.13722e-10	1.64842e-09	0.332517	0.478186
H03A	A08.186.211.730.885.287.249.487.Corpus.Striatum	CNS	7.56051e-10	1.75154e-09	0.332998	0.477558
C02	A03.556.875.Upper.Gastrointestinal.Tract	Digestive	6.46115e-10	1.49952e-09	0.333278	0.477194
N02BA	Breast_Mammary_Tissue	Other	8.38493e-10	1.94711e-09	0.333367	0.477077
C09	A04.411.Lung	Other	1.20505e-09	2.79866e-09	0.333387	0.477051
C02	Adipose_Subcutaneous	Adipose	5.55702e-10	1.29118e-09	0.333458	0.476959
R03A	Adipose_Subcutaneous	Adipose	8.63963e-10	2.00963e-09	0.33363	0.476735
B01A	A11.872.580.Mesenchymal.Stem.Cells	Other	7.8753e-10	1.84266e-09	0.334548	0.475541
N06A	A14.724.Pharynx	Other	3.85633e-10	9.02602e-10	0.3346	0.475474
N06A	Lung	Other	3.43403e-10	8.0447e-10	0.334737	0.475296
C07	A15.378.316.Bone.Marrow.Cells	Blood/Immune	7.14078e-10	1.67351e-09	0.334801	0.475214
C07	A11.329.Connective.Tissue.Cells	Musculoskeletal/Connective	7.88377e-10	1.85087e-09	0.335073	0.474861
C01D	A03.556.249.124.Ileum	Digestive	5.50066e-10	1.292e-09	0.335146	0.474766
R03BA	A07.231.Blood.Vessels	Cardiovascular	7.93725e-10	1.86543e-09	0.335239	0.474646
L04	A08.186.211.730.885.287.500.571.735.Visual.Cortex	CNS	2.70207e-10	6.37187e-10	0.33576	0.473971
N02A	Heart_Left_Ventricle	Cardiovascular	1.35064e-09	3.19199e-09	0.336099	0.473533
C02	A14.549.885.Tongue	Other	6.80906e-10	1.61396e-09	0.336555	0.472945
M01A	A08.186.211.132.810.428.200.Cerebellum	CNS	5.51194e-10	1.30855e-09	0.336795	0.472634
S01E	A11.872.190.Embryonic.Stem.Cells	Other	9.93956e-10	2.37239e-09	0.337619	0.471572
C02	A08.186.211.730.317.357.352.435.Hypothalamo.Hypophyseal.System	CNS	6.83131e-10	1.63097e-09	0.337663	0.471517
C08	A11.872.Stem.Cells	Other	1.05151e-09	2.51049e-09	0.337664	0.471515
R06A	A06.407.312.Gonads	Other	6.20867e-10	1.48414e-09	0.337851	0.471275
H03A	A03.556.875.500.Esophagus	Digestive	1.71847e-09	4.11298e-09	0.338041	0.471031
C08	A15.145.Blood	Blood/Immune	1.20454e-09	2.8842e-09	0.338107	0.470946
C08	Prostate	Other	1.17346e-09	2.81361e-09	0.338316	0.470678
R03BA	A02.835.583.443.800.Synovial.Membrane	Musculoskeletal/Connective	7.83955e-10	1.88039e-09	0.338372	0.470605
N06A	A15.145.Blood	Blood/Immune	3.57752e-10	8.58715e-10	0.338481	0.470466
S01E	A15.145.229.637.555.Leukocytes..Mononuclear	Blood/Immune	1.20587e-09	2.90619e-09	0.339096	0.469677
L04	Pancreas	Pancreas	2.96388e-10	7.16468e-10	0.339555	0.46909
A02B	A11.872.378.Hematopoietic.Stem.Cells	Blood/Immune	9.65693e-10	2.33751e-09	0.339756	0.468832
C09	A10.615.284.473.Chorion	Other	1.14327e-09	2.76843e-09	0.339816	0.468757
L04	A15.378.316.580.Monocytes	Blood/Immune	3.26535e-10	7.92527e-10	0.340163	0.468313
R06A	A03.556.875.Upper.Gastrointestinal.Tract	Digestive	7.26619e-10	1.76498e-09	0.340285	0.468157
L04	A03.556.249.124.Ileum	Digestive	3.35632e-10	8.15605e-10	0.340348	0.468076
R03BA	Artery_Aorta	Cardiovascular	6.01886e-10	1.46861e-09	0.340964	0.467292
C08	A11.329.114.Adipocytes	Adipose	9.50409e-10	2.331e-09	0.341738	0.466307
C08	A08.186.211.730.885.287.500.270.Frontal.Lobe	CNS	7.98937e-10	1.96246e-09	0.341963	0.46602
C10AA	Colon_Transverse	Digestive	1.08576e-09	2.67051e-09	0.342161	0.465769
N02BA	A03.556.124.526.767.Rectum	Digestive	1.121e-09	2.76114e-09	0.342374	0.465499
C08	A02.835.583.443.800.Synovial.Membrane	Musculoskeletal/Connective	1.03618e-09	2.55984e-09	0.342819	0.464935
C08	A08.186.211.730.317.357.Hypothalamus	CNS	1.18003e-09	2.91841e-09	0.342982	0.464729
B01A	Whole_Blood	Blood/Immune	7.55672e-10	1.87176e-09	0.343209	0.464442
N02A	Brain_Substantia_nigra	CNS	1.07065e-09	2.65842e-09	0.34357	0.463985
M01A	A06.407.071.Adrenal.Glands	Other	6.62841e-10	1.65004e-09	0.343948	0.463507
C08	A11.329.372.600.Macrophages..Alveolar	Blood/Immune	8.27007e-10	2.0607e-09	0.344091	0.463327
N02BE	A11.443.Erythroid.Cells	Blood/Immune	6.71397e-10	1.67346e-09	0.344135	0.463271
B01A	A10.690.Muscles	Musculoskeletal/Connective	7.32755e-10	1.82767e-09	0.344238	0.463141
N02BA	A07.541.510.110.Aortic.Valve	Cardiovascular	8.35995e-10	2.08875e-09	0.344491	0.462822
C09	A03.556.124.Intestines	Digestive	1.05536e-09	2.63994e-09	0.344664	0.462604
H03A	A11.436.Epithelial.Cells	Other	9.29624e-10	2.33053e-09	0.344987	0.462197
M05B	A05.810.890.Urinary.Bladder	Other	6.14382e-10	1.54107e-09	0.345068	0.462096
C07	Skin_Sun_Exposed_(Lower_leg)	Other	7.10375e-10	1.78256e-09	0.345125	0.462023
C01D	Skin_Not_Sun_Exposed_(Suprapubic)	Other	4.0744e-10	1.03168e-09	0.346448	0.460362
M01A	A15.145.229.637.555.567.562.725.Plasma.Cells	Blood/Immune	6.70233e-10	1.69879e-09	0.346593	0.46018
N02BE	A15.382.490.555.567.622.Lymphocytes..Null	Blood/Immune	6.37524e-10	1.61669e-09	0.346666	0.460089
C02	A08.186.211.730.885.287.500.670.Parietal.Lobe	CNS	5.16198e-10	1.30953e-09	0.346722	0.460019
S01E	A07.541.560.Heart.Ventricles	Cardiovascular	9.88799e-10	2.51544e-09	0.347126	0.459513
L04	A15.382.680.Phagocytes	Blood/Immune	3.18396e-10	8.10351e-10	0.347193	0.45943
C02	A11.872.Stem.Cells	Other	6.35055e-10	1.61851e-09	0.347393	0.459179
S01E	A14.549.167.Dentition	Other	1.18265e-09	3.02137e-09	0.347741	0.458744
M01A	Esophagus_Mucosa	Digestive	6.7313e-10	1.72267e-09	0.347992	0.458431
R03BA	Skin_Sun_Exposed_(Lower_leg)	Other	7.03119e-10	1.80034e-09	0.348066	0.458339
N02BE	A02.165.Cartilage	Musculoskeletal/Connective	6.06434e-10	1.55409e-09	0.348188	0.458186
C08	A07.231.908.670.874.Umbilical.Veins	Cardiovascular	9.81513e-10	2.51535e-09	0.348191	0.458183
N06A	A11.329.171.Chondrocytes	Musculoskeletal/Connective	3.31418e-10	8.50234e-10	0.348344	0.457992
A10	A03.556.249.249.356.668.Colon..Sigmoid	Digestive	6.89513e-10	1.77062e-09	0.348483	0.457818
N02BE	A15.382.490.315.583.Neutrophils	Blood/Immune	6.29742e-10	1.62116e-09	0.348841	0.457373
B01A	A03.620.Liver	Liver	7.26258e-10	1.8823e-09	0.349809	0.456169
M05B	A05.360.319.114.630.Ovary	Other	5.0484e-10	1.31672e-09	0.350709	0.455054
C08	Colon_Transverse	Digestive	9.78031e-10	2.55264e-09	0.350806	0.454933
S01E	A15.382.812.260.Dendritic.Cells	Blood/Immune	1.02169e-09	2.66671e-09	0.350812	0.454926
B01A	A15.382.490.555.567.622.Lymphocytes..Null	Blood/Immune	7.2301e-10	1.88942e-09	0.350985	0.454711
H03A	A11.872.190.Embryonic.Stem.Cells	Other	8.63662e-10	2.25926e-09	0.351128	0.454534
C09	Pituitary	Other	9.13305e-10	2.38925e-09	0.351136	0.454525
N02C	A15.382.490.315.583.Neutrophils	Blood/Immune	9.79559e-10	2.56724e-09	0.351393	0.454207
N02BA	Brain_Cerebellar_Hemisphere	CNS	7.33045e-10	1.92733e-09	0.351846	0.453648
N02A	Muscle_Skeletal	Musculoskeletal/Connective	1.29484e-09	3.41582e-09	0.352318	0.453065
B01A	A07.541.Heart	Cardiovascular	6.39759e-10	1.69204e-09	0.352679	0.452621
C03	Brain_Frontal_Cortex_(BA9)	CNS	6.29574e-10	1.66601e-09	0.352755	0.452526
C08	A06.407.312.782.Testis	Other	8.22347e-10	2.17837e-09	0.352899	0.45235
B01A	A06.407.071.Adrenal.Glands	Other	6.50657e-10	1.72368e-09	0.352908	0.452339
C02	A06.407.900.Thyroid.Gland	Other	5.48707e-10	1.45384e-09	0.352931	0.45231
N06A	A10.615.550.599.Mouth.Mucosa	Other	3.12402e-10	8.28185e-10	0.353008	0.452216
R03BA	A07.231.908.670.874.Umbilical.Veins	Cardiovascular	6.6816e-10	1.77695e-09	0.353453	0.451669
M01A	A04.411.Lung	Other	6.66984e-10	1.77834e-09	0.353808	0.451232
M01A	A08.186.211.730.885.287.500.Cerebral.Cortex	CNS	5.04273e-10	1.34473e-09	0.353831	0.451204
R06A	A03.556.249.249.356.668.Colon..Sigmoid	Digestive	5.88283e-10	1.57066e-09	0.353999	0.450998
N02A	A05.360.Genitalia	Other	1.19129e-09	3.18286e-09	0.354097	0.450878
M01A	Heart_Atrial_Appendage	Cardiovascular	5.59685e-10	1.49542e-09	0.354103	0.450871
C03	A04.411.Lung	Other	9.05847e-10	2.42036e-09	0.354105	0.450868
A02B	A03.556.249.249.356.668.Colon..Sigmoid	Digestive	8.94842e-10	2.39474e-09	0.354325	0.450598
N02A	A05.360.319.679.690.Myometrium	Musculoskeletal/Connective	1.30569e-09	3.49747e-09	0.354454	0.45044
H03A	A02.835.583.443.800.Synovial.Membrane	Musculoskeletal/Connective	7.40708e-10	1.98928e-09	0.354816	0.449997
R03A	A10.272.497.Epidermis	Other	9.56351e-10	2.57098e-09	0.354954	0.449828
N02C	A14.724.557.Nasopharynx	Other	6.95984e-10	1.87301e-09	0.3551	0.449649
R03A	A14.549.167.646.Periodontium	Other	9.44768e-10	2.5445e-09	0.355208	0.449518
R03BA	A15.382.Immune.System	Blood/Immune	6.02762e-10	1.6266e-09	0.35548	0.449184
C01D	A10.549.400.Lymph.Nodes	Blood/Immune	3.92429e-10	1.05937e-09	0.355529	0.449125
N02BE	A09.371.Eye	Other	6.5904e-10	1.78059e-09	0.355645	0.448983
C08	Cells_Transformed_fibroblasts	Musculoskeletal/Connective	8.32752e-10	2.25614e-09	0.356025	0.44852
C02	Cervix_Endocervix	Other	5.29846e-10	1.44104e-09	0.356554	0.447874
C02	Brain_Cerebellum	CNS	4.69639e-10	1.27948e-09	0.356789	0.447589
M01A	A05.360.319.679.690.Myometrium	Musculoskeletal/Connective	6.00439e-10	1.64113e-09	0.357231	0.447051
C03	Colon_Transverse	Digestive	8.25072e-10	2.2566e-09	0.357322	0.44694
S01E	A15.145.846.Serum	Blood/Immune	8.98831e-10	2.47392e-09	0.358182	0.445897
N02C	A06.407.Endocrine.Glands	Other	7.0372e-10	1.94146e-09	0.358501	0.44551
M05B	A11.118.637.555.567.562.440.Precursor.Cells..B.Lymphoid	Blood/Immune	4.24701e-10	1.17533e-09	0.35892	0.445002
S01E	Colon_Transverse	Digestive	1.10156e-09	3.055e-09	0.359208	0.444654
L04	A08.186.211.653.Mesencephalon	CNS	2.49744e-10	6.95294e-10	0.359726	0.444028
S01E	A15.382.490.555.567.537.Killer.Cells..Natural	Blood/Immune	8.59656e-10	2.39913e-09	0.360052	0.443635
N02BA	A08.186.211.Brain	CNS	7.47911e-10	2.08784e-09	0.360089	0.443591
C01D	A11.436.397.Keratinocytes	Other	4.30121e-10	1.204e-09	0.360455	0.443149
R06A	A14.549.167.646.Periodontium	Other	6.13171e-10	1.71706e-09	0.360506	0.443087
H03A	A05.360.319.Genitalia..Female	Other	1.09527e-09	3.07172e-09	0.360708	0.442845
N06A	A07.231.908.Veins	Cardiovascular	3.19651e-10	8.97069e-10	0.360798	0.442736
H03A	Bladder	Other	6.52122e-10	1.83035e-09	0.360815	0.442716
R03BA	A10.165.114.830.750.Subcutaneous.Fat	Adipose	5.15848e-10	1.45386e-09	0.361365	0.442054
C09	A06.407.312.782.Testis	Other	7.61823e-10	2.15447e-09	0.361819	0.441509
L04	A10.615.Membranes	Other	3.15264e-10	8.91742e-10	0.361843	0.44148
N02BA	A10.615.789.Serous.Membrane	Other	8.31407e-10	2.3536e-09	0.361951	0.44135
N06A	Brain_Spinal_cord_(cervical_c-1)	CNS	2.5073e-10	7.10019e-10	0.361995	0.441298
N02BA	A15.382.520.604.800.Palatine.Tonsil	Blood/Immune	9.09412e-10	2.58162e-09	0.36232	0.440908
N02A	A14.549.885.Tongue	Other	1.40809e-09	3.99817e-09	0.362351	0.440871
S01E	A14.724.557.Nasopharynx	Other	9.15082e-10	2.60573e-09	0.362726	0.440421
M01A	Adrenal_Gland	Other	5.46524e-10	1.55873e-09	0.362936	0.440169
M05B	A10.690.Muscles	Musculoskeletal/Connective	4.79854e-10	1.37053e-09	0.363123	0.439946
C03	Lung	Other	7.33501e-10	2.09682e-09	0.363239	0.439808
L04	A02.835.583.443.800.Synovial.Membrane	Musculoskeletal/Connective	2.38493e-10	6.8584e-10	0.364018	0.438877
M05B	A15.382.490.555.567.537.Killer.Cells..Natural	Blood/Immune	4.3051e-10	1.24115e-09	0.364346	0.438485
N02C	A11.627.635.Myeloid.Progenitor.Cells	Blood/Immune	7.93367e-10	2.28791e-09	0.364384	0.438441
M01A	A05.360.Genitalia	Other	5.67588e-10	1.64532e-09	0.365058	0.437638
C01D	Nerve_Tibial	Other	2.94574e-10	8.57959e-10	0.365671	0.43691
N02BE	A15.145.229.188.Blood.Platelets	Blood/Immune	5.68874e-10	1.66156e-09	0.366035	0.436477
N02C	A15.382.490.555.567.537.Killer.Cells..Natural	Blood/Immune	7.98376e-10	2.34539e-09	0.366777	0.435598
L04	A11.627.635.Myeloid.Progenitor.Cells	Blood/Immune	3.20871e-10	9.48047e-10	0.36751	0.43473
M01A	A11.627.624.249.Monocyte.Macrophage.Precursor.Cells	Blood/Immune	6.31073e-10	1.86795e-09	0.367741	0.434458
N06A	Uterus	Other	2.60597e-10	7.7167e-10	0.367793	0.434397
N02A	A15.382.490.315.583.Neutrophils	Blood/Immune	1.27742e-09	3.78772e-09	0.367963	0.434196
C10AA	A11.497.497.600.Oocytes	Other	6.728e-10	1.99869e-09	0.368202	0.433914
H03A	A02.165.Cartilage	Musculoskeletal/Connective	8.74352e-10	2.60229e-09	0.368438	0.433636
N06A	A15.382.812.Mononuclear.Phagocyte.System	Blood/Immune	2.69046e-10	8.00968e-10	0.368473	0.433595
M05B	A05.360.319.Genitalia..Female	Other	4.80013e-10	1.43134e-09	0.368677	0.433354
C10AA	A15.145.229.637.555.567.562.725.Plasma.Cells	Blood/Immune	1.06772e-09	3.18503e-09	0.368725	0.433297
N02A	A04.531.520.Nasal.Mucosa	Other	1.16355e-09	3.47684e-09	0.368941	0.433043
A02B	Esophagus_Muscularis	Digestive	6.40598e-10	1.92083e-09	0.369378	0.432529
M05B	A14.549.885.Tongue	Other	4.28756e-10	1.28699e-09	0.369512	0.432372
C09	A03.556.124.369.Intestinal.Mucosa	Digestive	9.93506e-10	2.98813e-09	0.369762	0.432078
H03A	A08.186.211.730.317.357.352.435.Hypothalamo.Hypophyseal.System	CNS	6.39951e-10	1.92618e-09	0.369855	0.431969
N06A	A11.118.637.555.567.562.440.Precursor.Cells..B.Lymphoid	Blood/Immune	2.74721e-10	8.28334e-10	0.370075	0.43171
N06A	A08.186.211.730.885.287.500.670.Parietal.Lobe	CNS	2.77889e-10	8.37923e-10	0.37008	0.431704
B01A	A11.118.637.555.567.562.440.Precursor.Cells..B.Lymphoid	Blood/Immune	6.19428e-10	1.8783e-09	0.370782	0.430881
B01A	A08.186.211.464.405.Hippocampus	CNS	4.94489e-10	1.50089e-09	0.370902	0.43074
N06A	A10.549.Lymphoid.Tissue	Blood/Immune	2.7707e-10	8.51748e-10	0.372479	0.428899
R06A	A06.407.900.Thyroid.Gland	Other	4.73083e-10	1.45443e-09	0.372488	0.428887
C07	A03.556.Gastrointestinal.Tract	Digestive	6.4696e-10	1.99009e-09	0.372556	0.428808
N02A	Brain_Cerebellar_Hemisphere	CNS	9.20971e-10	2.8355e-09	0.372666	0.42868
C01D	A08.186.211.730.885.287.500.Cerebral.Cortex	CNS	2.72352e-10	8.38812e-10	0.372709	0.42863
C08	Artery_Tibial	Cardiovascular	6.61344e-10	2.03777e-09	0.372763	0.428567
C07	Breast_Mammary_Tissue	Other	5.0935e-10	1.56952e-09	0.37277	0.428559
N02C	Liver	Liver	7.02915e-10	2.16632e-09	0.372789	0.428537
L04	A11.329.Connective.Tissue.Cells	Musculoskeletal/Connective	2.56369e-10	7.92649e-10	0.373184	0.428078
B01A	A10.615.550.599.Mouth.Mucosa	Other	6.92992e-10	2.14859e-09	0.373524	0.427681
R06A	A08.186.211.730.885.287.249.Basal.Ganglia	CNS	4.28514e-10	1.33013e-09	0.373666	0.427516
L04	A05.360.444.492.362.Foreskin	Other	2.26993e-10	7.05197e-10	0.37377	0.427396
H03A	Cervix_Endocervix	Other	5.69719e-10	1.77575e-09	0.374168	0.426933
M05B	A14.724.557.Nasopharynx	Other	3.83557e-10	1.19821e-09	0.374443	0.426615
A10	A03.556.249.249.356.Colon	Digestive	6.00691e-10	1.88118e-09	0.374743	0.426266
B01A	A11.329.171.Chondrocytes	Musculoskeletal/Connective	5.29113e-10	1.662e-09	0.375106	0.425845
C08	A15.382.490.555.567.537.Killer.Cells..Natural	Blood/Immune	8.13278e-10	2.55935e-09	0.375331	0.425586
N02BA	A11.118.637.555.567.562.B.Lymphocytes	Blood/Immune	8.3619e-10	2.63921e-09	0.375685	0.425176
N02BA	A10.615.284.473.Chorion	Other	6.83244e-10	2.17202e-09	0.376545	0.424183
C03	A11.329.114.Adipocytes	Adipose	7.01942e-10	2.23184e-09	0.376566	0.424159
C02	A11.329.372.600.Macrophages..Alveolar	Blood/Immune	4.97229e-10	1.59526e-09	0.377638	0.422925
R03BA	Pancreas	Pancreas	4.53495e-10	1.45914e-09	0.377978	0.422533
B01A	Heart_Left_Ventricle	Cardiovascular	4.63187e-10	1.49109e-09	0.378038	0.422464
N02BE	A15.382.812.260.Dendritic.Cells	Blood/Immune	5.28409e-10	1.71006e-09	0.378661	0.42175
R06A	A07.541.510.110.Aortic.Valve	Cardiovascular	4.70794e-10	1.52814e-09	0.37901	0.421349
C09	A11.872.190.Embryonic.Stem.Cells	Other	7.79804e-10	2.53185e-09	0.379042	0.421313
C10AA	A11.118.637.Leukocytes	Blood/Immune	1.02448e-09	3.34114e-09	0.379564	0.420715
B01A	Artery_Tibial	Cardiovascular	5.00447e-10	1.63803e-09	0.379986	0.420232
C02	A08.186.211.730.885.287.500.Cerebral.Cortex	CNS	3.9616e-10	1.29965e-09	0.380251	0.419929
A02B	Cells_Transformed_fibroblasts	Musculoskeletal/Connective	5.88035e-10	1.94145e-09	0.380989	0.419088
C03	Small_Intestine_Terminal_Ileum	Digestive	8.16825e-10	2.71631e-09	0.381817	0.418145
C07	A03.556.124.526.767.Rectum	Digestive	5.50559e-10	1.84172e-09	0.382494	0.417376
C08	A15.382.490.555.567.622.Lymphocytes..Null	Blood/Immune	7.64407e-10	2.58479e-09	0.383717	0.415989
N06A	A07.231.114.Arteries	Cardiovascular	2.44757e-10	8.28536e-10	0.383841	0.415849
N02BE	A05.360.319.679.490.Endometrium	Other	4.10404e-10	1.39034e-09	0.383927	0.415751
S01E	A06.407.071.Adrenal.Glands	Other	8.04004e-10	2.7333e-09	0.384321	0.415306
M05B	A10.549.400.Lymph.Nodes	Blood/Immune	3.87621e-10	1.32268e-09	0.384739	0.414834
C01D	A03.556.249.249.356.668.Colon..Sigmoid	Digestive	3.31078e-10	1.13143e-09	0.384907	0.414644
N02A	A06.407.Endocrine.Glands	Other	1.03977e-09	3.55354e-09	0.384913	0.414637
C03	Uterus	Other	6.80592e-10	2.33082e-09	0.385145	0.414376
N02C	A05.360.319.679.256.Cervix.Uteri	Other	6.2253e-10	2.13226e-09	0.38516	0.414359
C01D	A08.186.211.464.Limbic.System	CNS	2.3857e-10	8.17826e-10	0.385253	0.414254
S01E	Whole_Blood	Blood/Immune	8.5417e-10	2.93532e-09	0.385527	0.413945
C10AA	Nerve_Tibial	Other	6.48681e-10	2.23553e-09	0.385844	0.413589
L04	A11.872.378.Hematopoietic.Stem.Cells	Blood/Immune	2.86203e-10	9.87037e-10	0.385923	0.4135
L04	A03.556.124.684.Intestine..Small	Digestive	2.18701e-10	7.54382e-10	0.385943	0.413476
C07	A14.549.Mouth	Other	5.87098e-10	2.02684e-09	0.386038	0.41337
R03BA	A15.145.229.637.555.567.562.725.Plasma.Cells	Blood/Immune	5.02505e-10	1.75296e-09	0.387186	0.41208
N02C	A10.165.450.300.Cicatrix	Musculoskeletal/Connective	5.43076e-10	1.89452e-09	0.387188	0.412078
B01A	Pancreas	Pancreas	4.606e-10	1.61629e-09	0.387832	0.411356
C02	A03.734.414.Islets.of.Langerhans	Pancreas	4.472e-10	1.56944e-09	0.387844	0.411343
C01D	A15.145.229.Blood.Cells	Blood/Immune	3.13684e-10	1.1045e-09	0.388203	0.410941
C02	Heart_Left_Ventricle	Cardiovascular	3.76928e-10	1.33157e-09	0.388562	0.41054
M05B	A08.186.211.653.Mesencephalon	CNS	2.90224e-10	1.02569e-09	0.388606	0.410491
M05B	Liver	Liver	3.43884e-10	1.21617e-09	0.388681	0.410407
C01D	Spleen	Blood/Immune	3.05431e-10	1.08066e-09	0.388729	0.410353
M05B	A07.231.908.Veins	Cardiovascular	3.74957e-10	1.32705e-09	0.388762	0.410317
B01A	A02.633.567.850.Quadriceps.Muscle	Musculoskeletal/Connective	4.74201e-10	1.68838e-09	0.389408	0.409595
L04	A15.382.812.260.Dendritic.Cells	Blood/Immune	2.13944e-10	7.63939e-10	0.389718	0.409249
M01A	A03.556.249.249.356.Colon	Digestive	5.34422e-10	1.91273e-09	0.389968	0.408971
A10	A03.556.124.684.Intestine..Small	Digestive	5.3622e-10	1.93656e-09	0.390931	0.4079
A02B	Testis	Other	4.61894e-10	1.67191e-09	0.391172	0.407633
A02B	Stomach	Digestive	5.91224e-10	2.14477e-09	0.391405	0.407374
S01E	A05.360.319.679.Uterus	Other	7.71321e-10	2.79869e-09	0.391427	0.407349
H03A	A04.411.Lung	Other	8.84915e-10	3.21217e-09	0.391471	0.407301
C03	A07.541.560.Heart.Ventricles	Cardiovascular	5.39e-10	1.95821e-09	0.391561	0.4072
N02BA	A08.186.211.730.885.287.500.270.Frontal.Lobe	CNS	5.27914e-10	1.92691e-09	0.392054	0.406654
M05B	Minor_Salivary_Gland	Other	3.0084e-10	1.10257e-09	0.392482	0.40618
N02BA	A14.549.167.646.Periodontium	Other	6.68649e-10	2.45999e-09	0.392884	0.405735
R03BA	A11.329.114.Adipocytes	Adipose	4.16378e-10	1.54033e-09	0.393458	0.405102
C02	Whole_Blood	Blood/Immune	3.95464e-10	1.46357e-09	0.393501	0.405054
C07	A04.531.520.Nasal.Mucosa	Other	4.8165e-10	1.7915e-09	0.394021	0.40448
C10AA	Heart_Left_Ventricle	Cardiovascular	6.30547e-10	2.35216e-09	0.394322	0.404149
C03	A07.231.908.670.874.Umbilical.Veins	Cardiovascular	6.67754e-10	2.49163e-09	0.39435	0.404118
N06A	A10.165.114.830.750.Subcutaneous.Fat	Adipose	2.10477e-10	7.85925e-10	0.394424	0.404037
M01A	Brain_Caudate_(basal_ganglia)	CNS	3.49218e-10	1.31458e-09	0.395255	0.403123
C03	A15.382.Immune.System	Blood/Immune	6.50318e-10	2.4594e-09	0.395728	0.402604
N02BE	Artery_Aorta	Cardiovascular	3.02769e-10	1.1458e-09	0.395797	0.402528
B01A	A03.556.249.249.209.Cecum	Digestive	5.01208e-10	1.89743e-09	0.395832	0.40249
R03A	A08.186.211.730.317.357.352.435.Hypothalamo.Hypophyseal.System	CNS	7.24368e-10	2.74258e-09	0.395844	0.402476
A02B	A03.556.249.124.Ileum	Digestive	6.01747e-10	2.285e-09	0.396142	0.402149
S01E	A06.407.900.Thyroid.Gland	Other	6.02865e-10	2.29045e-09	0.396195	0.402091
C01D	Cells_Transformed_fibroblasts	Musculoskeletal/Connective	2.54765e-10	9.70892e-10	0.396505	0.401751
R03A	Cervix_Ectocervix	Other	6.83559e-10	2.60611e-09	0.396549	0.401703
H03A	A14.724.557.Nasopharynx	Other	6.82379e-10	2.61958e-09	0.397242	0.400945
R03A	A11.872.378.590.635.Granulocyte.Macrophage.Progenitor.Cells	Blood/Immune	1.03947e-09	3.99765e-09	0.397424	0.400746
N02C	A15.382.520.604.800.Palatine.Tonsil	Blood/Immune	7.38473e-10	2.8575e-09	0.398036	0.400077
B01A	Artery_Aorta	Cardiovascular	4.11223e-10	1.59388e-09	0.398203	0.399895
N06A	A11.443.Erythroid.Cells	Blood/Immune	2.26341e-10	8.77349e-10	0.39821	0.399888
C03	A03.556.124.526.767.Rectum	Digestive	6.66962e-10	2.58782e-09	0.398307	0.399782
M05B	Vagina	Other	2.88398e-10	1.12756e-09	0.399064	0.398958
C07	Nerve_Tibial	Other	3.80246e-10	1.49315e-09	0.399493	0.398491
C07	A11.118.637.Leukocytes	Blood/Immune	5.02776e-10	2.00305e-09	0.400905	0.396958
C01D	A11.620.520.Myocytes..Smooth.Muscle	Musculoskeletal/Connective	2.90777e-10	1.15955e-09	0.400997	0.396859
C09	A06.407.900.Thyroid.Gland	Other	6.31022e-10	2.51809e-09	0.401063	0.396787
C10AA	A04.411.Lung	Other	7.25202e-10	2.90023e-09	0.401274	0.396559
C02	Brain_Cerebellar_Hemisphere	CNS	3.03414e-10	1.21401e-09	0.401322	0.396508
L04	A08.186.211.464.Limbic.System	CNS	1.73317e-10	6.94332e-10	0.401442	0.396378
C10AA	A05.360.490.Germ.Cells	Other	4.86504e-10	1.96072e-09	0.402019	0.395754
M01A	A03.734.414.Islets.of.Langerhans	Pancreas	3.97314e-10	1.60181e-09	0.402052	0.395718
B01A	A15.382.490.555.567.Lymphocytes	Blood/Immune	5.05286e-10	2.04282e-09	0.40232	0.395429
M05B	A11.118.637.555.567.569.T.Lymphocytes	Blood/Immune	3.18831e-10	1.29341e-09	0.402646	0.395076
A10	Prostate	Other	3.07041e-10	1.24829e-09	0.402853	0.394853
N02BA	A08.186.211.132.810.428.200.Cerebellum	CNS	5.41917e-10	2.20494e-09	0.402928	0.394772
H03A	Pituitary	Other	4.67598e-10	1.92142e-09	0.403863	0.393766
S01E	A11.872.190.260.Embryoid.Bodies	Other	6.94288e-10	2.86654e-09	0.404311	0.393284
C02	A10.165.450.300.425.Keloid	Musculoskeletal/Connective	3.37728e-10	1.39741e-09	0.404513	0.393067
R06A	A03.734.Pancreas	Pancreas	3.66179e-10	1.51595e-09	0.404564	0.393013
N02BA	Adrenal_Gland	Other	5.39964e-10	2.23887e-09	0.404709	0.392857
R03A	Stomach	Digestive	5.94498e-10	2.46694e-09	0.404783	0.392778
N02A	Brain_Hypothalamus	CNS	6.37496e-10	2.64715e-09	0.404846	0.39271
C07	A03.734.414.Islets.of.Langerhans	Pancreas	4.43718e-10	1.84623e-09	0.405034	0.392508
L04	Skin_Sun_Exposed_(Lower_leg)	Other	1.7965e-10	7.50669e-10	0.405429	0.392085
C09	A15.145.229.637.555.567.562.725.Plasma.Cells	Blood/Immune	7.44114e-10	3.11284e-09	0.405535	0.391972
C03	A10.336.707.Prostate	Other	5.06627e-10	2.13281e-09	0.406119	0.391346
C03	A06.407.312.782.Testis	Other	4.21415e-10	1.78895e-09	0.406885	0.390528
M05B	A15.382.812.260.Dendritic.Cells	Blood/Immune	3.3658e-10	1.43203e-09	0.40709	0.390309
N02C	A15.145.229.188.Blood.Platelets	Blood/Immune	5.07963e-10	2.16498e-09	0.407249	0.39014
N02A	A06.407.071.140.Adrenal.Cortex	Other	7.94767e-10	3.39244e-09	0.407385	0.389995
N02C	A06.407.900.Thyroid.Gland	Other	4.31143e-10	1.84259e-09	0.407497	0.389875
A10	A05.360.319.887.Vulva	Other	3.19146e-10	1.37042e-09	0.407926	0.389418
L04	A07.541.560.Heart.Ventricles	Cardiovascular	1.63001e-10	7.05372e-10	0.408624	0.388676
R03A	A11.627.340.360.Granulocyte.Precursor.Cells	Blood/Immune	8.12155e-10	3.53143e-09	0.409054	0.388219
L04	A11.872.580.Mesenchymal.Stem.Cells	Other	1.6782e-10	7.30025e-10	0.409092	0.388179
A10	A07.541.Heart	Cardiovascular	2.34106e-10	1.01874e-09	0.409124	0.388145
C10AA	A07.231.Blood.Vessels	Cardiovascular	6.37093e-10	2.77373e-09	0.409167	0.388099
N02BE	A04.411.Lung	Other	4.01808e-10	1.76823e-09	0.41012	0.38709
R03BA	A08.186.211.730.317.357.352.435.Hypothalamo.Hypophyseal.System	CNS	3.53632e-10	1.5579e-09	0.410215	0.386989
R03BA	A11.436.329.Granulosa.Cells	Other	4.28228e-10	1.89729e-09	0.410715	0.386459
C08	A04.531.520.Nasal.Mucosa	Other	6.22076e-10	2.75792e-09	0.410772	0.386399
C09	A05.810.890.Urinary.Bladder	Other	6.37451e-10	2.83041e-09	0.410906	0.386258
S01E	A08.186.211.653.Mesencephalon	CNS	5.38409e-10	2.39277e-09	0.410984	0.386175
N02C	A11.872.653.Neural.Stem.Cells	CNS	5.34972e-10	2.38491e-09	0.411256	0.385888
H03A	A05.810.453.324.Kidney.Cortex	Other	5.93088e-10	2.64679e-09	0.411348	0.38579
A10	A03.556.249.249.209.Cecum	Digestive	3.87241e-10	1.73362e-09	0.411623	0.3855
N02BA	A10.690.Muscles	Musculoskeletal/Connective	5.28824e-10	2.3692e-09	0.411687	0.385433
N02A	A05.360.319.114.630.Ovary	Other	8.07352e-10	3.62104e-09	0.411783	0.385332
A10	A08.186.211.730.885.287.249.Basal.Ganglia	CNS	2.2343e-10	1.00249e-09	0.411816	0.385297
N02A	A10.272.497.Epidermis	Other	7.98404e-10	3.5858e-09	0.411901	0.385207
A02B	A11.329.228.Fibroblasts	Musculoskeletal/Connective	4.74087e-10	2.12993e-09	0.41193	0.385177
C08	A11.436.397.Keratinocytes	Other	5.9611e-10	2.67991e-09	0.411987	0.385117
C01D	Brain_Anterior_cingulate_cortex_(BA24)	CNS	1.62712e-10	7.32957e-10	0.41216	0.384935
C02	Skin_Sun_Exposed_(Lower_leg)	Other	3.17294e-10	1.43315e-09	0.412392	0.38469
C10AA	A11.329.Connective.Tissue.Cells	Musculoskeletal/Connective	5.85065e-10	2.6471e-09	0.412538	0.384536
C03	A15.145.229.188.Blood.Platelets	Blood/Immune	4.83053e-10	2.19391e-09	0.412866	0.384191
C07	A10.615.550.599.Mouth.Mucosa	Other	4.75411e-10	2.16374e-09	0.413046	0.384002
C02	A05.360.444.492.362.Foreskin	Other	3.39816e-10	1.56819e-09	0.414224	0.382765
N06A	A08.186.211.730.317.357.352.435.Hypothalamo.Hypophyseal.System	CNS	1.91651e-10	8.85078e-10	0.414285	0.382701
M05B	A06.407.Endocrine.Glands	Other	2.96051e-10	1.3756e-09	0.4148	0.382162
N06A	A11.329.114.Adipocytes	Adipose	1.82686e-10	8.49974e-10	0.41491	0.382046
N02BE	A03.620.Liver	Liver	3.07476e-10	1.43162e-09	0.414972	0.381982
B01A	A07.231.114.Arteries	Cardiovascular	4.11478e-10	1.93173e-09	0.415659	0.381262
A10	A03.556.124.526.767.Rectum	Digestive	3.94819e-10	1.85986e-09	0.415942	0.380967
N02BA	Muscle_Skeletal	Musculoskeletal/Connective	4.70666e-10	2.21866e-09	0.415999	0.380908
[truncated: 2,717 more rows]
