# Supplementary material for: Genome-wide association study of medication-use and associated disease in the UK Biobank
Source: Nat Commun. 2019 Apr 23;10:1891. doi: 10.1038/s41467-019-09572-5 (PMC6478889; doi:10.1038/s41467-019-09572-5)
Supplement: Supplementary file 6 — Supplementary Data 4 [file 41467_2019_9572_MOESM6_ESM.xlsx]

## Sheet: Supplementary Data 4
Supplementary Data 4. Results of SMR analysis for the 19 medication-taking traits.
Medication category	Probe ID	Probe Chr	Gene	Top SNP	A1	A2	Freq	PGWAS	PeQTL	PSMR	PHEIDI	HEIDI pass
A02B	ILMN_1789243	15	VPS33B	rs7162685	T	C	0.373035	1.4e-06	1.24563e-34	7.26308e-06	0.0269375	Yes		a Yellow highlighted cells mean corresponding genes are still significant after bonferroni correction.
A10	ILMN_1750596a	16	CLUAP1	rs12933120	A	C	0.1498	1.9e-07	9.37049e-215	2.81788e-07	0.499694	Yes
	ILMN_2355042	16	CLUAP1	rs12933120	A	C	0.1498	1.9e-07	8.23445e-37	1.46846e-06	0.0141636	Yes
	ILMN_1860954	11	HS.211743	rs1346	T	A	0.203235	9.3e-07	3.06625e-61	2.55859e-06	0.742829	Yes
	ILMN_1727134	12	KLHDC5	rs12578595	T	C	0.197033	2.8e-07	1.96603e-29	2.974e-06	0.273437	Yes
	ILMN_1702177	6	GLO1	rs1781735	T	G	0.487354	2e-06	1.46085e-76	4.11331e-06	0.634888	Yes
	ILMN_2102693	17	NUFIP2	rs8614	A	C	0.19105	1.5e-06	3.46795e-52	4.38732e-06	0.209831	Yes
	ILMN_2108938	11	FNBP4	rs4539273	C	T	0.449775	8.2e-08	8.87304e-19	4.52772e-06	0.283634	Yes
	ILMN_1713605	15	RPAP1	rs1473781	A	G	0.340515	2.3e-07	3.09676e-21	5.66833e-06	0.30693	Yes
	ILMN_1808500	2	CEP68	rs1420185	G	A	0.333584	2.6e-06	2.24612e-57	6.50152e-06	0.0737706	Yes
	ILMN_1763837	15	ANPEP	rs11638418	C	A	0.506958	6.1e-06	0	6.94412e-06	0.00051735	No
B01A	ILMN_1784428	17	MGC57346	rs4074462	T	G	0.225685	2.5e-07	0	3.05071e-07	0.266388	Yes
	ILMN_1678235	17	KIAA1267	rs4630591	T	C	0.203964	2.4e-08	3.02077e-34	3.88418e-07	0.605833	Yes
	ILMN_1786444	8	LPL	rs11991231	C	T	0.1037	1.5e-09	4.04773e-20	4.42754e-07	0.232313	Yes
	ILMN_1743621	17	C17ORF69	rs17426195	A	G	0.225836	3.1e-07	5.74807e-105	6.31284e-07	0.197896	Yes
C01D	ILMN_1788887	12	LOC338799	rs895951	A	G	0.18565	1.5e-07	3.39452e-82	4.07899e-07	0.660025	Yes
	ILMN_2098947	12	LOC338799	rs1168673	A	G	0.189565	3.3e-07	3.3783e-85	7.90536e-07	0.521806	Yes
	ILMN_2190084	2	VAMP8	rs1058588	T	C	0.426835	7.5e-06	0	8.22946e-06	0.0903447	Yes
C02	ILMN_1693650	15	FES	rs2521501	T	A	0.320959	4.1e-06	2.81283e-120	6.2319e-06	0.828041	Yes
C03	ILMN_1693650	15	FES	rs2521501	T	A	0.320959	2.9e-17	2.81283e-120	1.92189e-15	0.700587	Yes
	ILMN_2228180	8	MSRA	rs9329221	T	G	0.455185	5.3e-13	6.18137e-94	9.72697e-12	0.000419782	No
	ILMN_1754121	15	CSK	rs936226	C	T	0.26285	2.7e-12	1.47641e-135	1.72653e-11	0.302117	Yes
	ILMN_1790228	15	FURIN	rs17514846	A	C	0.472508	4.6e-16	5.63592e-30	3.85627e-11	0.311493	Yes
	ILMN_2334080	11	TNNT3	rs3817197	A	G	0.45285	2.7e-17	2.03536e-22	1.69467e-10	0.236769	Yes
	ILMN_1785175	11	SWAP70	rs360136	C	A	0.425749	5.1e-09	9.34333e-72	2.76034e-08	0.0599698	Yes
	ILMN_1741459	16	CDK10	rs12924138	T	G	0.47175	1.3e-08	3.11329e-107	3.66794e-08	0.00223249	No
	ILMN_1704876	4	USP38	rs4132266	G	A	0.411093	4.9e-10	6.15876e-25	9.99079e-08	0.0108799	Yes
	ILMN_1673305	1	RHOC	rs2932537	A	G	0.182899	6e-12	5.04334e-17	1.04439e-07	1.12801e-05	No
	ILMN_2341690	17	C17ORF81	rs222843	C	T	0.388527	6e-08	4.04154e-112	1.37943e-07	0.0634872	Yes
	ILMN_1725338	8	CLDN23	rs7816329	A	G	0.384441	9.7e-08	1.7417e-89	2.56677e-07	0.0013247	No
	ILMN_1679495	15	ULK3	rs1869959	A	C	0.282354	5e-08	3.77132e-56	2.57114e-07	5.66124e-05	No
	ILMN_1795835	12	LOC338758	rs11105383	C	T	0.157269	2.3e-13	1.47652e-12	3.55795e-07	0.0100785	Yes
	ILMN_1806408	17	ACADVL	rs507506	A	G	0.41435	1.8e-07	9.2463e-104	3.93617e-07	0.0302293	Yes
	ILMN_1683700	17	TNFSF12	rs9899183	C	T	0.2716	3.6e-07	3.161e-189	5.35264e-07	0.734962	Yes
	ILMN_1668277	8	BLK	rs998683	A	G	0.260737	3e-07	1.46617e-120	5.64332e-07	0.000192489	No
	ILMN_2352009	17	ACADVL	rs507506	A	G	0.41435	1.8e-07	7.69808e-61	6.57669e-07	0.063025	Yes
	ILMN_1672554	17	C17ORF81	rs402514	T	G	0.388555	7.4e-08	5.38599e-38	6.82117e-07	0.0281993	Yes
	ILMN_1739236	16	ZNF668	rs10871454	T	C	0.37725	3.3e-07	7.5447e-95	7.16268e-07	0.0884452	Yes
	ILMN_2267914	17	CD68	rs4968214	A	G	0.293236	5.9e-07	3.03982e-121	1.04142e-06	9.43396e-06	No
	ILMN_1692168	17	UBE2Z	rs11650158	A	G	0.181703	8.3e-07	1.94347e-191	1.16466e-06	0.1165	Yes
	ILMN_1745686	8	MFHAS1	rs565203	C	T	0.322044	5.5e-07	3.7701e-62	1.62012e-06	0.00712324	No
	ILMN_1693394	16	BCKDK	rs2032915	T	C	0.35894	4.8e-07	3.24831e-44	2.18452e-06	0.186455	Yes
	ILMN_2339705	1	MED8	rs2282226	T	C	0.3857	4.8e-07	2.12187e-39	2.57882e-06	0.234747	Yes
	ILMN_1792305	6	ZNF318	rs1563788	T	C	0.289632	9.6e-07	4.53867e-61	2.65408e-06	0.0113667	Yes
	ILMN_2104830	11	ACP2	rs4752973	C	T	0.194289	1.2e-06	1.1172e-69	2.80993e-06	4.4061e-06	No
	ILMN_1725700	1	MOV10	rs3748656	T	C	0.203969	1.9e-07	2.88804e-26	2.94996e-06	8.3926e-10	No
	ILMN_1699357	5	SLC22A5	rs4705938	C	T	0.47555	2.6e-06	1.15547e-199	3.45092e-06	0.160972	Yes
	ILMN_2229032	3	NME6	rs7653336	A	T	0.312	2.1e-07	3.7109e-25	3.48248e-06	0.00111287	No
	ILMN_1659537	1	MED8	rs1760670	A	G	0.388577	1.3e-06	2.33445e-58	3.49551e-06	0.0825765	Yes
	ILMN_1691111	16	SPATA2L	rs648548	G	C	0.416819	2.3e-07	1.59078e-25	3.53899e-06	0.0154718	Yes
	ILMN_1687213	8	C8ORF13	rs4840568	A	G	0.264641	3.9e-06	3.82259e-175	5.15153e-06	7.0909e-06	No
	ILMN_1830423	11	HS.572102	rs217228	T	C	0.318916	7.2e-12	1.09587e-09	5.25569e-06	0.652691	Yes
	ILMN_2050911	5	SLC22A4	rs10058074	A	G	0.473445	4.2e-06	7.62466e-114	6.46826e-06	0.488293	Yes
	ILMN_1724406	16	INO80E	rs11150580	T	C	0.455784	1.5e-11	1.82409e-09	7.16462e-06	0.773457	Yes
	ILMN_1814022	11	NR1H3	rs3758673	T	C	0.306781	3.1e-06	2.05669e-59	7.36055e-06	0.000115323	No
	ILMN_1761262	15	MPI	rs4886636	G	A	0.424442	4.7e-08	4.50501e-15	7.39465e-06	0.0239548	Yes
	ILMN_1724762	8	XKR6	rs4618656	A	T	0.40485	3.3e-08	2.16745e-14	7.52914e-06	0.0164037	Yes
C07	ILMN_1693650	15	FES	rs2521501	T	A	0.320959	2e-16	2.81283e-120	8.94534e-15	0.521004	Yes
	ILMN_1790228	15	FURIN	rs17514846	A	C	0.472508	4.1e-18	5.63592e-30	5.24075e-12	0.5184	Yes
	ILMN_1741459	16	CDK10	rs12924138	T	G	0.47175	2.6e-09	3.11329e-107	8.95654e-09	0.000184703	No
	ILMN_1691111	16	SPATA2L	rs648548	G	C	0.416819	1.1e-09	1.59078e-25	1.39451e-07	0.0893265	Yes
	ILMN_1675583	16	SPG7	rs382745	G	A	0.4163	1.3e-07	8.58837e-217	1.99678e-07	0.143393	Yes
	ILMN_1754121	15	CSK	rs936226	C	T	0.26285	2e-07	1.47641e-135	3.62053e-07	0.407988	Yes
	ILMN_1763036	1	CLCN6	rs198358	C	T	0.24718	2.1e-07	2.67344e-34	1.8055e-06	0.00137569	No
	ILMN_1682165	10	NT5C2	rs11191593	C	T	0.0745075	6.5e-07	8.84387e-57	2.0573e-06	0.135203	Yes
	ILMN_1778371	1	CCBL2	rs12729969	A	T	0.496847	1.8e-06	3.88163e-81	3.56978e-06	0.188271	Yes
	ILMN_1752046	12	SH2B3	rs2239195	T	G	0.208659	5.3e-07	1.01144e-33	3.59275e-06	0.00457943	No
	ILMN_1697096	16	SPG7	rs3809641	G	C	0.4164	4.8e-07	6.31114e-30	4.14368e-06	0.299377	Yes
	ILMN_2334080	11	TNNT3	rs3817197	A	G	0.45285	1.8e-07	2.03536e-22	4.20516e-06	0.472199	Yes
	ILMN_1673305	1	RHOC	rs2932537	A	G	0.182899	1.1e-07	5.04334e-17	7.13806e-06	0.000893445	No
	ILMN_1679495	15	ULK3	rs1869959	A	C	0.282354	3e-06	3.77132e-56	7.54386e-06	0.0178928	Yes
C08	ILMN_1693650	15	FES	rs2521501	T	A	0.320959	5.2e-17	2.81283e-120	3.062e-15	0.760529	Yes
	ILMN_2334080	11	TNNT3	rs3817197	A	G	0.45285	3.2e-20	2.03536e-22	2.19531e-11	0.259987	Yes
	ILMN_1790228	15	FURIN	rs17514846	A	C	0.472508	1.4e-16	5.63592e-30	2.30708e-11	0.235949	Yes
	ILMN_1741459	16	CDK10	rs12924138	T	G	0.47175	4.2e-11	3.11329e-107	2.63104e-10	1.3288e-07	No
	ILMN_1763036	1	CLCN6	rs198358	C	T	0.24718	4.9e-13	2.67344e-34	4.94964e-10	0.00412042	No
	ILMN_1791912	11	SIDT2	rs4938353	G	A	0.165317	1.2e-09	0	1.49805e-09	0.0839574	Yes
	ILMN_1754121	15	CSK	rs936226	C	T	0.26285	2.4e-09	1.47641e-135	6.49642e-09	0.161083	Yes
	ILMN_1691111	16	SPATA2L	rs648548	G	C	0.416819	7.9e-12	1.59078e-25	1.05313e-08	0.0453056	Yes
	ILMN_2400935	11	TAGLN	rs1871757	T	A	0.165233	1.1e-09	1.40897e-50	1.6403e-08	0.103863	Yes
	ILMN_1682165	10	NT5C2	rs11191593	C	T	0.0745075	4.2e-09	8.84387e-57	3.56365e-08	0.631404	Yes
	ILMN_1673305	1	RHOC	rs2932537	A	G	0.182899	7.2e-13	5.04334e-17	4.96892e-08	4.67869e-05	No
	ILMN_1679495	15	ULK3	rs1869959	A	C	0.282354	9e-08	3.77132e-56	4.13439e-07	0.00338625	No
	ILMN_1784428	17	MGC57346	rs4074462	T	G	0.225685	4.1e-07	0	4.9946e-07	0.91086	Yes
	ILMN_2228180	8	MSRA	rs9329221	T	G	0.455185	3e-07	6.18137e-94	6.63698e-07	0.00367607	No
	ILMN_1741594	1	CLCN6	rs3753582	C	A	0.107225	5.8e-08	1.54062e-31	8.6887e-07	0.000275951	No
	ILMN_1743621	17	C17ORF69	rs17426195	A	G	0.225836	5.8e-07	5.74807e-105	1.10723e-06	0.645357	Yes
	ILMN_1784264	17	TNFSF13	rs6608	T	C	0.176955	4.2e-07	7.81754e-58	1.39238e-06	0.190384	Yes
	ILMN_2398664	12	RNF34	rs2293463	G	A	0.106232	1.2e-06	2.19795e-110	2.02449e-06	3.57264e-05	No
	ILMN_1704876	4	USP38	rs4132266	G	A	0.411093	1.2e-07	6.15876e-25	2.42179e-06	0.0221165	Yes
	ILMN_1792305	6	ZNF318	rs1563788	T	C	0.289632	1.9e-06	4.53867e-61	4.7702e-06	0.0173534	Yes
	ILMN_1778668	11	TAGLN	rs10790177	A	G	0.222572	4.6e-06	0	5.051e-06	0.0014214	No
	ILMN_1678235	17	KIAA1267	rs4630591	T	C	0.203964	9.3e-07	3.02077e-34	5.30275e-06	0.926089	Yes
	ILMN_1665423	11	ZFP91	rs11560908	A	C	0.144402	3.6e-08	2.04485e-15	5.98758e-06	0.483602	Yes
	ILMN_1725700	1	MOV10	rs3748656	T	C	0.203969	6.2e-07	2.88804e-26	6.47297e-06	1.53034e-10	No
	ILMN_1699357	5	SLC22A5	rs4705938	C	T	0.47555	5.2e-06	1.15547e-199	6.67175e-06	0.325734	Yes
	ILMN_1802380	1	RERE	rs301806	C	T	0.421764	5.8e-06	5.91903e-165	7.69777e-06	0.617534	Yes
C09	ILMN_1693650	15	FES	rs2521501	T	A	0.320959	5.8e-30	2.81283e-120	1.5919e-24	0.593525	Yes
	ILMN_1754121	15	CSK	rs936226	C	T	0.26285	2.1e-18	1.47641e-135	1.52926e-16	0.0473403	Yes
	ILMN_1790228	15	FURIN	rs17514846	A	C	0.472508	4.9e-28	5.63592e-30	2.81008e-15	0.154697	Yes
	ILMN_1682165	10	NT5C2	rs11191593	C	T	0.0745075	1.1e-15	8.84387e-57	8.33775e-13	0.127068	Yes
	ILMN_1741459	16	CDK10	rs12924138	T	G	0.47175	1.1e-12	3.11329e-107	1.28844e-11	1.43824e-07	No
	ILMN_1679495	15	ULK3	rs1869959	A	C	0.282354	1.7e-13	3.77132e-56	2.41719e-11	0.000286768	No
	ILMN_2400922	20	OPRL1	rs6090043	T	C	0.46105	3e-11	6.47388e-150	1.20465e-10	0.000241725	No
	ILMN_1785175	11	SWAP70	rs360136	C	A	0.425749	7.3e-12	9.34333e-72	1.56558e-10	0.00277902	No
	ILMN_1763036	1	CLCN6	rs198358	C	T	0.24718	3.6e-13	2.67344e-34	4.20356e-10	7.93265e-05	No
	ILMN_2334080	11	TNNT3	rs3817197	A	G	0.45285	5.8e-15	2.03536e-22	1.11585e-09	0.21933	Yes
	ILMN_1691111	16	SPATA2L	rs648548	G	C	0.416819	7.5e-13	1.59078e-25	3.41259e-09	0.0371736	Yes
	ILMN_2228180	8	MSRA	rs9329221	T	G	0.455185	1.1e-09	6.18137e-94	5.31123e-09	0.00211825	No
	ILMN_2104830	11	ACP2	rs4752973	C	T	0.194289	1.5e-09	1.1172e-69	1.07116e-08	4.08698e-07	No
	ILMN_1752046	12	SH2B3	rs2239195	T	G	0.208659	9e-11	1.01144e-33	1.10136e-08	0.00147872	No
	ILMN_1791912	11	SIDT2	rs4938353	G	A	0.165317	2.7e-08	0	3.27468e-08	0.0415298	Yes
	ILMN_1673305	1	RHOC	rs2932537	A	G	0.182899	2.4e-13	5.04334e-17	3.4534e-08	2.98199e-05	No
	ILMN_1704876	4	USP38	rs4132266	G	A	0.411093	1.6e-10	6.15876e-25	5.53291e-08	0.00710883	No
	ILMN_1797341	1	ARID1A	rs12737946	G	A	0.0814	3.8e-08	4.89585e-250	5.62865e-08	0.176799	Yes
	ILMN_2229032	3	NME6	rs7653336	A	T	0.312	2.1e-10	3.7109e-25	6.12522e-08	0.000791443	No
	ILMN_2256765	13	CDC16	rs7994556	T	C	0.233243	1.2e-07	0	1.47532e-07	0.475899	Yes
	ILMN_1665526	20	TCEA2	rs6062344	C	T	0.500555	2.1e-14	5.04988e-13	1.5206e-07	5.88666e-08	No
	ILMN_2400935	11	TAGLN	rs1871757	T	A	0.165233	2.4e-08	1.40897e-50	1.69069e-07	0.0566564	Yes
	ILMN_1741594	1	CLCN6	rs3753582	C	A	0.107225	5e-09	1.54062e-31	1.70371e-07	1.76549e-06	No
	ILMN_1761560	1	PHF13	rs2072948	T	C	0.335805	1.6e-08	4.18908e-42	1.81594e-07	0.00331977	No
	ILMN_1727389	13	CDC16	rs6560947	G	C	0.23445	1.8e-07	0	2.16031e-07	0.481258	Yes
	ILMN_1795835	12	LOC338758	rs11105383	C	T	0.157269	8.4e-14	1.47652e-12	2.81307e-07	0.0128763	Yes
	ILMN_1762993	1	PIGV	rs12742115	C	T	0.0815	3.6e-08	6.74482e-41	3.51588e-07	0.692716	Yes
	ILMN_1697227	17	USP36	rs3744799	T	C	0.42465	3.3e-07	0	3.5929e-07	0.450028	Yes
	ILMN_1814022	11	NR1H3	rs3758673	T	C	0.306781	1.4e-07	2.05669e-59	5.5522e-07	3.59675e-05	No
	ILMN_1692168	17	UBE2Z	rs11650158	A	G	0.181703	4.3e-07	1.94347e-191	6.21543e-07	0.00278605	No
	ILMN_1808500	2	CEP68	rs1420185	G	A	0.333584	1.8e-07	2.24612e-57	6.96176e-07	0.803128	Yes
	ILMN_1668270	1	ZDHHC18	rs17162315	A	T	0.158488	2.9e-07	2.87908e-80	7.31305e-07	0.141856	Yes
	ILMN_1693394	16	BCKDK	rs2032915	T	C	0.35894	1.8e-07	3.24831e-44	9.97087e-07	0.509319	Yes
	ILMN_2262957	2	WIPF1	rs13024657	T	C	0.146806	6.6e-07	1.43279e-121	1.14696e-06	0.153331	Yes
	ILMN_1739236	16	ZNF668	rs10871454	T	C	0.37725	6.1e-07	7.5447e-95	1.23736e-06	0.22978	Yes
	ILMN_1722834	4	RGS12	rs2239725	C	T	0.410229	1.1e-07	1.27966e-29	1.52245e-06	0.113353	Yes
	ILMN_1815495	17	LOC644391	rs7221913	T	A	0.250925	1.1e-08	6.57768e-19	1.54592e-06	0.167205	Yes
	ILMN_2052871	12	TMEM116	rs7295294	T	C	0.0960576	6.6e-07	1.66218e-74	1.61081e-06	0.0401771	Yes
	ILMN_1699570	20	TPD52L2	rs817386	C	T	0.395364	1.9e-07	1.33728e-33	1.72694e-06	0.542288	Yes
	ILMN_2323048	12	ERP29	rs7970397	T	C	0.0962693	5.5e-07	2.05104e-53	1.91126e-06	0.0181328	Yes
	ILMN_1725338	8	CLDN23	rs7816329	A	G	0.384441	1.1e-06	1.7417e-89	2.16919e-06	0.00424156	No
	ILMN_1744980	9	ZCCHC7	rs308495	T	G	0.374445	2e-07	1.60864e-29	2.33412e-06	0.110397	Yes
	ILMN_1688464	3	MAP6D1	rs262962	C	T	0.450607	1.9e-06	1.39445e-135	2.87801e-06	0.127733	Yes
	ILMN_2050023	1	CCDC23	rs323719	A	G	0.282901	3.2e-06	0	3.28921e-06	0.570353	Yes
	ILMN_1882112	14	HS.121525	rs2189807	G	A	0.346359	2.3e-08	5.64721e-17	3.35637e-06	0.312558	Yes
	ILMN_1796235	16	CIRH1A	rs8044057	T	C	0.0395737	7.3e-07	1.73471e-34	4.37436e-06
	ILMN_1761262	15	MPI	rs4886636	G	A	0.424442	1.6e-08	4.50501e-15	4.60761e-06	0.000540088	No
	ILMN_1797893	13	PFAAP5	rs9337	C	G	0.364675	4.5e-06	0	4.83044e-06	0.739285	Yes
	ILMN_2323633	20	TPD52L2	rs817362	G	A	0.10365	9.6e-08	4.41006e-18	5.54429e-06	0.00310093	No
	ILMN_2337789	19	MARCH	rs3794997	T	A	0.29958	2.7e-06	3.24158e-72	5.64085e-06	0.187726	Yes
	ILMN_1697629	15	PLA2G4B	rs17678767	G	C	0.336377	1.9e-06	1.60762e-42	6.96571e-06	0.0239395	Yes
	ILMN_1682930	11	SIPA1	rs17491607	G	A	0.0720951	3.4e-08	4.18124e-14	8.30765e-06	0.0245266	Yes
C10AA	ILMN_1899903	5	HS.371060	rs5744680	A	G	0.3757	6.1e-16	2.09969e-110	2.88793e-14	7.32305e-05	No
	ILMN_2134224	19	ATP13A1	rs2304130	G	A	0.08185	1.7e-12	0	3.92459e-12	6.67328e-05	No
	ILMN_2400922	20	OPRL1	rs6090043	T	C	0.46105	1.3e-12	6.47388e-150	7.80872e-12	0.391523	Yes
	ILMN_1685631	19	KIAA0892	rs2301668	A	G	0.17365	2.4e-11	0	3.45207e-11	4.80019e-10	No
	ILMN_1786444	8	LPL	rs11991231	C	T	0.1037	3.8e-20	4.04773e-20	8.09899e-11	0.052034	Yes
	ILMN_1791912	11	SIDT2	rs4938353	G	A	0.165317	2e-10	0	2.73316e-10	1.15696e-07	No
	ILMN_1673682	19	GATAD2A	rs6909	G	A	0.3449	3.9e-10	5.12168e-210	8.57113e-10	1.04623e-05	No
	ILMN_1796490	8	GRINA	rs11136343	G	A	0.384	6e-10	1.73135e-149	1.72131e-09	0.844889	Yes
	ILMN_1797341	1	ARID1A	rs12737946	G	A	0.0814	1.9e-09	4.89585e-250	3.35143e-09	0.242042	Yes
	ILMN_2400935	11	TAGLN	rs1871757	T	A	0.165233	1.5e-10	1.40897e-50	3.85072e-09	3.86923e-05	No
	ILMN_1744268	8	PLEC1	rs11785060	T	C	0.354353	2.7e-09	1.26915e-58	2.40061e-08	0.231202	Yes
	ILMN_1762993	1	PIGV	rs12742115	C	T	0.0815	1.7e-09	6.74482e-41	3.88472e-08	0.634526	Yes
	ILMN_1726181	19	C19ORF52	rs11085752	C	A	0.4246	2.1e-10	3.12259e-22	1.07557e-07	2.06582e-05	No
	ILMN_1665526	20	TCEA2	rs6062344	C	T	0.500555	4.5e-15	5.04988e-13	1.07944e-07	6.88358e-10	No
	ILMN_1739236	16	ZNF668	rs10871454	T	C	0.37725	9e-08	7.5447e-95	2.2655e-07	0.216054	Yes
	ILMN_1812433	16	HP	rs7197453	C	G	0.34404	1.9e-07	8.65593e-233	2.7441e-07	3.55558e-11	No
	ILMN_1761560	1	PHF13	rs2072948	T	C	0.335805	4.1e-08	4.18908e-42	3.6153e-07	0.00698625	No
	ILMN_1735679	16	DHX38	rs2240243	A	G	0.345669	2.5e-08	6.84051e-32	4.82058e-07	6.3607e-11	No
	ILMN_1721081	7	SP4	rs12669528	G	C	0.2967	5.5e-08	3.42959e-33	7.36889e-07	0.00670779	No
	ILMN_1732810	2	SNX17	rs3739095	A	G	0.432896	8.4e-08	5.3396e-34	9.42331e-07	4.05117e-05	No
	ILMN_2145997	7	SP4	rs12669528	G	C	0.2967	5.5e-08	4.60097e-26	1.34681e-06	0.100871	Yes
	ILMN_1814173	19	SMARCA4	rs12232780	A	G	0.31805	1.4e-12	1.32273e-10	1.93746e-06	0.00461214	No
	ILMN_1693394	16	BCKDK	rs2032915	T	C	0.35894	4.8e-07	3.24831e-44	2.17333e-06	0.174833	Yes
	ILMN_1808846	17	TBKBP1	rs8075566	G	A	0.417967	9.8e-07	2.99073e-68	2.43328e-06	0.150886	Yes
	ILMN_1819494	5	HS.406106	rs12332329	A	G	0.286636	1.3e-06	3.5981e-78	2.74396e-06	0.00314101	No
	ILMN_1725620	17	GGNBP2	rs9906189	G	A	0.476393	1.8e-06	4.06559e-106	3.04077e-06	0.208557	Yes
	ILMN_1790228	15	FURIN	rs17514846	A	C	0.472508	3.2e-07	5.63592e-30	3.16067e-06	0.819778	Yes
	ILMN_1692464	22	FLJ20699	rs10854854	G	C	0.102071	2e-06	1.73454e-123	3.18912e-06	0.262239	Yes
	ILMN_1882112	14	HS.121525	rs2189807	G	A	0.346359	2.4e-08	5.64721e-17	3.41103e-06	0.218298	Yes
	ILMN_2059886	22	TTC38	rs10854854	G	C	0.102071	2e-06	6.02659e-93	3.68906e-06	0.330758	Yes
	ILMN_1697227	17	USP36	rs3744799	T	C	0.42465	4.4e-06	0	4.67396e-06	0.825789	Yes
	ILMN_1693650	15	FES	rs2521501	T	A	0.320959	4.1e-06	2.81283e-120	6.21459e-06	0.769498	Yes
	ILMN_1737818	12	C12ORF43	rs2259816	T	G	0.3506	3.3e-06	1.41449e-77	6.47857e-06	1.41608e-07	No
H03A	ILMN_1671565	6	RNASET2	rs429083	T	C	0.474997	4e-26	0	1.34385e-25	0.00684368	No
	ILMN_1700028	9	C9ORF156	rs12238579	C	G	0.391198	1.2e-24	4.11221e-236	1.32402e-22	3.02171e-38	No
	ILMN_1853631	9	HS.551137	rs6586	T	C	0.39065	2.2e-24	5.10897e-232	2.37027e-22	1.55544e-42	No
	ILMN_2246328	1	PTPN22	rs7555634	C	T	0.42561	6.1e-37	5.32619e-43	1.0849e-20	1.20899e-30	No
	ILMN_1782729	12	CLECL1	rs11052710	T	C	0.494998	5.7e-21	1.1164e-178	4.5493e-19	1.11569e-11	No
	ILMN_1752046	12	SH2B3	rs2239195	T	G	0.208659	1.2e-22	1.01144e-33	2.68006e-14	5.04415e-06	No
	ILMN_1808395	17	ACAP1	rs3809822	G	C	0.234567	2.4e-15	1.35248e-142	4.05475e-14	0.00549849	No
	ILMN_1693781	12	CLEC2D	rs2080211	T	C	0.427206	2.3e-19	3.10742e-34	4.41874e-13	2.68284e-10	No
	ILMN_1724863	19	TICAM1	rs4807000	A	G	0.390201	1.9e-15	1.69793e-36	1.74267e-11	1.28081e-05	No
	ILMN_2228180	8	MSRA	rs9329221	T	G	0.455185	2.1e-11	6.18137e-94	1.902e-10	0.0344218	Yes
	ILMN_2188333	12	CD69	rs1029990	G	A	0.273537	2.3e-26	1.79125e-11	1.34399e-08	0.263095	Yes
	ILMN_2082810	16	BRD7	rs8059133	C	G	0.16185	2.4e-09	7.84362e-70	1.582e-08	0.241194	Yes
	ILMN_1765649	19	IRF3	rs7251	G	C	0.31755	6e-09	1.86644e-109	1.83667e-08	0.0503971	Yes
	ILMN_1721626	10	ARID5B	rs12767995	G	T	0.176277	3.3e-09	5.67885e-66	2.21675e-08	0.00180263	No
	ILMN_1657679	1	VAV3	rs17019881	G	C	0.103427	1.1e-22	2.9357e-11	3.74609e-08	0.0299802	Yes
	ILMN_1786759	11	C11ORF10	rs174538	A	G	0.3134	9.9e-09	2.48227e-67	5.23079e-08	0.114992	Yes
	ILMN_1745686	8	MFHAS1	rs565203	C	T	0.322044	8.4e-09	3.7701e-62	5.23873e-08	0.0554858	Yes
	ILMN_1687825	18	CD226	rs763361	T	C	0.47315	1e-08	2.43159e-50	8.85348e-08	0.514275	Yes
	ILMN_2058468	6	BACH2	rs10455168	C	T	0.360014	1.2e-21	2.97691e-10	1.43831e-07	0.734795	Yes
	ILMN_1676924	1	CD247	rs1214596	A	T	0.394532	1.4e-08	3.05412e-36	2.38215e-07	0.371749	Yes
	ILMN_1655935	16	ADCY7	rs4347626	G	C	0.190889	8.3e-09	2.31734e-31	2.40701e-07	0.101196	Yes
	ILMN_1795826	16	ATP6V0D1	rs13338993	G	A	0.0774577	1.9e-07	5.46391e-136	3.43069e-07	0.119511	Yes
	ILMN_1710571	16	PAPD5	rs4785412	C	T	0.161436	1.7e-09	2.17471e-21	3.64092e-07	0.713891	Yes
	ILMN_1676955	19	TYK2	rs11879191	A	G	0.206232	2.4e-10	4.69556e-17	4.29162e-07	0.152361	Yes
	ILMN_2188722	2	GLS	rs13414554	A	G	0.261563	7.5e-10	3.58563e-18	5.07675e-07	0.124422	Yes
	ILMN_2394250	10	PLEKHA1	rs11200629	G	A	0.469572	1.4e-07	1.70123e-59	5.459e-07	0.0784798	Yes
	ILMN_1791097	1	RSBN1	rs2185827	G	A	0.254182	4.3e-12	4.86826e-13	5.69572e-07	3.74418e-07	No
	ILMN_1669377	1	AP4B1	rs1217397	A	G	0.28865	6.9e-14	1.90764e-11	5.76337e-07	1.50646e-07	No
	ILMN_1781184	11	MYBPC3	rs7105851	T	C	0.321357	4.6e-07	4.35372e-262	6.02144e-07	0.0652259	Yes
	ILMN_1696463	11	SPI1	rs1057233	G	A	0.315712	6e-07	0	6.94013e-07	0.128268	Yes
	ILMN_1757872	8	DKFZP761P0423	rs13274039	G	A	0.340776	4.2e-13	1.09425e-11	7.17946e-07	0.172824	Yes
	ILMN_2052871	12	TMEM116	rs7295294	T	C	0.0960576	2.7e-07	1.66218e-74	7.38285e-07	2.69003e-10	No
	ILMN_1721712	22	SYNGR1	rs909685	A	T	0.3035	5e-07	1.01341e-140	8.17771e-07	0.724305	Yes
	ILMN_1705151	1	SF3A3	rs4072980	A	G	0.395593	5.8e-07	1.09911e-190	8.28681e-07	0.0559621	Yes
	ILMN_2349633	1	TNFRSF18	rs7515488	T	C	0.15785	2.4e-07	3.45375e-51	1.02332e-06	0.0859238	Yes
	ILMN_1810116	1	INPP5B	rs4072980	A	G	0.395593	5.8e-07	1.19624e-113	1.05252e-06	0.0203111	Yes
	ILMN_1727805	22	SYNGR1	rs909685	A	T	0.3035	5e-07	2.35749e-88	1.08768e-06	0.694686	Yes
	ILMN_2338348	21	UBASH3A	rs1893592	C	A	0.299037	5.4e-07	6.39773e-92	1.1329e-06	0.00146385	No
	ILMN_2323048	12	ERP29	rs7970397	T	C	0.0962693	3.4e-07	2.05104e-53	1.30063e-06	3.86351e-08	No
	ILMN_1662839	10	PLEKHA1	rs11200594	T	C	0.470011	2.1e-07	1.00066e-40	1.30483e-06	0.134027	Yes
	ILMN_1674402	8	TMEM71	rs1895807	G	A	0.462492	1e-06	1.69841e-159	1.50393e-06	0.00520265	No
	ILMN_1810875	22	SYNGR1	rs909685	A	T	0.3035	5e-07	3.95719e-57	1.62927e-06	0.495122	Yes
	ILMN_1739683	8	LRRC6	rs10110735	A	G	0.462559	1.5e-06	0	1.73455e-06	0.0090338	No
	ILMN_1675131	19	PIH1D1	rs2293013	C	T	0.23195	5.7e-07	3.5687e-50	2.14035e-06	6.21719e-05	No
	ILMN_1725338	8	CLDN23	rs7816329	A	G	0.384441	1.1e-06	1.7417e-89	2.18375e-06	6.34552e-06	No
	ILMN_1697971	6	TRIM38	rs2032450	G	C	0.424327	1.3e-06	4.35915e-98	2.41315e-06	6.21956e-08	No
	ILMN_1707051	18	NFATC1	rs11660128	T	G	0.161954	2.3e-07	1.11265e-27	2.94854e-06	0.00401125	No
	ILMN_1670322	5	FCHO2	rs478575	C	T	0.46252	1.3e-06	8.65e-69	3.15801e-06	0.207877	Yes
	ILMN_1706511	22	TEF	rs9611565	C	T	0.250454	1.9e-07	1.31432e-23	3.79532e-06	0.551213	Yes
	ILMN_1691693	1	FCRL3	rs945635	G	C	0.463532	3.2e-06	1.57138e-277	3.84451e-06	0.352845	Yes
	ILMN_1797428	1	FCRL3	rs2210913	T	C	0.4631	3.2e-06	3.20844e-240	3.9631e-06	0.359122	Yes
	ILMN_1673352	11	IFITM2	rs3809112	C	T	0.338001	1.1e-07	1.30593e-20	4.05909e-06
	ILMN_1781060	3	SYN2	rs310758	C	T	0.25392	8e-07	8.18165e-37	4.24198e-06	3.77144e-05	No
	ILMN_1699599	1	FCRL3	rs945635	G	C	0.463532	3.2e-06	2.38634e-177	4.27516e-06	0.452531	Yes
	ILMN_1821280	12	HS.505676	rs773107	G	A	0.335502	3.5e-14	1.08836e-08	5.02074e-06	0.247167	Yes
	ILMN_1765851	16	TRADD	rs1053612	G	A	0.07395	4e-06	2.28978e-137	5.7943e-06	0.265053	Yes
	ILMN_1802380	1	RERE	rs301806	C	T	0.421764	4.7e-06	5.91903e-165	6.34853e-06	0.0497642	Yes
	ILMN_1797893	13	PFAAP5	rs9337	C	G	0.364675	6.3e-06	0	6.76085e-06	0.546865	Yes
	ILMN_1800626	6	SESN1	rs12197912	T	C	0.120785	3.8e-06	1.29485e-84	6.84343e-06	0.557894	Yes
	ILMN_1655382	1	DCLRE1B	rs878129	T	C	0.243288	2.5e-06	2.00025e-51	6.94354e-06	2.58234e-06	No
	ILMN_1791006	6	AHI1	rs7759971	T	C	0.365489	5.3e-06	9.89336e-142	7.40697e-06	0.326279	Yes
	ILMN_1696065	1	SDF4	rs7515488	T	C	0.15785	2.4e-07	2.45126e-19	7.46503e-06	0.0350972	Yes
	ILMN_1811650	16	DUS2L	rs6499163	T	G	0.17955	6e-06	1.85378e-201	7.53669e-06	0.00815203	No
	ILMN_2410986	17	STAT3	rs730086	A	G	0.323709	1.7e-07	6.99836e-18	7.85403e-06	0.00738489	No
L04	ILMN_1677877	22	UBE2L3	rs5754217	T	G	0.192	2.8e-06	0	3.20878e-06	0.79838	Yes
M01A	ILMN_1784428	17	MGC57346	rs4074462	T	G	0.225685	3.5e-07	0	4.21587e-07	0.0864979	Yes
	ILMN_1743621	17	C17ORF69	rs17426195	A	G	0.225836	3.8e-07	5.74807e-105	7.59556e-07	0.0347678	Yes
	ILMN_1678235	17	KIAA1267	rs4630591	T	C	0.203964	6.4e-08	3.02077e-34	7.67958e-07	0.205132	Yes
N02A	ILMN_1738239	3	RBM6	rs2245365	A	C	0.4689	1.8e-08	0	2.56332e-08	0.0597019	Yes
	ILMN_1794612	3	UBA7	rs1128535	T	C	0.49995	9.4e-08	4.1823e-237	1.37492e-07	0.0307728	Yes
	ILMN_1810100	9	PBX3	rs1592608	G	A	0.316056	3.2e-09	1.61508e-24	2.99536e-07	0.858293	Yes
	ILMN_1690454	3	C3ORF54	rs695238	C	A	0.50015	7.5e-08	1.56389e-15	8.22828e-06	0.0581248	Yes
N02BE	ILMN_1784428	17	MGC57346	rs4074462	T	G	0.225685	2.4e-12	0	4.78699e-12	0.0730108	Yes
	ILMN_1743621	17	C17ORF69	rs17426195	A	G	0.225836	6.2e-12	5.74807e-105	5.5381e-11	0.0329802	Yes
	ILMN_1678235	17	KIAA1267	rs4630591	T	C	0.203964	1.2e-11	3.02077e-34	3.10706e-09	0.289091	Yes
	ILMN_1680353	17	NSF	rs183211	A	G	0.2399	3.7e-09	4.44852e-22	4.83373e-07	0.0807283	Yes
N02C	ILMN_1670305	11	SERPING1	rs11603020	C	T	0.274325	1.1e-06	1.03201e-44	4.08558e-06	0.134434	Yes
R03A	ILMN_1721762	2	IL18RAP	rs4479442	T	A	0.485087	2e-19	0	4.22177e-19	1.72323e-26	No
	ILMN_1662174	17	ORMDL3	rs8076131	G	A	0.470187	8.1e-19	1.03868e-301	6.91063e-18	0.0017641	No
	ILMN_2347193	17	GSDMB	rs9901146	A	G	0.5124	8.6e-19	2.39228e-292	7.77129e-18	0.00588392	No
	ILMN_1676924	1	CD247	rs1214596	A	T	0.394532	1e-13	3.05412e-36	1.55462e-10	0.11733	Yes
	ILMN_1699357	5	SLC22A5	rs4705938	C	T	0.47555	6.5e-10	1.15547e-199	1.4251e-09	0.000606468	No
	ILMN_1670134	11	FADS1	rs968567	T	C	0.186824	1.1e-10	8.10696e-62	1.8722e-09	0.0419822	Yes
	ILMN_1802380	1	RERE	rs301806	C	T	0.421764	2e-09	5.91903e-165	4.75213e-09	0.921466	Yes
	ILMN_2050911	5	SLC22A4	rs10058074	A	G	0.473445	1.4e-09	7.62466e-114	4.80685e-09	0.00538411	No
	ILMN_1685057	5	SLC22A4	rs1050152	T	C	0.43235	1.8e-09	1.91677e-140	4.90945e-09	8.2959e-06	No
	ILMN_2075065	11	FADS2	rs968567	T	C	0.186824	1.1e-10	4.83951e-34	1.2283e-08	0.0394858	Yes
	ILMN_2327795	1	RERE	rs301806	C	T	0.421764	2e-09	1.70805e-74	1.23099e-08	0.252844	Yes
	ILMN_1786759	11	C11ORF10	rs174538	A	G	0.3134	1.7e-09	2.48227e-67	1.28286e-08	0.0289652	Yes
	ILMN_1738239	3	RBM6	rs2245365	A	C	0.4689	4.6e-08	0	6.1673e-08	0.0770498	Yes
	ILMN_1744665	22	EP300	rs1569857	G	C	0.336089	1.5e-08	2.03889e-55	9.93965e-08	0.0433425	Yes
	ILMN_2300695	17	IKZF3	rs2517955	C	T	0.342044	7.3e-08	5.17035e-82	2.18621e-07	0.00431954	No
	ILMN_1794612	3	UBA7	rs1128535	T	C	0.49995	2.9e-07	4.1823e-237	4.02331e-07	0.359094	Yes
	ILMN_2058468	6	BACH2	rs10455168	C	T	0.360014	3.2e-15	2.97691e-10	8.60658e-07	0.64321	Yes
	ILMN_1682738	15	SMAD3	rs12443279	G	C	0.232216	3.7e-10	2.17987e-15	8.80029e-07	0.00157914	No
	ILMN_1729123	9	PPP2R4	rs9697030	T	C	0.304542	1.6e-06	1.14169e-198	2.11507e-06	0.0794921	Yes
	ILMN_2304495	17	PPP1R1B	rs879606	A	G	0.161985	1.9e-08	7.99945e-18	2.52417e-06	0.142774	Yes
	ILMN_2388272	17	MED24	rs6503525	C	G	0.453439	2.3e-13	1.26434e-09	2.92164e-06	0.331006	Yes
	ILMN_1821280	12	HS.505676	rs773107	G	A	0.335502	1.6e-15	1.08836e-08	3.40147e-06	0.124997	Yes
	ILMN_1751452	5	NDFIP1	rs12655443	C	A	0.4934	5.3e-11	5.67634e-11	3.53595e-06	0.133262	Yes
	ILMN_1737992	9	CRAT	rs10988224	A	T	0.30599	2.8e-06	1.05946e-146	3.99083e-06	0.212177	Yes
	ILMN_2131336	12	TMEM194	rs324020	C	A	0.453017	8.2e-09	2.13565e-14	4.17616e-06	0.007572	No
	ILMN_2183687	20	LIME1	rs6011066	G	A	0.331016	5e-06	2.45623e-118	7.48976e-06	0.21838	Yes
R03BA	ILMN_1662174	17	ORMDL3	rs8076131	G	A	0.470187	2.3e-10	1.03868e-301	4.14945e-10	0.228823	Yes
	ILMN_2347193	17	GSDMB	rs9901146	A	G	0.5124	9.5e-10	2.39228e-292	1.59566e-09	0.064272	Yes
	ILMN_1721762	2	IL18RAP	rs4479442	T	A	0.485087	5.6e-09	0	6.43041e-09	2.76641e-15	No
	ILMN_1676924	1	CD247	rs1214596	A	T	0.394532	5.2e-10	3.05412e-36	2.56434e-08	0.272794	Yes
	ILMN_2300695	17	IKZF3	rs2517955	C	T	0.342044	3.1e-06	5.17035e-82	5.86499e-06	0.0709548	Yes
S01E	ILMN_1761804	1	ALDH9A1	rs12408101	G	T	0.265242	1.4e-07	2.6013e-80	4.00615e-07	1.2246e-11	No
	ILMN_2104830	11	ACP2	rs4752973	C	T	0.194289	1.8e-06	1.1172e-69	3.98062e-06	0.0564894	Yes
