# Supplementary material for: Genome-wide association study of medication-use and associated disease in the UK Biobank
Source: Nat Commun. 2019 Apr 23;10:1891. doi: 10.1038/s41467-019-09572-5 (PMC6478889; doi:10.1038/s41467-019-09572-5)
Supplement: Supplementary file 7 — Supplementary Data 5 [file 41467_2019_9572_MOESM7_ESM.xlsx]

## Sheet: Supplementary Data 5
Supplementary Data 5. Results of gene-based association analyses a.
Medication category	Gene	Entrez ID	P b	PBC c		a Genes with P values < 0.05/18,348 for each medication category are listed.
A02B	HLA-B	3106	4.2876e-12	Yes		b P is the computed gene P values using MAGMA (snp-wise = mean model).
A02B	UBD	10537	7.5731e-11	Yes		c PBC means whether the gene P values are significant after bonferroni correction (P values < 0.05/(18,349*23)).
A02B	OR2H2	7932	1.1047e-10	Yes
A02B	HIST1H3I	8354	9.38e-10	Yes
A02B	HIST1H4J	8363	1.029e-09	Yes
A02B	HIST1H4L	8368	1.1811e-09	Yes
A02B	HIST1H1B	3009	1.291e-09	Yes
A02B	HIST1H2BM	8342	1.3352e-09	Yes
A02B	HIST1H3H	8357	1.3544e-09	Yes
A02B	HIST1H2BL	8340	2.6927e-09	Yes
A02B	HIST1H2AI	8329	2.8998e-09	Yes
A02B	HIST1H2BN	8341	3.3041e-09	Yes
A02B	HIST1H2AL	8332	3.3874e-09	Yes
A02B	HIST1H2AK	8330	3.6032e-09	Yes
A02B	HIST1H4K	8362	3.9949e-09	Yes
A02B	HIST1H2BO	8348	4.0624e-09	Yes
A02B	HIST1H2AJ	8331	5.5723e-09	Yes
A02B	ZSCAN16	80345	6.6595e-09	Yes
A02B	CRTC1	23373	8.7567e-09	Yes
A02B	PGBD1	84547	9.0737e-09	Yes
A02B	C6orf15	29113	1.0614e-08	Yes
A02B	ZKSCAN8	7745	1.3044e-08	Yes
A02B	NKAPL	222698	1.3169e-08	Yes
A02B	HIST1H2AM	8336	1.4552e-08	Yes
A02B	ZSCAN9	7746	1.5382e-08	Yes
A02B	ZNF311	282890	1.602e-08	Yes
A02B	ZSCAN26	7741	1.6867e-08	Yes
A02B	ZNF165	7718	1.7023e-08	Yes
A02B	HIST1H3J	8356	1.8508e-08	Yes
A02B	ZKSCAN4	387032	1.885e-08	Yes
A02B	PSORS1C1	170679	1.8954e-08	Yes
A02B	BTN1A1	696	2.1836e-08	Yes
A02B	GRM8	2918	2.5279e-08	Yes
A02B	IER3	8870	3.685e-08	Yes
A02B	ABT1	29777	4.1783e-08	Yes
A02B	VPS33B	26276	4.7289e-08	Yes
A02B	MICB	4277	6.7802e-08	Yes
A02B	CDSN	1041	7.1545e-08	Yes
A02B	SDK1	221935	8.124e-08	Yes
A02B	HLA-DRA	3122	8.1736e-08	Yes
A02B	VWA7	80737	1.3357e-07	No
A02B	PMEL	6490	1.5056e-07	No
A02B	KLHL26	55295	1.8904e-07	No
A02B	BRINP1	1620	2.2875e-07	No
A02B	RAB5B	5869	3.07e-07	No
A02B	PRC1	9055	3.245e-07	No
A02B	FLOT1	10211	4.0382e-07	No
A02B	HIST1H2BK	85236	4.0674e-07	No
A02B	SPATA33	124045	4.2774e-07	No
A02B	BTN3A2	11118	5.0754e-07	No
A02B	TRIM26	7726	5.1974e-07	No
A02B	DNAH11	8701	5.2467e-07	No
A02B	HOXC4	3221	6.5727e-07	No
A02B	SNRK	54861	6.7199e-07	No
A02B	WT1	7490	7.9195e-07	No
A02B	MICA	100507436	1.0125e-06	No
A02B	OR2W1	26692	1.0554e-06	No
A02B	CHMP1A	5119	1.0918e-06	No
A02B	SAPCD1	401251	1.1132e-06	No
A02B	BTN2A2	10385	1.3144e-06	No
A02B	CLIC1	1192	1.6102e-06	No
A02B	SUOX	6821	1.6224e-06	No
A02B	CRLF1	9244	1.6252e-06	No
A02B	LSM2	57819	1.6635e-06	No
A02B	ZNF322	79692	1.6746e-06	No
A02B	RPL41	6171	1.7891e-06	No
A02B	PA2G4	5036	1.8163e-06	No
A02B	TRIM27	5987	1.917e-06	No
A02B	CDK10	8558	2.0777e-06	No
A02B	OR2B3	442184	2.2205e-06	No
A02B	TNXB	7148	2.6589e-06	No
A10	TCF7L2	6934	5.3882e-100	Yes
A10	HLA-DQB1	3119	9.3989e-36	Yes
A10	HLA-DQA1	3117	5.1531e-31	Yes
A10	HLA-DRB1	3123	1.5526e-30	Yes
A10	PRRC2A	7916	6.7002e-24	Yes
A10	ZMIZ1	57178	7.4155e-24	Yes
A10	MICB	4277	2.0403e-22	Yes
A10	GPSM3	63940	2.2947e-22	Yes
A10	PBX2	5089	3.0169e-22	Yes
A10	APOM	55937	2.1054e-21	Yes
A10	FTO	79068	4.891e-21	Yes
A10	CSNK2B	1460	5.6259e-21	Yes
A10	AGPAT1	10554	7.8278e-21	Yes
A10	C6orf10	10665	1.377e-20	Yes
A10	BAG6	7917	1.4424e-20	Yes
A10	FKBPL	63943	1.8369e-20	Yes
A10	LY6G5B	58496	2.4449e-20	Yes
A10	HLA-DOB	3112	2.7051e-20	Yes
A10	IGF2BP2	10644	3.949e-20	Yes
A10	PPT2	9374	4.5264e-20	Yes
A10	CLIC1	1192	8.358e-20	Yes
A10	SAPCD1	401251	1.0737e-19	Yes
A10	PRRT1	80863	1.3026e-19	Yes
A10	AGER	177	1.7829e-19	Yes
A10	EGFL8	80864	3.7817e-19	Yes
A10	RNF5	6048	3.834e-19	Yes
A10	TNXB	7148	4.707e-19	Yes
A10	TAP2	6891	4.8489e-19	Yes
A10	ATF6B	1388	9.9273e-19	Yes
A10	HLA-DRA	3122	1.278e-18	Yes
A10	DDAH2	23564	2.0542e-18	Yes
A10	PSMB9	5698	2.3857e-18	Yes
A10	WFS1	7466	2.7427e-18	Yes
A10	NOTCH4	4855	4.5971e-18	Yes
A10	HLA-B	3106	7.5567e-18	Yes
A10	MSH5	4439	1.0287e-17	Yes
A10	BTNL2	56244	1.0895e-17	Yes
A10	AIF1	199	2.0329e-17	Yes
A10	NCR3	259197	4.4033e-17	Yes
A10	LY6G6C	80740	7.3382e-17	Yes
A10	VWA7	80737	1.557e-16	Yes
A10	MCCD1	401250	2.5103e-16	Yes
A10	NFKBIL1	4795	6.5716e-16	Yes
A10	CDKAL1	54901	1.9935e-15	Yes
A10	DDX39B	7919	4.5333e-15	Yes
A10	LTB	4050	6.3545e-15	Yes
A10	THADA	63892	6.5681e-15	Yes
A10	HLA-DRB5	3127	1.0526e-14	Yes
A10	ATP6V1G2	534	1.0559e-14	Yes
A10	C6orf47	57827	1.1006e-14	Yes
A10	LST1	7940	1.3142e-14	Yes
A10	LTA	4049	1.3339e-14	Yes
A10	TNF	7124	1.9769e-14	Yes
A10	ZBTB12	221527	2.2133e-14	Yes
A10	VARS	7407	2.8907e-14	Yes
A10	HLA-DQA2	3118	4.3022e-14	Yes
A10	LOC101929163	101929163	9.3999e-14	Yes
A10	GPANK1	7918	1.5509e-13	Yes
A10	C2	717	1.5649e-13	Yes
A10	HSPA1L	3305	2.6674e-13	Yes
A10	C6orf48	50854	3.1699e-13	Yes
A10	LSM2	57819	3.7864e-13	Yes
A10	EHMT2	10919	4.4425e-13	Yes
A10	HSPA1A	3303	5.4301e-13	Yes
A10	CYP21A2	1589	5.6013e-13	Yes
A10	ABHD16A	7920	6.1641e-13	Yes
A10	HSPA1B	3304	6.2261e-13	Yes
A10	PSMB8	5696	9.869e-13	Yes
A10	ZFP36L2	678	1.265e-12	Yes
A10	SLC44A4	80736	1.3782e-12	Yes
A10	HLA-DQB2	3120	1.5491e-12	Yes
A10	C6orf25	80739	2.6383e-12	Yes
A10	PSORS1C2	170680	2.6631e-12	Yes
A10	TCF19	6941	3.9711e-12	Yes
A10	CFB	629	4.4208e-12	Yes
A10	EML2	24139	9.8437e-12	Yes
A10	TAP1	6890	1.0647e-11	Yes
A10	LY6G5C	80741	1.2201e-11	Yes
A10	CCHCR1	54535	1.4493e-11	Yes
A10	NELFE	7936	1.509e-11	Yes
A10	C6orf15	29113	1.714e-11	Yes
A10	CDSN	1041	1.959e-11	Yes
A10	C4A	720	1.9842e-11	Yes
A10	PSORS1C1	170679	3.3232e-11	Yes
A10	SKIV2L	6499	3.3792e-11	Yes
A10	MICA	100507436	4.0484e-11	Yes
A10	NEU1	4758	4.9443e-11	Yes
A10	HMGA2	8091	5.7326e-11	Yes
A10	GIPR	2696	6.2463e-11	Yes
A10	HNF1B	6928	7.061e-11	Yes
A10	LY6G6F	259215	7.6701e-11	Yes
A10	STK19	8859	1.5317e-10	Yes
A10	DXO	1797	1.6056e-10	Yes
A10	KCNQ1	3784	1.8119e-10	Yes
A10	KLHL42	57542	4.4187e-10	Yes
A10	NKX6-3	157848	8.2344e-10	Yes
A10	NUDT5	11164	9.4243e-10	Yes
A10	UBE2E2	7325	1.2073e-09	Yes
A10	LY6G6D	58530	1.3281e-09	Yes
A10	MANSC4	100287284	1.8321e-09	Yes
A10	ST6GAL1	6480	1.9388e-09	Yes
A10	MTCH2	23788	2.1547e-09	Yes
A10	C5orf67	101928448	2.3459e-09	Yes
A10	LTK	4058	2.7857e-09	Yes
A10	FNDC4	64838	2.7882e-09	Yes
A10	TLE1	7088	3.3188e-09	Yes
A10	LTBP3	4054	3.4224e-09	Yes
A10	POU5F1	5460	3.4287e-09	Yes
A10	C4B	721	3.822e-09	Yes
A10	AGBL2	79841	3.8706e-09	Yes
A10	FNBP4	23360	4.1043e-09	Yes
A10	SSSCA1	10534	4.4698e-09	Yes
A10	GCKR	2646	4.75e-09	Yes
A10	NUP160	23279	4.9609e-09	Yes
A10	FAM89B	23625	5.0171e-09	Yes
A10	QPCTL	54814	5.7932e-09	Yes
A10	HHEX	3087	6.07e-09	Yes
A10	HLA-DMB	3109	6.4322e-09	Yes
A10	ADCY5	111	9.6868e-09	Yes
A10	CDC123	8872	9.9998e-09	Yes
A10	GPR4	2828	1.0319e-08	Yes
A10	RAD23A	5886	1.081e-08	Yes
A10	DDR1	780	1.1692e-08	Yes
A10	SFTA2	389376	1.1836e-08	Yes
A10	NDUFS3	4722	1.1861e-08	Yes
A10	CALR	811	1.3879e-08	Yes
A10	FARSA	2193	1.4397e-08	Yes
A10	PABPC4	8761	1.6073e-08	Yes
A10	FAM180B	399888	1.6867e-08	Yes
A10	ARL15	54622	1.8223e-08	Yes
A10	UBE2E2-AS1	100505877	2.0052e-08	Yes
A10	CCND2	894	2.1429e-08	Yes
A10	UBE3C	9690	2.1604e-08	Yes
A10	C15orf38-AP3S2	100526783	2.2726e-08	Yes
A10	PROX1	5629	2.3709e-08	Yes
A10	RPAP1	26015	2.5509e-08	Yes
A10	HTR4	3360	2.8259e-08	Yes
A10	GTF3C2	2976	3.1142e-08	Yes
A10	CWH43	80157	3.2297e-08	Yes
A10	KBTBD4	55709	3.4012e-08	Yes
A10	GRP	2922	3.4143e-08	Yes
A10	SYCE2	256126	3.775e-08	Yes
A10	OPA3	80207	3.8819e-08	Yes
A10	PTPMT1	114971	3.9946e-08	Yes
A10	EHBP1L1	254102	4.0785e-08	Yes
A10	IFT172	26160	4.3377e-08	Yes
A10	MACF1	23499	4.4889e-08	Yes
A10	SNX17	9784	4.6516e-08	Yes
A10	BMP8A	353500	5.5461e-08	Yes
A10	NAGLU	4669	5.5765e-08	Yes
A10	CDKN2A	1029	6.2307e-08	Yes
A10	IER3	8870	6.4741e-08	Yes
A10	CEP68	23177	6.5911e-08	Yes
A10	ANK1	286	6.6561e-08	Yes
A10	C1QTNF4	114900	6.7736e-08	Yes
A10	MRPS35	60488	7.4048e-08	Yes
A10	HSD17B1	3292	7.8172e-08	Yes
A10	AP3S2	10239	8.0113e-08	Yes
A10	CELF1	10658	8.2188e-08	Yes
A10	ATP6V0A1	535	8.4442e-08	Yes
A10	COASY	80347	9.2917e-08	Yes
A10	OR5V1	81696	1.0004e-07	Yes
A10	KLF14	136259	1.0323e-07	Yes
A10	KLF1	10661	1.0907e-07	Yes
A10	CDKN2B	1030	1.1364e-07	Yes
A10	BRD2	6046	1.1617e-07	Yes
A10	ITPKA	3706	1.2882e-07	No
A10	OR12D3	81797	1.388e-07	No
A10	LOC101927789	101927789	1.5666e-07	No
A10	OR12D2	26529	1.604e-07	No
A10	SCYL1	57410	1.7757e-07	No
A10	EIF2B4	8890	1.808e-07	No
A10	ZNF513	130557	1.8164e-07	No
A10	OR2J2	26707	1.8567e-07	No
A10	MPV17	4358	2.0904e-07	No
A10	PHTF1	10745	2.1541e-07	No
A10	PTRF	284119	2.1829e-07	No
A10	MLX	6945	2.4771e-07	No
A10	DMPK	1760	2.5397e-07	No
A10	PSMC3IP	29893	2.6018e-07	No
A10	IDE	3416	2.7165e-07	No
A10	BCL2L11	10018	2.7846e-07	No
A10	ACE	1636	2.896e-07	No
A10	SNRPD2	6633	2.9635e-07	No
A10	HLA-C	3107	3.0763e-07	No
A10	PPARG	5468	3.1081e-07	No
A10	DNASE2	1777	3.3652e-07	No
A10	FBXO46	23403	3.6271e-07	No
A10	KRTCAP3	200634	3.974e-07	No
A10	HLA-DMA	3108	4.0289e-07	No
A10	PPM1G	5496	4.115e-07	No
A10	BHMG1	388553	4.2207e-07	No
A10	TGFBR3L	100507588	4.7716e-07	No
A10	LRRC66	339977	4.8289e-07	No
A10	SNAPC2	6618	4.8983e-07	No
A10	LOC101927216	101927216	4.9148e-07	No
A10	CENPW	387103	5.0608e-07	No
A10	JAZF1	221895	5.125e-07	No
A10	SNUPN	10073	5.127e-07	No
A10	HLA-DOA	3111	5.4355e-07	No
A10	NRBP1	29959	5.4753e-07	No
A10	SNX33	257364	6.3874e-07	No
A10	MTNR1B	4544	6.5211e-07	No
A10	LRRC8E	80131	7.0368e-07	No
A10	GNAS	2778	7.5025e-07	No
A10	HMG20A	10363	7.806e-07	No
A10	ANPEP	290	8.5515e-07	No
A10	PTPN9	5780	8.8475e-07	No
A10	MAP2K7	5609	8.8797e-07	No
A10	TYRO3	7301	9.0836e-07	No
A10	BCL2L15	440603	9.6463e-07	No
A10	DCLRE1B	64858	9.7386e-07	No
A10	CATSPERB	79820	1.0378e-06	No
A10	DPCR1	135656	1.0548e-06	No
A10	TUBG1	7283	1.0629e-06	No
A10	PRR36	80164	1.1242e-06	No
A10	FAM134C	162427	1.1499e-06	No
A10	KIAA0754	643314	1.1885e-06	No
A10	DCUN1D4	23142	1.2245e-06	No
A10	RSBN1	54665	1.2381e-06	No
A10	NCR3LG1	374383	1.2674e-06	No
A10	SIX5	147912	1.2788e-06	No
A10	SGCB	6443	1.3053e-06	No
A10	CTRB2	440387	1.3282e-06	No
A10	LOC100129940	100129940	1.3872e-06	No
A10	IGF2BP1	10642	1.4032e-06	No
A10	PAM	5066	1.4044e-06	No
A10	ADAM30	11085	1.5252e-06	No
A10	CTRB1	1504	1.5516e-06	No
A10	MRAS	22808	1.6066e-06	No
A10	NME9	347736	1.766e-06	No
A10	DMWD	1762	2.0756e-06	No
A10	TUBG2	27175	2.1701e-06	No
A10	CLEC14A	161198	2.2671e-06	No
A10	TSHZ3	57616	2.284e-06	No
A10	APOC1	341	2.3324e-06	No
A10	TRIM66	9866	2.3835e-06	No
A10	ETS1	2113	2.4139e-06	No
A10	PEAK1	79834	2.6899e-06	No
A10	KCNJ11	3767	2.7239e-06	No
B01A	PSRC1	84722	2.5928e-15	Yes
B01A	APOC1	341	1.6023e-14	Yes
B01A	LDLR	3949	6.1974e-14	Yes
B01A	APOE	348	1.13e-13	Yes
B01A	CELSR2	1952	5.5305e-13	Yes
B01A	CDKN2A	1029	2.8902e-11	Yes
B01A	TOMM40	10452	4.6557e-11	Yes
B01A	CDKN2B	1030	5.4137e-11	Yes
B01A	SLC22A1	6580	5.8816e-09	Yes
B01A	APOB	338	8.395e-09	Yes
B01A	PVRL2	5819	1.0475e-08	Yes
B01A	PCSK9	255738	2.2832e-08	Yes
B01A	SLC22A3	6581	4.4747e-08	Yes
B01A	BUD13	84811	4.8401e-08	Yes
B01A	ZPR1	8882	9.923e-08	Yes
B01A	ABO	28	2.1993e-07	No
B01A	CRHR1	1394	2.2881e-07	No
B01A	STH	246744	3.0615e-07	No
B01A	KANSL1	284058	3.0967e-07	No
B01A	SPPL2C	162540	3.4336e-07	No
B01A	CETP	1071	3.489e-07	No
B01A	APOC4	346	6.5423e-07	No
B01A	LRRC37A	9884	6.8314e-07	No
B01A	PCCB	5096	7.0393e-07	No
B01A	SMAD7	4092	7.4939e-07	No
B01A	MAPT	4137	7.905e-07	No
B01A	CTTN	2017	9.4302e-07	No
B01A	USP1	7398	9.4539e-07	No
B01A	FSTL5	56884	9.9071e-07	No
B01A	LRRC66	339977	1.0048e-06	No
B01A	NSF	4905	1.0396e-06	No
B01A	DCUN1D4	23142	1.6263e-06	No
B01A	PPFIA1	8500	1.9541e-06	No
B01A	CWH43	80157	1.9542e-06	No
B01A	OR5B3	441608	2.1536e-06	No
B01A	WNT3	7473	2.2145e-06	No
B01A	ENTPD8	377841	2.5947e-06	No
C01D	CDKN2A	1029	1.0985e-08	Yes
C01D	CDKN2B	1030	1.2496e-08	Yes
C01D	GGCX	2677	1.4477e-07	No
C01D	SLC22A1	6580	1.718e-07	No
C01D	C10orf142	100130539	1.7992e-07	No
C01D	VAMP5	10791	2.769e-07	No
C01D	SETD1B	23067	2.9186e-07	No
C01D	VAMP8	8673	3.0387e-07	No
C01D	RHOF	54509	3.0439e-07	No
C01D	RNF181	51255	4.5453e-07	No
C01D	MAT2A	4144	5.4072e-07	No
C01D	SLC22A3	6581	9.6948e-07	No
C02	LSP1	4046	2.82e-10	Yes
C02	ARVCF	421	1.318e-08	Yes
C02	FES	2242	4.4676e-07	No
C02	FURIN	5045	4.9669e-07	No
C02	TANGO2	128989	8.5169e-07	No
C02	HOXA13	3209	1.4556e-06	No
C02	HOXA10	3206	1.8445e-06	No
C02	TNNT3	7140	1.9978e-06	No
C02	HOXA11	3207	2.1903e-06	No
C03	LSP1	4046	8.9657e-36	Yes
C03	HOXA10	3206	5.3746e-28	Yes
C03	HOXA11	3207	9.9281e-26	Yes
C03	KCNK3	3777	6.1404e-25	Yes
C03	TNNT3	7140	9.7447e-22	Yes
C03	FURIN	5045	1.1591e-20	Yes
C03	FES	2242	1.4466e-20	Yes
C03	CACNB2	783	2.1977e-19	Yes
C03	MSRA	4482	6.4558e-19	Yes
C03	HOXA9	3205	8.0726e-19	Yes
C03	HOXA13	3209	9.1336e-19	Yes
C03	XKR6	286046	1.779e-15	Yes
C03	MRPL23	6150	4.2625e-15	Yes
C03	GATA4	2626	9.0369e-15	Yes
C03	ZNF831	128611	9.7889e-15	Yes
C03	MAN2A2	4122	1.2394e-14	Yes
C03	BLK	640	1.3399e-14	Yes
C03	PLCB1	23236	1.6992e-14	Yes
C03	MFHAS1	9258	2.084e-14	Yes
C03	SLC4A7	9497	2.6911e-14	Yes
C03	FGF5	2250	4.6623e-14	Yes
C03	WNT2B	7482	4.8898e-14	Yes
C03	NPR3	4883	1.2744e-13	Yes
C03	HOXA7	3204	2.6007e-13	Yes
C03	CACNA1D	776	4.4181e-13	Yes
C03	FAM19A3	284467	5.3056e-13	Yes
C03	LOC101929490	101929490	6.1995e-13	Yes
C03	EVX1	2128	7.8258e-13	Yes
C03	RP1L1	94137	8.1484e-13	Yes
C03	SOX7	83595	9.6741e-13	Yes
C03	MOV10	4343	1.2803e-12	Yes
C03	FAM167A	83648	1.2989e-12	Yes
C03	CASZ1	54897	1.3284e-12	Yes
C03	FBN2	2201	1.4563e-12	Yes
C03	DEFB136	613210	2.2925e-12	Yes
C03	NEIL2	252969	3.4984e-12	Yes
C03	NEK10	152110	4.3083e-12	Yes
C03	CELF1	10658	5.3855e-12	Yes
C03	ATP2B1	490	5.9319e-12	Yes
C03	SOX6	55553	6.8392e-12	Yes
C03	TAOK2	9344	7.3893e-12	Yes
C03	PPP1R3B	79660	7.7309e-12	Yes
C03	MTMR9	66036	8.5148e-12	Yes
C03	ABHD17C	58489	1.1376e-11	Yes
C03	INO80E	283899	1.218e-11	Yes
C03	HIRIP3	8479	1.3714e-11	Yes
C03	PTPMT1	114971	1.4408e-11	Yes
C03	LMAN1L	79748	1.4911e-11	Yes
C03	CSK	1445	1.5236e-11	Yes
C03	C16orf92	146378	1.8808e-11	Yes
C03	FTO	79068	2.2064e-11	Yes
C03	TMEM219	124446	2.384e-11	Yes
C03	GDPD3	79153	2.5106e-11	Yes
C03	AKAP13	11214	2.6671e-11	Yes
C03	TNKS	8658	2.7171e-11	Yes
C03	DEFB134	613211	3.1319e-11	Yes
C03	FAM180B	399888	3.1671e-11	Yes
C03	NOS3	4846	3.2048e-11	Yes
C03	DPEP1	1800	3.3832e-11	Yes
C03	KCNH2	3757	3.6227e-11	Yes
C03	CMIP	80790	3.7028e-11	Yes
C03	MTHFR	4524	3.7649e-11	Yes
C03	TBX6	6911	3.8358e-11	Yes
C03	CLCN6	1185	4.0996e-11	Yes
C03	SPATA33	124045	4.1281e-11	Yes
C03	NDUFS3	4722	4.1881e-11	Yes
C03	DOC2A	8448	4.2891e-11	Yes
C03	CAPZA1	829	4.4133e-11	Yes
C03	CCNE1	898	4.4168e-11	Yes
C03	CLDN7	1366	4.8742e-11	Yes
C03	YPEL3	83719	5.1839e-11	Yes
C03	ST7L	54879	5.3535e-11	Yes
C03	MYBPC3	4607	6.5347e-11	Yes
C03	KBTBD4	55709	7.6811e-11	Yes
C03	PINX1	54984	8.2111e-11	Yes
C03	C8orf74	203076	8.2964e-11	Yes
C03	ENPEP	2028	9.1916e-11	Yes
C03	SLC2A4	6517	9.847e-11	Yes
C03	DLG4	1742	1.0407e-10	Yes
C03	CPLX3	594855	1.0988e-10	Yes
C03	DEFB135	613209	1.2545e-10	Yes
C03	PPP4C	5531	1.2806e-10	Yes
C03	WT1	7490	1.4976e-10	Yes
C03	MAPK3	5595	1.698e-10	Yes
C03	CTDNEP1	23399	1.7623e-10	Yes
C03	CHMP1A	5119	2.1121e-10	Yes
C03	USP38	84640	2.2061e-10	Yes
C03	ZNF652	22834	2.3036e-10	Yes
C03	ACADVL	37	2.6863e-10	Yes
C03	EBF2	64641	3.2686e-10	Yes
C03	JPH2	57158	3.4709e-10	Yes
C03	C1QTNF4	114900	3.532e-10	Yes
C03	KCTD13	253980	3.6988e-10	Yes
C03	CPSF6	11052	3.7181e-10	Yes
C03	RHOC	389	3.7721e-10	Yes
C03	HIST1H4G	8369	4.0889e-10	Yes
C03	HIST1H2BI	8346	4.1669e-10	Yes
C03	PHF23	79142	4.4001e-10	Yes
C03	PRSS36	146547	4.6132e-10	Yes
C03	FDFT1	2222	4.6915e-10	Yes
C03	PURG	29942	4.9749e-10	Yes
C03	HIST1H3F	8968	5.7782e-10	Yes
C03	ULK3	25989	6.0412e-10	Yes
C03	NPPA	4878	6.443e-10	Yes
C03	GABARAP	11337	6.444e-10	Yes
C03	RAPSN	5913	6.6119e-10	Yes
C03	CUX2	23316	6.7442e-10	Yes
C03	C10orf107	219621	7.704e-10	Yes
C03	MADD	8567	7.9979e-10	Yes
C03	TBX2	6909	8.3374e-10	Yes
C03	FAM57B	83723	8.8064e-10	Yes
C03	SLC35G5	83650	8.8185e-10	Yes
C03	HOXA5	3202	9.3413e-10	Yes
C03	NR1H3	10062	9.5359e-10	Yes
C03	ACP2	53	1.0992e-09	Yes
C03	PTPRJ	5795	1.162e-09	Yes
C03	LOC100130370	100130370	1.2174e-09	Yes
C03	COX5A	9377	1.2501e-09	Yes
C03	CYP11B2	1585	1.4645e-09	Yes
C03	SOX15	6665	1.5876e-09	Yes
C03	PSMC3	5702	1.9851e-09	Yes
C03	CDC25A	993	2.0294e-09	Yes
C03	FAM219B	57184	2.1922e-09	Yes
C03	MECOM	2122	2.2124e-09	Yes
C03	ERI1	90459	2.222e-09	Yes
C03	SEZ6L2	26470	2.2453e-09	Yes
C03	HOXA6	3203	2.2626e-09	Yes
C03	BAHCC1	57597	2.3111e-09	Yes
C03	ALDOA	226	2.4197e-09	Yes
C03	SCAMP2	10066	2.4601e-09	Yes
C03	ASPHD1	253982	2.6389e-09	Yes
C03	VDR	7421	2.6536e-09	Yes
C03	PHOSPHO1	162466	2.7419e-09	Yes
C03	SPATA2L	124044	2.8814e-09	Yes
C03	PRSS8	5652	2.8903e-09	Yes
C03	LOC101927855	101927855	3.1891e-09	Yes
C03	ARHGAP42	143872	3.2142e-09	Yes
C03	ASGR1	432	3.3826e-09	Yes
C03	HIST1H1D	3007	3.5386e-09	Yes
C03	CDK10	8558	3.6291e-09	Yes
C03	C17orf82	388407	4.1189e-09	Yes
C03	ZNF589	51385	4.217e-09	Yes
C03	DVL2	1856	4.4768e-09	Yes
C03	ELP5	23587	4.4768e-09	Yes
C03	ZNF318	24149	4.8089e-09	Yes
C03	HOXC5	3222	5.128e-09	Yes
C03	MLLT10	8028	5.3924e-09	Yes
C03	MTCH2	23788	5.7907e-09	Yes
C03	AGBL2	79841	5.8115e-09	Yes
C03	MPI	4351	6.3496e-09	Yes
C03	SLC39A13	91252	6.5266e-09	Yes
C03	DDB2	1643	6.8405e-09	Yes
C03	SGK223	157285	7.1056e-09	Yes
C03	ACMSD	130013	7.6464e-09	Yes
C03	HIST1H2BH	8345	7.7015e-09	Yes
C03	TIE1	7075	8.5537e-09	Yes
C03	HOXC6	3223	8.6637e-09	Yes
C03	ELOVL1	64834	1.0279e-08	Yes
C03	ATXN2	6311	1.0971e-08	Yes
C03	CDC20	991	1.1286e-08	Yes
C03	SZT2	23334	1.1437e-08	Yes
C03	HOXC4	3221	1.1571e-08	Yes
C03	C1orf167	284498	1.1708e-08	Yes
C03	MPL	4352	1.5014e-08	Yes
C03	C1orf210	149466	1.8744e-08	Yes
C03	KLF14	136259	1.9456e-08	Yes
C03	SPI1	6688	1.9862e-08	Yes
C03	NUP160	23279	2.0956e-08	Yes
C03	SH2B3	10019	2.148e-08	Yes
C03	MPPED2	744	2.2072e-08	Yes
C03	TCF21	6943	2.2319e-08	Yes
C03	CYP11B1	1584	2.4765e-08	Yes
C03	FAM109A	144717	2.4837e-08	Yes
C03	PHB	5245	2.5253e-08	Yes
C03	CDIPT	10423	2.591e-08	Yes
C03	MYL2	4633	2.6289e-08	Yes
C03	UMOD	7369	2.7288e-08	Yes
C03	BCKDK	10295	2.9478e-08	Yes
C03	PRSS53	339105	2.9478e-08	Yes
C03	HIST1H2BE	8344	2.9728e-08	Yes
C03	FNBP4	23360	2.9913e-08	Yes
C03	CAMP	820	3.1366e-08	Yes
C03	RPP25	54913	3.1563e-08	Yes
C03	SLC7A1	6541	3.371e-08	Yes
C03	MED8	112950	3.4271e-08	Yes
C03	HIST1H3G	8355	3.6879e-08	Yes
C03	GAB1	2549	4.1697e-08	Yes
C03	CD68	968	4.3504e-08	Yes
C03	PDE1A	5136	4.3931e-08	Yes
C03	HAUS8	93323	4.6493e-08	Yes
C03	BICC1	80114	4.9367e-08	Yes
C03	KAT8	84148	5.0281e-08	Yes
C03	CYP1A2	1544	5.1753e-08	Yes
C03	IGF2BP1	10642	5.2644e-08	Yes
C03	VKORC1	79001	5.5083e-08	Yes
C03	EIF4A1	1973	5.7154e-08	Yes
C03	NGF	4803	5.7796e-08	Yes
C03	OR4X2	119764	6.1645e-08	Yes
C03	HIST1H4H	8365	6.1933e-08	Yes
C03	PPM1J	333926	6.4294e-08	Yes
C03	HIST1H2BD	3017	7.2856e-08	Yes
C03	MPDU1	9526	7.4407e-08	Yes
C03	OR4C3	256144	8.7529e-08	Yes
C03	TNFSF13	8741	9.0751e-08	Yes
C03	PRDM6	93166	9.6874e-08	Yes
C03	SENP3	26168	1.0925e-07	Yes
C03	WRN	7486	1.1474e-07	Yes
C03	YWHAE	7531	1.1597e-07	Yes
C03	HTR4	3360	1.1677e-07	Yes
C03	EIF5A	1984	1.2729e-07	No
C03	TRIM72	493829	1.3158e-07	No
C03	GP2	2813	1.4022e-07	No
C03	WDR90	197335	1.4231e-07	No
C03	C16orf13	84326	1.5201e-07	No
C03	PRRT2	112476	1.5807e-07	No
C03	STUB1	10273	1.6933e-07	No
C03	HYI	81888	1.7072e-07	No
C03	RHOT2	89941	1.7141e-07	No
C03	PAX2	5076	1.7824e-07	No
C03	OR4B1	119765	1.9581e-07	No
C03	KDM2B	84678	2.0523e-07	No
C03	NRIP1	8204	2.1338e-07	No
C03	RHBDL1	9028	2.1479e-07	No
C03	INSR	3643	2.1489e-07	No
C03	CLDN23	137075	2.2143e-07	No
C03	FDXACB1	91893	2.2809e-07	No
C03	C11orf1	64776	2.5245e-07	No
C03	PAGR1	79447	2.5684e-07	No
C03	CRIP3	401262	2.6636e-07	No
C03	HOXA1	3198	2.7053e-07	No
C03	TRAFD1	10906	2.7652e-07	No
C03	CASC10	399726	2.9597e-07	No
C03	NME6	10201	3.0833e-07	No
C03	HIST1H4C	8364	3.1839e-07	No
C03	CYP1A1	1543	3.2307e-07	No
C03	TNFSF12-TNFSF13	407977	3.2403e-07	No
C03	MAZ	4150	3.3408e-07	No
C03	JMJD8	339123	3.4361e-07	No
C03	CORO1A	11151	3.4737e-07	No
C03	C11orf52	91894	3.5673e-07	No
C03	ATG7	10533	3.6803e-07	No
C03	TMEM88	92162	3.6878e-07	No
C03	ZNF668	79759	3.8818e-07	No
C03	KDM6B	23135	3.9186e-07	No
C03	HSPB2	3316	3.9498e-07	No
C03	SIK2	23235	3.9526e-07	No
C03	CCNT2	905	3.9654e-07	No
C03	PHF13	148479	4.2461e-07	No
C03	SPINK8	646424	4.2772e-07	No
C03	HOXD3	3232	4.3759e-07	No
C03	HIST1H2BF	8343	4.6007e-07	No
C03	TNFSF12	8742	4.6179e-07	No
C03	HOXA3	3200	4.6226e-07	No
C03	CHDH	55349	4.6528e-07	No
C03	WDR24	84219	4.9373e-07	No
C03	NAA38	84316	4.9645e-07	No
C03	OR5B2	390190	5.2248e-07	No
C03	SLC25A47	283600	5.3301e-07	No
C03	SLC44A4	80736	5.464e-07	No
C03	EHMT2	10919	5.8059e-07	No
C03	ALG9	79796	5.8332e-07	No
C03	CPA3	1359	5.8614e-07	No
C03	NAA25	80018	5.9021e-07	No
C03	SKIDA1	387640	5.9244e-07	No
C03	MVP	9961	5.98e-07	No
C03	TNFAIP8	25816	6.0597e-07	No
C03	IRAK1BP1	134728	6.1139e-07	No
C03	SHBG	6462	6.3169e-07	No
C03	IL17RB	55540	6.4011e-07	No
C03	RGS5	8490	6.5017e-07	No
C03	AZIN1	51582	6.7108e-07	No
C03	OR4X1	390113	6.787e-07	No
C03	METRN	79006	6.9286e-07	No
C03	NEFH	4744	6.9939e-07	No
C03	FKBPL	63943	7.3111e-07	No
C03	NEU1	4758	7.312e-07	No
C03	SBF2	81846	7.3564e-07	No
C03	IFT52	51098	7.6181e-07	No
C03	PYCARD	29108	7.6697e-07	No
C03	SVEP1	79987	7.7267e-07	No
C03	KLHL21	9903	7.9504e-07	No
C03	VGLL4	9686	8.2158e-07	No
C03	BOLA2B	654483	8.2454e-07	No
C03	HIST1H4E	8367	8.2927e-07	No
C03	HOXA2	3199	8.9207e-07	No
C03	HECTD4	283450	8.963e-07	No
C03	HOXD1	3231	9.0954e-07	No
C03	ADCY9	115	9.1279e-07	No
C03	ABCC10	89845	9.585e-07	No
C03	PPP2R1B	5519	9.6206e-07	No
C03	HOXA4	3201	9.6331e-07	No
C03	THAP3	90326	9.8962e-07	No
C03	ATF6B	1388	1.0352e-06	No
C03	OR4A47	403253	1.0377e-06	No
C03	SWAP70	23075	1.0458e-06	No
C03	SLC22A7	10864	1.0642e-06	No
C03	PLCE1	51196	1.102e-06	No
C03	CYB5D1	124637	1.1124e-06	No
C03	RSPO3	84870	1.1245e-06	No
C03	ZEB2	9839	1.1345e-06	No
C03	VIL1	7429	1.173e-06	No
C03	FAM173A	65990	1.193e-06	No
C03	CEMIP	57214	1.2353e-06	No
C03	CWF19L2	143884	1.2408e-06	No
C03	OR9G4	283189	1.2733e-06	No
C03	CRYAB	1410	1.2804e-06	No
C03	HPDL	84842	1.2884e-06	No
C03	OR5B3	441608	1.3136e-06	No
C03	PCGF2	7703	1.316e-06	No
C03	EBF1	1879	1.3201e-06	No
C03	HIST1H3A	8350	1.3228e-06	No
C03	PYDC1	260434	1.3422e-06	No
C03	TNXB	7148	1.4059e-06	No
C03	HIST1H4D	8360	1.4174e-06	No
C03	HIST1H2BG	8339	1.4294e-06	No
C03	KIF7	374654	1.4502e-06	No
C03	TSPAN4	7106	1.4561e-06	No
C03	HIST1H4F	8361	1.4563e-06	No
C03	ZNF276	92822	1.4684e-06	No
C03	HDAC7	51564	1.5067e-06	No
C03	GNGT2	2793	1.5074e-06	No
C03	GML	2765	1.5127e-06	No
C03	KAT5	10524	1.5367e-06	No
C03	PPT2	9374	1.573e-06	No
C03	FUS	2521	1.6192e-06	No
C03	DNAJC11	55735	1.6561e-06	No
C03	HFE	3077	1.7017e-06	No
C03	ZNF646	9726	1.7586e-06	No
C03	HIST1H2AE	3012	1.8843e-06	No
C03	OR5B12	390191	1.9037e-06	No
C03	PCCB	5096	2.0327e-06	No
C03	FBXL16	146330	2.0365e-06	No
C03	ERP29	10961	2.0878e-06	No
C03	HNF4A	3172	2.1225e-06	No
C03	MYO9B	4650	2.1609e-06	No
C03	SLC25A37	51312	2.1771e-06	No
C03	HIST1H4A	8359	2.1896e-06	No
C03	PSMB3	5691	2.1913e-06	No
C03	CRK	1398	2.1922e-06	No
C03	HIST1H1A	3024	2.1924e-06	No
C03	FGF9	2254	2.2108e-06	No
C03	HIST1H1E	3008	2.2501e-06	No
C03	CFDP1	10428	2.3531e-06	No
C03	ARNTL	406	2.5138e-06	No
C03	RERE	473	2.6988e-06	No
C03	EGFL8	80864	2.713e-06	No
C07	FURIN	5045	1.5043e-22	Yes
C07	FES	2242	3.8175e-22	Yes
C07	MAN2A2	4122	1.3733e-16	Yes
C07	CACNB2	783	2.5337e-14	Yes
C07	ZNF831	128611	3.3637e-13	Yes
C07	FGF5	2250	4.6221e-13	Yes
C07	CDKN2B	1030	9.4123e-13	Yes
C07	CDKN2A	1029	1.0803e-12	Yes
C07	LSP1	4046	1.1931e-12	Yes
C07	SPATA33	124045	2.9858e-12	Yes
C07	DPEP1	1800	3.7716e-12	Yes
C07	CHMP1A	5119	9.5164e-12	Yes
C07	HOXA10	3206	1.2705e-11	Yes
C07	TNNT3	7140	1.4355e-11	Yes
C07	HOXA11	3207	1.4661e-11	Yes
C07	MTHFR	4524	1.6353e-11	Yes
C07	CLCN6	1185	1.7489e-11	Yes
C07	NPPA	4878	2.2874e-11	Yes
C07	KCNK3	3777	3.1787e-11	Yes
C07	CMIP	80790	3.5182e-11	Yes
C07	UMOD	7369	9.327e-11	Yes
C07	CDK10	8558	9.5176e-11	Yes
C07	KLF14	136259	1.9617e-10	Yes
C07	SPATA2L	124044	2.2667e-10	Yes
C07	ATXN2	6311	2.6295e-10	Yes
C07	SH2B3	10019	3.1095e-10	Yes
C07	SLC4A7	9497	6.8431e-10	Yes
C07	SOX6	55553	9.3009e-10	Yes
C07	PLCB1	23236	1.0557e-09	Yes
C07	FAM109A	144717	1.4848e-09	Yes
C07	HOXA13	3209	2.8496e-09	Yes
C07	MYL2	4633	3.0396e-09	Yes
C07	COG5	10466	3.1291e-09	Yes
C07	WNT2B	7482	3.2557e-09	Yes
C07	GP2	2813	3.9762e-09	Yes
C07	FTO	79068	4.0276e-09	Yes
C07	FAM19A3	284467	4.1597e-09	Yes
C07	HBP1	26959	4.5604e-09	Yes
C07	FBN2	2201	5.325e-09	Yes
C07	MOV10	4343	5.7849e-09	Yes
C07	HOXA9	3205	5.9594e-09	Yes
C07	NCALD	83988	6.3076e-09	Yes
C07	LOC100130370	100130370	6.4731e-09	Yes
C07	ENPEP	2028	9.3914e-09	Yes
C07	PCDH18	54510	1.1358e-08	Yes
C07	SLC44A4	80736	1.3228e-08	Yes
C07	CUX2	23316	1.4023e-08	Yes
C07	ANKRD11	29123	1.5896e-08	Yes
C07	C1orf167	284498	1.6801e-08	Yes
C07	MPPED2	744	1.8037e-08	Yes
C07	MRPL23	6150	1.8564e-08	Yes
C07	PSRC1	84722	1.878e-08	Yes
C07	EHMT2	10919	2.4562e-08	Yes
C07	TCF21	6943	2.8501e-08	Yes
C07	NEU1	4758	2.975e-08	Yes
C07	BAHCC1	57597	3.0022e-08	Yes
C07	SOX7	83595	3.4308e-08	Yes
C07	NOS3	4846	3.5919e-08	Yes
C07	ADCY10	55811	4.2311e-08	Yes
C07	ST7L	54879	4.7321e-08	Yes
C07	PRKAR2B	5577	5.6669e-08	Yes
C07	TERF2	7014	5.9963e-08	Yes
C07	CAPZA1	829	6.1186e-08	Yes
C07	C10orf107	219621	6.1285e-08	Yes
C07	CDC25A	993	6.3244e-08	Yes
C07	ARNTL	406	6.35e-08	Yes
C07	SPG7	6687	6.3628e-08	Yes
C07	MAP2K6	5608	6.4474e-08	Yes
C07	ZNF276	92822	6.7062e-08	Yes
C07	NAA25	80018	7.0276e-08	Yes
C07	GPSM3	63940	7.7047e-08	Yes
C07	NPPB	4879	9.1381e-08	Yes
C07	KCNH2	3757	1.0736e-07	Yes
C07	RPL13	6137	1.1371e-07	Yes
C07	AGT	183	1.2229e-07	No
C07	BRAP	8315	1.4257e-07	No
C07	TRAFD1	10906	1.4282e-07	No
C07	GTF2I	2969	1.7509e-07	No
C07	SIK2	23235	2.0646e-07	No
C07	SPIRE2	84501	2.0956e-07	No
C07	HOXC4	3221	2.131e-07	No
C07	CCBL2	56267	2.2788e-07	No
C07	HECTD4	283450	2.2797e-07	No
C07	NADK	65220	2.2853e-07	No
C07	KDM4B	23030	2.9671e-07	No
C07	RHOC	389	3.0186e-07	No
C07	IRAK1BP1	134728	3.544e-07	No
C07	HIST1H2BD	3017	3.843e-07	No
C07	BAG3	9531	3.8546e-07	No
C07	CPSF6	11052	3.891e-07	No
C07	ALDH2	217	4.1782e-07	No
C07	ACAD10	80724	4.448e-07	No
C07	NPR3	4883	4.6866e-07	No
C07	SLC35E2	9906	4.7293e-07	No
C07	PHB	5245	4.9989e-07	No
C07	GUCY1A3	2982	5.6245e-07	No
C07	COX5A	9377	5.8723e-07	No
C07	PRRC2A	7916	5.941e-07	No
C07	C2	717	5.9436e-07	No
C07	NME9	347736	8.7798e-07	No
C07	ULK3	25989	9.0819e-07	No
C07	HOXA7	3204	9.1707e-07	No
C07	COG2	22796	9.3461e-07	No
C07	SLC14A2	8170	9.8205e-07	No
C07	ERP29	10961	1.0618e-06	No
C07	FGD5	152273	1.086e-06	No
C07	JPH2	57158	1.1243e-06	No
C07	CEBPZ	10153	1.2037e-06	No
C07	DUS4L	11062	1.2136e-06	No
C07	GPR22	2845	1.2406e-06	No
C07	DCAF6	55827	1.2452e-06	No
C07	PRDM6	93166	1.2855e-06	No
C07	UHRF1	29128	1.2896e-06	No
C07	NR0B2	8431	1.3004e-06	No
C07	FAM219B	57184	1.3463e-06	No
C07	PPP1R37	284352	1.384e-06	No
C07	WDR12	55759	1.3911e-06	No
C07	SCAMP2	10066	1.4681e-06	No
C07	HIST1H1E	3008	1.4815e-06	No
C07	NUDC	10726	1.5046e-06	No
C07	VPS9D1	9605	1.5302e-06	No
C07	TMEM116	89894	1.5386e-06	No
C07	HIVEP2	3097	1.5675e-06	No
C07	NDUFAF7	55471	1.5704e-06	No
C07	ZNF589	51385	1.5773e-06	No
C07	BCAP29	55973	1.5857e-06	No
C07	NCR3	259197	1.616e-06	No
C07	RAD51B	5890	1.6778e-06	No
C07	ICA1L	130026	1.7131e-06	No
C07	EVX1	2128	1.7154e-06	No
C07	AIF1	199	1.7264e-06	No
C07	CARF	79800	1.7884e-06	No
C07	KIAA0408	9729	2.1054e-06	No
C07	WT1	7490	2.1218e-06	No
C07	HOXC5	3222	2.1285e-06	No
C07	LMAN1L	79748	2.1704e-06	No
C07	CSK	1445	2.2277e-06	No
C07	USP38	84640	2.2956e-06	No
C07	MPC2	25874	2.3325e-06	No
C07	BICC1	80114	2.3935e-06	No
C07	MRPL55	128308	2.4957e-06	No
C07	MPI	4351	2.6413e-06	No
C08	LSP1	4046	3.1428e-35	Yes
C08	KCNK3	3777	5.1122e-25	Yes
C08	TNNT3	7140	2.0562e-23	Yes
C08	FURIN	5045	1.5666e-22	Yes
C08	FES	2242	1.8933e-22	Yes
C08	HOXA10	3206	8.2546e-18	Yes
C08	FGF5	2250	1.1738e-17	Yes
C08	CACNA1D	776	1.3768e-16	Yes
C08	MAN2A2	4122	1.7393e-16	Yes
C08	HOXA11	3207	3.2237e-16	Yes
C08	CACNB2	783	3.2671e-15	Yes
C08	CMIP	80790	4.6626e-15	Yes
C08	WNT2B	7482	8.5986e-15	Yes
C08	SPATA33	124045	1.7243e-14	Yes
C08	DPEP1	1800	1.8495e-14	Yes
C08	CASZ1	54897	3.6454e-14	Yes
C08	SLC4A7	9497	3.8162e-14	Yes
C08	CHMP1A	5119	4.2408e-14	Yes
C08	HOXA9	3205	4.7087e-14	Yes
C08	ABHD17C	58489	6.3167e-14	Yes
C08	HOXA13	3209	1.1443e-13	Yes
C08	MRPL23	6150	1.2333e-13	Yes
C08	CDK10	8558	2.8747e-13	Yes
C08	MOV10	4343	3.1226e-13	Yes
C08	FAM19A3	284467	4.115e-13	Yes
C08	ARHGAP42	143872	4.2197e-13	Yes
C08	CLCN6	1185	4.73e-13	Yes
C08	MTHFR	4524	7.0892e-13	Yes
C08	PRRC2A	7916	1.6776e-12	Yes
C08	NCR3	259197	2.044e-12	Yes
C08	ST7L	54879	2.8346e-12	Yes
C08	AIF1	199	2.9339e-12	Yes
C08	NPPA	4878	3.016e-12	Yes
C08	CAPZA1	829	3.074e-12	Yes
C08	SPATA2L	124044	4.8323e-12	Yes
C08	MECOM	2122	6.0553e-12	Yes
C08	EHMT2	10919	6.207e-12	Yes
C08	KDM2B	84678	7.4928e-12	Yes
C08	ZPR1	8882	8.7782e-12	Yes
C08	SLC44A4	80736	9.0408e-12	Yes
C08	HOXA7	3204	9.422e-12	Yes
C08	NEU1	4758	1.34e-11	Yes
C08	ZNF831	128611	1.5123e-11	Yes
C08	ENPEP	2028	2.2962e-11	Yes
C08	APOA5	116519	5.4087e-11	Yes
C08	GATA4	2626	7.3426e-11	Yes
C08	C1orf167	284498	7.4868e-11	Yes
C08	APOC3	345	8.1706e-11	Yes
C08	NPR3	4883	1.2272e-10	Yes
C08	C10orf107	219621	1.2893e-10	Yes
C08	C2	717	1.4519e-10	Yes
C08	ACE	1636	1.5982e-10	Yes
C08	NEK10	152110	1.6177e-10	Yes
C08	SOX6	55553	1.7962e-10	Yes
C08	LTB	4050	1.8024e-10	Yes
C08	FTO	79068	1.8632e-10	Yes
C08	IGF2BP2	10644	1.9618e-10	Yes
C08	FKBPL	63943	2.5466e-10	Yes
C08	APOM	55937	2.9e-10	Yes
C08	NEIL2	252969	3.5176e-10	Yes
C08	MSRA	4482	3.9806e-10	Yes
C08	LMAN1L	79748	4.2588e-10	Yes
C08	HOXC5	3222	4.6021e-10	Yes
C08	WT1	7490	4.7093e-10	Yes
C08	ATF6B	1388	4.7497e-10	Yes
C08	XKR6	286046	4.8259e-10	Yes
C08	PPT2	9374	5.9959e-10	Yes
C08	FBN2	2201	6.9815e-10	Yes
C08	HOXC6	3223	6.9935e-10	Yes
C08	CEMIP	57214	7.2333e-10	Yes
C08	CSK	1445	7.847e-10	Yes
C08	BLK	640	8.2546e-10	Yes
C08	INSR	3643	8.2977e-10	Yes
C08	RHOC	389	8.805e-10	Yes
C08	APOA1	335	9.5774e-10	Yes
C08	CELF1	10658	9.9433e-10	Yes
C08	HOXC4	3221	1.0445e-09	Yes
C08	SOX7	83595	1.077e-09	Yes
C08	APOA4	337	1.1643e-09	Yes
C08	LY6G5B	58496	1.1714e-09	Yes
C08	SOX15	6665	1.2443e-09	Yes
C08	DDX19A	55308	1.3675e-09	Yes
C08	EVX1	2128	1.3746e-09	Yes
C08	CYP11B2	1585	1.5989e-09	Yes
C08	GPSM3	63940	1.7018e-09	Yes
C08	NOS3	4846	1.8125e-09	Yes
C08	CPLX3	594855	1.8263e-09	Yes
C08	ZNF276	92822	1.9861e-09	Yes
C08	TNXB	7148	2.1136e-09	Yes
C08	LFNG	3955	2.2672e-09	Yes
C08	CYB561	1534	2.3221e-09	Yes
C08	KLF14	136259	2.4641e-09	Yes
C08	BUD13	84811	2.6391e-09	Yes
C08	CSNK2B	1460	2.6422e-09	Yes
C08	RIMKLB	57494	2.718e-09	Yes
C08	ST3GAL2	6483	2.7389e-09	Yes
C08	SIDT2	51092	2.8334e-09	Yes
C08	EGFL8	80864	3.0156e-09	Yes
C08	HOXA5	3202	3.1188e-09	Yes
C08	KDM4B	23030	3.2925e-09	Yes
C08	CPSF6	11052	3.7038e-09	Yes
C08	GOSR2	9570	3.9044e-09	Yes
C08	RNF34	80196	4.1167e-09	Yes
C08	JPH2	57158	4.2499e-09	Yes
C08	GRIFIN	402635	4.2808e-09	Yes
C08	TBX2	6909	4.6384e-09	Yes
C08	HOXA6	3203	4.9536e-09	Yes
C08	SPIRE2	84501	5.1485e-09	Yes
C08	VDR	7421	5.323e-09	Yes
C08	ZNF318	24149	5.409e-09	Yes
C08	ATP5J2	9551	5.4346e-09	Yes
C08	BAG6	7917	5.8506e-09	Yes
C08	MAPKAP1	79109	6.661e-09	Yes
C08	PTCD1	26024	6.7818e-09	Yes
C08	CD68	968	6.9258e-09	Yes
C08	MPDU1	9526	6.9779e-09	Yes
C08	ATP5J2-PTCD1	100526740	7.0441e-09	Yes
C08	EIF4A1	1973	7.3054e-09	Yes
C08	KCNH2	3757	7.405e-09	Yes
C08	DEFB136	613210	7.6915e-09	Yes
C08	TMEM170A	124491	7.8719e-09	Yes
C08	ZBTB12	221527	8.7959e-09	Yes
C08	PTPMT1	114971	9.1601e-09	Yes
C08	TAGLN	6876	9.2263e-09	Yes
C08	HIST1H2BD	3017	9.5187e-09	Yes
C08	CPSF4	10898	1.1551e-08	Yes
C08	MAP4	4134	1.1593e-08	Yes
C08	FAM180B	399888	1.2606e-08	Yes
C08	PAFAH1B2	5049	1.34e-08	Yes
C08	C17orf82	388407	1.3654e-08	Yes
C08	ZNF789	285989	1.4091e-08	Yes
C08	ULK3	25989	1.4435e-08	Yes
C08	SENP3	26168	1.4539e-08	Yes
C08	GPR3	2827	1.4812e-08	Yes
C08	PLCE1	51196	1.4872e-08	Yes
C08	TMEM106C	79022	1.5902e-08	Yes
C08	FCN3	8547	1.6349e-08	Yes
C08	KBTBD4	55709	1.7525e-08	Yes
C08	C4A	720	1.7648e-08	Yes
C08	ZKSCAN5	23660	1.8474e-08	Yes
C08	AARS	16	1.9191e-08	Yes
C08	ZNF394	84124	2.1548e-08	Yes
C08	ITPKA	3706	2.2371e-08	Yes
C08	FUK	197258	2.2995e-08	Yes
C08	ABCB8	11194	2.3182e-08	Yes
C08	MFHAS1	9258	2.5358e-08	Yes
C08	CNTF	1270	2.6699e-08	Yes
C08	EXOSC6	118460	2.7293e-08	Yes
C08	USP38	84640	2.7441e-08	Yes
C08	ZNF655	79027	2.767e-08	Yes
C08	DDX19B	11269	2.7737e-08	Yes
C08	MAP3K6	9064	2.9767e-08	Yes
C08	RERE	473	3.382e-08	Yes
C08	LEF1	51176	3.56e-08	Yes
C08	AGPAT1	10554	3.6922e-08	Yes
C08	PBX2	5089	3.8277e-08	Yes
C08	CYP11B1	1584	3.8871e-08	Yes
C08	TNFSF13	8741	4.1767e-08	Yes
C08	PRDM6	93166	4.2866e-08	Yes
C08	DXO	1797	4.4492e-08	Yes
C08	OR5B3	441608	4.5624e-08	Yes
C08	NDUFS3	4722	4.6898e-08	Yes
C08	PHOSPHO1	162466	4.7083e-08	Yes
C08	LOC100130370	100130370	4.7381e-08	Yes
C08	MYBPC3	4607	4.8434e-08	Yes
C08	FAM200A	221786	4.8532e-08	Yes
C08	TCF21	6943	5.4559e-08	Yes
C08	ABCC10	89845	5.51e-08	Yes
C08	PINX1	54984	5.7599e-08	Yes
C08	C1QTNF4	114900	5.7838e-08	Yes
C08	CD164L2	388611	6.1473e-08	Yes
C08	PRDM8	56978	6.5342e-08	Yes
C08	LOC101927855	101927855	6.5547e-08	Yes
C08	GIP	2695	6.836e-08	Yes
C08	OR5B2	390190	6.944e-08	Yes
C08	SPTBN1	6711	6.9501e-08	Yes
C08	PDAP1	11333	7.0232e-08	Yes
C08	FDFT1	2222	7.0598e-08	Yes
C08	ARVCF	421	7.2932e-08	Yes
C08	BAHCC1	57597	7.5456e-08	Yes
C08	RAPSN	5913	7.7058e-08	Yes
C08	DEFB135	613209	8.3882e-08	Yes
C08	WASF2	10163	8.4916e-08	Yes
C08	PRRT1	80863	9.791e-08	Yes
C08	IL17RB	55540	1.0422e-07	Yes
C08	MADD	8567	1.0865e-07	Yes
C08	GUCY1A3	2982	1.1129e-07	Yes
C08	CHDH	55349	1.2343e-07	No
C08	HIST1H3G	8355	1.2621e-07	No
C08	NELFE	7936	1.2853e-07	No
C08	LOC101929490	101929490	1.3602e-07	No
C08	ZFP91	80829	1.3828e-07	No
C08	CRIP3	401262	1.4052e-07	No
C08	HIST1H2BI	8346	1.4951e-07	No
C08	GML	2765	1.5084e-07	No
C08	ARHGEF18	23370	1.5444e-07	No
C08	FAM167A	83648	1.5703e-07	No
C08	DHX30	22907	1.5839e-07	No
C08	LRRC10B	390205	1.634e-07	No
C08	VPS9D1	9605	1.7093e-07	No
C08	CFDP1	10428	1.7444e-07	No
C08	SCAMP2	10066	1.8709e-07	No
C08	NR1H3	10062	1.9063e-07	No
C08	BICC1	80114	1.9088e-07	No
C08	SHBG	6462	1.9569e-07	No
C08	BUD31	8896	1.9721e-07	No
C08	SNF8	11267	1.9723e-07	No
C08	HAUS8	93323	2.0046e-07	No
C08	GS1-259H13.2	100289187	2.0096e-07	No
C08	NPPB	4879	2.1078e-07	No
C08	HIST1H4G	8369	2.1155e-07	No
C08	BCAS3	54828	2.1687e-07	No
C08	ZNF385B	151126	2.2072e-07	No
C08	OBFC1	79991	2.2336e-07	No
C08	ZNF652	22834	2.3226e-07	No
C08	SBF2	81846	2.3851e-07	No
C08	HIST1H3F	8968	2.4042e-07	No
C08	RNF5	6048	2.4248e-07	No
C08	PUS10	150962	2.4357e-07	No
C08	ZNF184	7738	2.4652e-07	No
C08	ATG9B	285973	2.4683e-07	No
C08	AGER	177	2.4815e-07	No
C08	IGF2BP1	10642	2.5382e-07	No
C08	DEFB134	613211	2.5419e-07	No
C08	ZSCAN25	221785	2.5611e-07	No
C08	TNFSF12-TNFSF13	407977	2.629e-07	No
C08	AKR1B10	57016	2.9501e-07	No
C08	CDC25A	993	2.9539e-07	No
C08	UBN1	29855	3.0663e-07	No
C08	OR5B12	390191	3.0744e-07	No
C08	ACP2	53	3.0929e-07	No
C08	PHB	5245	3.3596e-07	No
C08	TNFSF12	8742	3.587e-07	No
C08	HOXA3	3200	3.9751e-07	No
C08	KIAA1841	84542	4.0295e-07	No
C08	MEF2A	4205	4.0579e-07	No
C08	USP34	9736	4.0941e-07	No
C08	SLC22A7	10864	4.1437e-07	No
C08	CDC16	8881	4.1529e-07	No
C08	HIST1H1E	3008	4.2056e-07	No
C08	WNT9A	7483	4.3485e-07	No
C08	SH3PXD2A	9644	4.3584e-07	No
C08	HIST1H4H	8365	4.5401e-07	No
C08	ARPC1B	10095	4.5495e-07	No
C08	CRHR1	1394	4.6366e-07	No
C08	PSMC3	5702	4.6944e-07	No
C08	FANCA	2175	4.7274e-07	No
C08	FGF9	2254	4.8013e-07	No
C08	CAMK2N1	55450	5.1021e-07	No
C08	ERAP1	51752	5.2016e-07	No
C08	ATP2B1	490	5.3053e-07	No
C08	UBE2Z	65264	5.3215e-07	No
C08	CHST6	4166	5.3364e-07	No
C08	NOTCH4	4855	5.5049e-07	No
C08	TTBK1	84630	5.6004e-07	No
C08	HLA-B	3106	5.7172e-07	No
C08	NGF	4803	6.263e-07	No
C08	LPXN	9404	6.3212e-07	No
C08	COX5A	9377	6.4413e-07	No
C08	SPPL2C	162540	6.4625e-07	No
C08	DDB2	1643	7.2394e-07	No
C08	GLYR1	84656	7.4496e-07	No
C08	RAD51C	5889	7.5145e-07	No
C08	FBXW8	26259	7.5729e-07	No
C08	PLEKHM1	9842	7.684e-07	No
C08	UMOD	7369	7.7588e-07	No
C08	TEX14	56155	7.8918e-07	No
C08	GUCY1B3	2983	7.9871e-07	No
C08	CYP1A2	1544	8.212e-07	No
C08	PDE8A	5151	8.4397e-07	No
C08	GNGT2	2793	9.0079e-07	No
C08	DLG4	1742	9.1572e-07	No
C08	FAM109A	144717	9.2854e-07	No
C08	RPRML	388394	9.5219e-07	No
C08	ZNF589	51385	9.726e-07	No
C08	STH	246744	1.0091e-06	No
C08	SLC9B1	150159	1.0475e-06	No
C08	RNF43	54894	1.0698e-06	No
C08	SLC7A1	6541	1.087e-06	No
C08	ATXN2	6311	1.089e-06	No
C08	SH2B3	10019	1.1011e-06	No
C08	MYO9B	4650	1.1096e-06	No
C08	SLC35F6	54978	1.119e-06	No
C08	COMT	1312	1.1469e-06	No
C08	CCDC33	80125	1.1874e-06	No
C08	KAT5	10524	1.1879e-06	No
C08	FAM133B	257415	1.2064e-06	No
C08	PLCB1	23236	1.2513e-06	No
C08	LTK	4058	1.269e-06	No
C08	MYEOV	26579	1.2702e-06	No
C08	CISD2	493856	1.286e-06	No
C08	CLOCK	9575	1.2944e-06	No
C08	ARAP2	116984	1.3143e-06	No
C08	CLDN7	1366	1.3275e-06	No
C08	HIST1H2BE	8344	1.3306e-06	No
C08	PKD1L3	342372	1.3388e-06	No
C08	CTDNEP1	23399	1.3591e-06	No
C08	UBE2D3	7323	1.4245e-06	No
C08	KANSL1	284058	1.4453e-06	No
C08	C6orf47	57827	1.4621e-06	No
C08	PDPR	55066	1.4661e-06	No
C08	MAPT	4137	1.4837e-06	No
C08	ARPC1A	10552	1.5961e-06	No
C08	CCNY	219771	1.6197e-06	No
C08	CFB	629	1.6761e-06	No
C08	SLC2A4	6517	1.694e-06	No
C08	LRRC37A	9884	1.7631e-06	No
C08	TTLL6	284076	1.8218e-06	No
C08	PPAP2B	8613	2.0152e-06	No
C08	TANGO2	128989	2.0215e-06	No
C08	AMH	268	2.0485e-06	No
C08	VEGFA	7422	2.0598e-06	No
C08	ZNF391	346157	2.0948e-06	No
C08	CAMP	820	2.1541e-06	No
C08	CYP21A2	1589	2.1555e-06	No
C08	ARHGAP27	201176	2.213e-06	No
C08	LMOD2	442721	2.3426e-06	No
C08	RTP3	83597	2.4415e-06	No
C08	ANGPTL2	23452	2.5068e-06	No
C08	LOC101060022	101060022	2.5068e-06	No
C08	HOXA1	3198	2.5545e-06	No
C08	HSF5	124535	2.5623e-06	No
C08	HOXA4	3201	2.6539e-06	No
C08	PHF13	148479	2.6539e-06	No
C08	PPM1J	333926	2.6976e-06	No
C08	BANK1	55024	2.701e-06	No
C09	FURIN	5045	4.0435e-40	Yes
C09	FES	2242	1.3822e-38	Yes
C09	LSP1	4046	2.1363e-29	Yes
C09	FGF5	2250	2.3919e-28	Yes
C09	ZNF831	128611	2.7724e-28	Yes
C09	MAN2A2	4122	3.0532e-28	Yes
C09	CACNB2	783	1.234e-20	Yes
C09	FTO	79068	8.8817e-19	Yes
C09	KCNK3	3777	1.2355e-18	Yes
C09	MSRA	4482	9.4832e-18	Yes
C09	CMIP	80790	1.0269e-17	Yes
C09	TNNT3	7140	1.0251e-16	Yes
C09	ARHGAP42	143872	2.0284e-16	Yes
C09	CLCN6	1185	1.4585e-15	Yes
C09	MTHFR	4524	1.6167e-15	Yes
C09	NPPA	4878	2.1117e-15	Yes
C09	HOXA10	3206	3.7203e-15	Yes
C09	SOX6	55553	1.0045e-14	Yes
C09	HOXA11	3207	1.7648e-14	Yes
C09	NPR3	4883	2.3054e-14	Yes
C09	SPATA33	124045	2.7678e-14	Yes
C09	SLC4A7	9497	2.9043e-14	Yes
C09	C10orf107	219621	3.2012e-14	Yes
C09	CSK	1445	3.2228e-14	Yes
C09	LMAN1L	79748	3.8704e-14	Yes
C09	DPEP1	1800	3.9961e-14	Yes
C09	KLF14	136259	4.7244e-14	Yes
C09	CACNA1D	776	5.8124e-14	Yes
C09	CHMP1A	5119	9.9963e-14	Yes
C09	CPLX3	594855	1.0621e-13	Yes
C09	PLCB1	23236	1.4706e-13	Yes
C09	ULK3	25989	2.1088e-13	Yes
C09	NOS3	4846	2.1584e-13	Yes
C09	CUX2	23316	2.3861e-13	Yes
C09	FAM19A3	284467	2.4379e-13	Yes
C09	SOX18	54345	2.9015e-13	Yes
C09	GATA4	2626	3.3558e-13	Yes
C09	ATXN2	6311	4.9109e-13	Yes
C09	NGF	4803	5.8972e-13	Yes
C09	OPRL1	4987	5.9231e-13	Yes
C09	CDK10	8558	6.0957e-13	Yes
C09	SH2B3	10019	6.2012e-13	Yes
C09	KCNH2	3757	6.417e-13	Yes
C09	WNT2B	7482	6.5088e-13	Yes
C09	ENPEP	2028	6.7985e-13	Yes
C09	ACE	1636	7.1875e-13	Yes
C09	HOXA9	3205	7.842e-13	Yes
C09	CDC25A	993	9.8736e-13	Yes
C09	HOXA13	3209	1.0847e-12	Yes
C09	MECOM	2122	1.2996e-12	Yes
C09	UMOD	7369	1.3132e-12	Yes
C09	MOV10	4343	1.3133e-12	Yes
C09	FAM109A	144717	1.739e-12	Yes
C09	HIST1H2BD	3017	1.7782e-12	Yes
C09	TCEA2	6919	2.3059e-12	Yes
C09	SOX7	83595	2.4074e-12	Yes
C09	PSRC1	84722	3.1602e-12	Yes
C09	XKR6	286046	3.1776e-12	Yes
C09	CELF1	10658	3.3376e-12	Yes
C09	SCAMP2	10066	3.629e-12	Yes
C09	JPH2	57158	4.999e-12	Yes
C09	MFHAS1	9258	5.5407e-12	Yes
C09	MYBPC3	4607	5.5962e-12	Yes
C09	NCR3	259197	6.1582e-12	Yes
C09	C1orf167	284498	6.1676e-12	Yes
C09	AIF1	199	6.2994e-12	Yes
C09	PHF13	148479	6.449e-12	Yes
C09	PRRC2A	7916	6.6932e-12	Yes
C09	C5orf67	101928448	6.9476e-12	Yes
C09	SIK2	23235	7.2944e-12	Yes
C09	CYB561	1534	7.6952e-12	Yes
C09	HIST1H1E	3008	7.9029e-12	Yes
C09	ZNF589	51385	8.6437e-12	Yes
C09	SPATA2L	124044	8.7574e-12	Yes
C09	NR1H3	10062	1.0472e-11	Yes
C09	GUCY1A3	2982	1.0818e-11	Yes
C09	CYP1A2	1544	1.093e-11	Yes
C09	NME9	347736	1.2051e-11	Yes
C09	RGS19	10287	1.222e-11	Yes
C09	ITPKA	3706	1.3237e-11	Yes
C09	KLHL21	9903	1.3321e-11	Yes
C09	MADD	8567	1.4939e-11	Yes
C09	PTPMT1	114971	1.6406e-11	Yes
C09	ACP2	53	1.6602e-11	Yes
C09	MRPL23	6150	1.6768e-11	Yes
C09	THAP3	90326	1.8366e-11	Yes
C09	BLK	640	2.0574e-11	Yes
C09	FAM180B	399888	2.3393e-11	Yes
C09	GPSM3	63940	2.4766e-11	Yes
C09	NEIL2	252969	2.6573e-11	Yes
C09	GP2	2813	2.848e-11	Yes
C09	COX5A	9377	2.9222e-11	Yes
C09	HIST1H2BC	8347	3.1739e-11	Yes
C09	CASZ1	54897	3.1951e-11	Yes
C09	UHRF1	29128	4.058e-11	Yes
C09	EHMT2	10919	4.3371e-11	Yes
C09	ZNF652	22834	4.5977e-11	Yes
C09	NR0B2	8431	4.6234e-11	Yes
C09	NUDC	10726	4.6988e-11	Yes
C09	KDM2B	84678	4.8393e-11	Yes
C09	KBTBD4	55709	4.938e-11	Yes
C09	FAM219B	57184	5.0855e-11	Yes
C09	NPPB	4879	5.374e-11	Yes
C09	HIST1H2AC	8334	5.4514e-11	Yes
C09	KDM4B	23030	5.5465e-11	Yes
C09	CAMP	820	5.7261e-11	Yes
C09	MRAS	22808	5.7665e-11	Yes
C09	ST7L	54879	6.1084e-11	Yes
C09	NEK10	152110	6.554e-11	Yes
C09	CCDC33	80125	7.4228e-11	Yes
C09	LFNG	3955	7.7377e-11	Yes
C09	USP38	84640	7.9177e-11	Yes
C09	NDUFS3	4722	8.1108e-11	Yes
C09	PHOSPHO1	162466	8.3489e-11	Yes
C09	HOXC4	3221	8.6814e-11	Yes
C09	CAPZA1	829	8.7769e-11	Yes
C09	CYP1A1	1543	9.1799e-11	Yes
C09	APOC1	341	9.4026e-11	Yes
C09	INSR	3643	9.8438e-11	Yes
C09	GRIFIN	402635	1.0075e-10	Yes
C09	MPI	4351	1.0379e-10	Yes
C09	GUCY1B3	2983	1.0529e-10	Yes
C09	RAPSN	5913	1.0556e-10	Yes
C09	PTPRJ	5795	1.134e-10	Yes
C09	GPATCH3	63906	1.2073e-10	Yes
C09	DEFB136	613210	1.2529e-10	Yes
C09	SLC44A4	80736	1.2598e-10	Yes
C09	DDB2	1643	1.5276e-10	Yes
C09	LTB	4050	1.5905e-10	Yes
C09	C1QTNF4	114900	1.9099e-10	Yes
C09	RPRML	388394	2.0409e-10	Yes
C09	ATP2B1	490	2.0645e-10	Yes
C09	INO80	54617	2.1025e-10	Yes
C09	RHOC	389	2.1654e-10	Yes
C09	ABCB8	11194	2.2893e-10	Yes
C09	IGF2BP1	10642	2.3068e-10	Yes
C09	HOXA7	3204	2.4231e-10	Yes
C09	HIST1H1T	3010	2.4309e-10	Yes
C09	LOC101929490	101929490	2.9725e-10	Yes
C09	LKAAEAR1	198437	3.0141e-10	Yes
C09	CNTF	1270	3.1576e-10	Yes
C09	CELSR2	1952	3.1727e-10	Yes
C09	NEU1	4758	4.013e-10	Yes
C09	AKR1B10	57016	4.0747e-10	Yes
C09	NAA25	80018	4.2178e-10	Yes
C09	WNT9A	7483	4.2772e-10	Yes
C09	HIST1H4C	8364	4.2958e-10	Yes
C09	CPSF6	11052	4.3483e-10	Yes
C09	GPN2	54707	4.3551e-10	Yes
C09	PBX2	5089	4.5372e-10	Yes
C09	PRSS36	146547	4.8431e-10	Yes
C09	RP1L1	94137	4.9261e-10	Yes
C09	ARL15	54622	5.0739e-10	Yes
C09	PSMC3	5702	5.3509e-10	Yes
C09	EBF2	64641	5.7681e-10	Yes
C09	FBN2	2201	5.7906e-10	Yes
C09	ADCY4	196883	6.0194e-10	Yes
C09	PHB	5245	6.0441e-10	Yes
C09	MYL2	4633	6.112e-10	Yes
C09	DNAJC11	55735	6.9263e-10	Yes
C09	C11orf52	91894	7.0651e-10	Yes
C09	BRAP	8315	7.4089e-10	Yes
C09	BUD13	84811	8.1208e-10	Yes
C09	HLA-B	3106	8.283e-10	Yes
C09	FKBPL	63943	8.3876e-10	Yes
C09	HOXC5	3222	8.4043e-10	Yes
C09	APOE	348	8.4295e-10	Yes
C09	C11orf1	64776	8.4757e-10	Yes
C09	TRAFD1	10906	8.5171e-10	Yes
C09	ABHD17C	58489	8.5797e-10	Yes
C09	ZPR1	8882	8.6053e-10	Yes
C09	OR5B3	441608	9.05e-10	Yes
C09	BICC1	80114	9.2756e-10	Yes
C09	HIST1H3G	8355	9.3884e-10	Yes
C09	FAM167A	83648	9.903e-10	Yes
C09	ZFP91	80829	1.0075e-09	Yes
C09	CRYAB	1410	1.0168e-09	Yes
C09	RPP25	54913	1.0645e-09	Yes
C09	C2	717	1.0648e-09	Yes
C09	FDXACB1	91893	1.0684e-09	Yes
C09	PLCE1	51196	1.0805e-09	Yes
C09	PRDM6	93166	1.093e-09	Yes
C09	GOSR2	9570	1.0953e-09	Yes
C09	HSPB2	3316	1.12e-09	Yes
C09	AGPAT1	10554	1.1557e-09	Yes
C09	HIST1H2BI	8346	1.1843e-09	Yes
C09	ATF6B	1388	1.3571e-09	Yes
C09	C1GALT1	56913	1.3778e-09	Yes
C09	RIPK3	11035	1.4113e-09	Yes
C09	ALDH2	217	1.4406e-09	Yes
C09	MAP4	4134	1.4484e-09	Yes
C09	ATG9B	285973	1.4806e-09	Yes
C09	HIST1H4G	8369	1.5272e-09	Yes
C09	PRDM16	63976	1.5403e-09	Yes
C09	NPBWR2	2832	1.5882e-09	Yes
C09	PKD1L3	342372	1.6674e-09	Yes
C09	PPT2	9374	1.6754e-09	Yes
C09	FDFT1	2222	1.6807e-09	Yes
C09	HIST1H3F	8968	1.6931e-09	Yes
C09	HOXC6	3223	1.6966e-09	Yes
C09	PPP2R1B	5519	1.7867e-09	Yes
C09	ACAD10	80724	1.8605e-09	Yes
C09	NFATC4	4776	1.9659e-09	Yes
C09	ARNTL	406	2.1313e-09	Yes
C09	NME6	10201	2.1378e-09	Yes
C09	CRK	1398	2.4215e-09	Yes
C09	DEFB135	613209	2.4961e-09	Yes
C09	LOC101927855	101927855	2.5261e-09	Yes
C09	EBF1	1879	2.797e-09	Yes
C09	SVEP1	79987	2.8695e-09	Yes
C09	SIPA1	6494	3.0196e-09	Yes
C09	AGER	177	3.1048e-09	Yes
C09	HECTD4	283450	3.1346e-09	Yes
C09	OR5B2	390190	3.1928e-09	Yes
C09	PINX1	54984	3.2433e-09	Yes
C09	MYO9B	4650	3.2959e-09	Yes
C09	SPINK8	646424	3.2975e-09	Yes
C09	LPXN	9404	3.4941e-09	Yes
C09	ALG9	79796	3.6021e-09	Yes
C09	CDKN2A	1029	3.7987e-09	Yes
C09	HIST1H4H	8365	3.8931e-09	Yes
C09	CHAC1	79094	3.9552e-09	Yes
C09	CFDP1	10428	4.3642e-09	Yes
C09	SLC9B1	150159	4.4058e-09	Yes
C09	PRSS8	5652	4.4331e-09	Yes
C09	LDLR	3949	4.4498e-09	Yes
C09	CCDC186	55088	4.559e-09	Yes
C09	DXO	1797	4.8614e-09	Yes
C09	C4A	720	5.3081e-09	Yes
C09	IRAK1BP1	134728	5.6696e-09	Yes
C09	EGFL8	80864	5.6832e-09	Yes
C09	ZDHHC18	84243	5.7618e-09	Yes
C09	PIGV	55650	5.7731e-09	Yes
C09	ATG7	10533	5.9094e-09	Yes
C09	CDKN2B	1030	6.0873e-09	Yes
C09	PPP1R3B	79660	6.2165e-09	Yes
C09	ZBTB46	140685	6.2381e-09	Yes
C09	ARID1A	8289	6.4402e-09	Yes
C09	TNXB	7148	6.5062e-09	Yes
C09	AKR1B15	441282	6.6803e-09	Yes
C09	SWAP70	23075	6.8315e-09	Yes
C09	APOM	55937	7.2186e-09	Yes
C09	TMEM116	89894	7.759e-09	Yes
C09	HAUS8	93323	7.7979e-09	Yes
C09	ARRDC5	645432	7.9302e-09	Yes
C09	SLC39A13	91252	8.9691e-09	Yes
C09	OR5B12	390191	9.1867e-09	Yes
C09	EVX1	2128	1.0114e-08	Yes
C09	ERP29	10961	1.0142e-08	Yes
C09	KAT5	10524	1.0329e-08	Yes
C09	TNKS	8658	1.0786e-08	Yes
C09	LY6G5B	58496	1.0811e-08	Yes
C09	TMEM170A	124491	1.1146e-08	Yes
C09	ZNF276	92822	1.1718e-08	Yes
C09	ZBTB12	221527	1.1827e-08	Yes
C09	LOC101928728	101928728	1.2142e-08	Yes
C09	WIPF1	7456	1.2168e-08	Yes
C09	TCF21	6943	1.2459e-08	Yes
C09	TPD52L2	7165	1.2469e-08	Yes
C09	WT1	7490	1.2724e-08	Yes
C09	C8orf74	203076	1.2823e-08	Yes
C09	SIDT2	51092	1.2905e-08	Yes
C09	NT5C2	22978	1.3189e-08	Yes
C09	IGF2BP2	10644	1.3238e-08	Yes
C09	CDC16	8881	1.4266e-08	Yes
C09	TBX2	6909	1.4536e-08	Yes
C09	HIRIP3	8479	1.4685e-08	Yes
C09	ARF1	375	1.5045e-08	Yes
C09	EGR2	1959	1.5537e-08	Yes
C09	ST3GAL5	8869	1.6458e-08	Yes
C09	MTMR9	66036	1.6841e-08	Yes
C09	KLF3	51274	1.7305e-08	Yes
C09	C16orf92	146378	1.7945e-08	Yes
C09	NFKBIL1	4795	1.8034e-08	Yes
C09	AS3MT	57412	1.8097e-08	Yes
C09	LOC100130370	100130370	1.8825e-08	Yes
C09	BAHCC1	57597	1.8837e-08	Yes
C09	SFN	2810	1.9565e-08	Yes
C09	ZZEF1	23140	1.9863e-08	Yes
C09	CIDEB	27141	2.0504e-08	Yes
C09	LTK	4058	2.0544e-08	Yes
C09	LOC101060022	101060022	2.1208e-08	Yes
C09	TAOK2	9344	2.1424e-08	Yes
C09	HIST1H1D	3007	2.2478e-08	Yes
C09	CDK6	1021	2.2615e-08	Yes
C09	INO80E	283899	2.2829e-08	Yes
C09	CISD2	493856	2.3024e-08	Yes
C09	PAFAH1B2	5049	2.4272e-08	Yes
C09	UBE2D3	7323	2.4617e-08	Yes
C09	SPI1	6688	2.4766e-08	Yes
C09	FUT2	2524	2.5256e-08	Yes
C09	LOC100506571	100506571	2.5415e-08	Yes
C09	ZNF821	55565	2.5754e-08	Yes
C09	DOC2A	8448	2.6158e-08	Yes
C09	APOA5	116519	2.7137e-08	Yes
C09	LRP1B	53353	2.7403e-08	Yes
C09	SPIRE2	84501	2.8007e-08	Yes
C09	PDE1A	5136	2.82e-08	Yes
C09	VWA2	340706	3.0432e-08	Yes
C09	MAMSTR	284358	3.0787e-08	Yes
C09	LRRC10B	390205	3.121e-08	Yes
C09	CNNM2	54805	3.123e-08	Yes
C09	ATP8B3	148229	3.133e-08	Yes
C09	PPAP2B	8613	3.2342e-08	Yes
C09	KDM6B	23135	3.3166e-08	Yes
C09	DHODH	1723	3.6155e-08	Yes
C09	RTEL1	51750	3.6182e-08	Yes
C09	PCNX	22990	3.6478e-08	Yes
C09	PCCB	5096	3.6951e-08	Yes
C09	PPM1J	333926	3.7633e-08	Yes
C09	DDX39B	7919	3.7833e-08	Yes
C09	TAGLN	6876	3.86e-08	Yes
C09	TMEM88	92162	3.8824e-08	Yes
C09	OVOL1	5017	3.9125e-08	Yes
C09	DEFB134	613211	3.9299e-08	Yes
C09	NAA38	84316	4.1358e-08	Yes
C09	RGS12	6002	4.215e-08	Yes
C09	KAT8	84148	4.3263e-08	Yes
C09	NOTCH4	4855	4.6501e-08	Yes
C09	HFE	3077	4.7776e-08	Yes
C09	MANBA	4126	4.8941e-08	Yes
C09	BCKDK	10295	4.9611e-08	Yes
C09	PRSS53	339105	4.9611e-08	Yes
C09	GIP	2695	5.0931e-08	Yes
C09	AGT	183	5.2678e-08	Yes
C09	RELA	5970	5.2797e-08	Yes
C09	OR5B17	219965	5.4221e-08	Yes
C09	AP5B1	91056	5.5195e-08	Yes
C09	CSNK2B	1460	5.5225e-08	Yes
C09	ADO	84890	5.6034e-08	Yes
C09	MTCH2	23788	5.6235e-08	Yes
C09	APOA1	335	5.923e-08	Yes
C09	HIST1H2BH	8345	6.0426e-08	Yes
C09	PRRT1	80863	6.08e-08	Yes
C09	RAB1A	5861	6.2071e-08	Yes
C09	SBF2	81846	6.2092e-08	Yes
C09	RNF43	54894	6.25e-08	Yes
C09	NELFE	7936	6.464e-08	Yes
C09	GAB1	2549	6.8353e-08	Yes
C09	UPF3A	65110	6.9994e-08	Yes
C09	PHIP	55023	7.002e-08	Yes
C09	VKORC1	79001	7.0053e-08	Yes
C09	TDRD1	56165	7.3767e-08	Yes
C09	PTPN11	5781	7.3818e-08	Yes
C09	MYL4	4635	7.3911e-08	Yes
C09	ZCCHC7	84186	7.5289e-08	Yes
C09	WNT3A	89780	7.576e-08	Yes
C09	ATXN1L	342371	7.7092e-08	Yes
C09	MICA	100507436	7.7555e-08	Yes
C09	MAPKAPK5	8550	7.8363e-08	Yes
C09	TBXAS1	6916	8.3794e-08	Yes
C09	HOXA5	3202	8.6202e-08	Yes
C09	IST1	9798	8.6842e-08	Yes
C09	OR4B1	119765	8.6844e-08	Yes
C09	ZNF318	24149	8.8623e-08	Yes
C09	DIXDC1	85458	8.9636e-08	Yes
C09	CALCRL	10203	9.1404e-08	Yes
C09	PCDH18	54510	9.3332e-08	Yes
C09	PODXL	5420	9.345e-08	Yes
C09	GNGT2	2793	1.0048e-07	Yes
C09	HTR4	3360	1.0148e-07	Yes
C09	RNF5	6048	1.0378e-07	Yes
C09	DHX30	22907	1.0379e-07	Yes
C09	HIST1H3A	8350	1.0414e-07	Yes
C09	RAPGEF3	10411	1.0486e-07	Yes
C09	KDF1	126695	1.0576e-07	Yes
C09	SLC35G5	83650	1.0604e-07	Yes
C09	HSF2BP	11077	1.0776e-07	Yes
C09	PTP4A3	11156	1.1579e-07	Yes
C09	AKR1B1	231	1.1713e-07	Yes
C09	RPL6	6128	1.1802e-07	Yes
C09	TBC1D19	55296	1.2364e-07	No
C09	PPP1R1C	151242	1.2527e-07	No
C09	CDC27	996	1.2564e-07	No
C09	MAPKBP1	23005	1.289e-07	No
C09	PCSK7	9159	1.3016e-07	No
C09	TMEM219	124446	1.3341e-07	No
C09	YWHAE	7531	1.3549e-07	No
C09	CYB5D1	124637	1.3626e-07	No
C09	PDGFC	56034	1.3717e-07	No
C09	HOXA6	3203	1.3951e-07	No
C09	BAG6	7917	1.4258e-07	No
C09	NTN5	126147	1.4328e-07	No
C09	NDUFAF7	55471	1.4464e-07	No
C09	TBX6	6911	1.4528e-07	No
C09	PFN3	345456	1.55e-07	No
C09	HSF5	124535	1.5626e-07	No
C09	APOC3	345	1.6032e-07	No
C09	OR4X2	119764	1.7146e-07	No
C09	HIST1H2BE	8344	1.7165e-07	No
C09	CEP68	23177	1.7653e-07	No
C09	OR5B21	219968	1.7736e-07	No
C09	ARHGEF18	23370	1.8354e-07	No
C09	HIST1H4A	8359	1.8604e-07	No
C09	FAM57B	83723	1.9068e-07	No
C09	MAP3K11	4296	1.9985e-07	No
C09	AZIN1	51582	2.0599e-07	No
C09	STMN3	50861	2.0661e-07	No
C09	ADCY9	115	2.0858e-07	No
C09	PPP4C	5531	2.0879e-07	No
C09	TERF2	7014	2.1287e-07	No
C09	PKHD1	5314	2.1509e-07	No
C09	PCNXL3	399909	2.1639e-07	No
C09	HIST1H1A	3024	2.1806e-07	No
C09	CYP11B2	1585	2.2081e-07	No
C09	C18orf8	29919	2.2246e-07	No
C09	DNMT3A	1788	2.2255e-07	No
C09	NPC1	4864	2.2613e-07	No
C09	PABPC4	8761	2.2991e-07	No
C09	MCCD1	401250	2.3585e-07	No
C09	TNFRSF6B	8771	2.3607e-07	No
C09	RNASEH2C	84153	2.3662e-07	No
C09	PCGF2	7703	2.3867e-07	No
C09	RRP1B	23076	2.4568e-07	No
C09	TCF19	6941	2.4903e-07	No
C09	CYP21A2	1589	2.4976e-07	No
C09	BMP8A	353500	2.5161e-07	No
C09	C17orf82	388407	2.5857e-07	No
C09	RTF1	23168	2.5963e-07	No
C09	RNF214	257160	2.6617e-07	No
C09	RASIP1	54922	2.6893e-07	No
C09	FAM133B	257415	2.6967e-07	No
C09	SLC48A1	55652	2.7557e-07	No
C09	ZBTB10	65986	2.8239e-07	No
C09	ALDOA	226	2.8261e-07	No
C09	LST1	7940	2.8562e-07	No
C09	AGBL2	79841	2.9017e-07	No
C09	FOXC1	2296	2.9167e-07	No
C09	APOA4	337	2.9698e-07	No
C09	CEBPZ	10153	2.992e-07	No
C09	NFU1	27247	3.0437e-07	No
C09	OR4A47	403253	3.044e-07	No
C09	HIST1H3C	8352	3.0958e-07	No
C09	SLC35F3	148641	3.1866e-07	No
C09	TOMM40	10452	3.2613e-07	No
C09	RAD52	5893	3.2661e-07	No
C09	PRDM8	56978	3.2694e-07	No
C09	MLLT6	4302	3.3572e-07	No
C09	ATP6V1G2	534	3.5002e-07	No
C09	CCHCR1	54535	3.5125e-07	No
C09	HIST1H4B	8366	3.5711e-07	No
C09	TRIM72	493829	3.7284e-07	No
C09	VGLL4	9686	3.7451e-07	No
C09	ESYT3	83850	3.8156e-07	No
C09	HLA-DOB	3112	3.8798e-07	No
C09	GFPT1	2673	3.9734e-07	No
C09	CHD3	1107	4.0124e-07	No
C09	PSMB3	5691	4.3287e-07	No
C09	MICB	4277	4.3412e-07	No
C09	PDXK	8566	4.3598e-07	No
C09	ATP12A	479	4.363e-07	No
C09	HDAC7	51564	4.4239e-07	No
C09	F12	2161	4.4969e-07	No
C09	SOX15	6665	4.6178e-07	No
C09	ABHD16B	140701	4.9187e-07	No
C09	ANKFY1	51479	4.9516e-07	No
C09	LMOD2	442721	5.026e-07	No
C09	CYP17A1	1586	5.0759e-07	No
C09	ENDOU	8909	5.1213e-07	No
C09	SLC9B2	133308	5.3228e-07	No
C09	ERI1	90459	5.3425e-07	No
C09	CDSN	1041	5.3528e-07	No
C09	ARPP21	10777	5.7309e-07	No
C09	EDNRA	1909	5.8125e-07	No
C09	ZGPAT	84619	5.9301e-07	No
C09	ZNF668	79759	5.972e-07	No
C09	YEATS2	55689	5.9941e-07	No
C09	MRPL55	128308	6.0862e-07	No
C09	CYP11B1	1584	6.1777e-07	No
C09	PSORS1C2	170680	6.3258e-07	No
C09	NCOA7	135112	6.5434e-07	No
C09	SLC7A1	6541	6.6283e-07	No
C09	YPEL3	83719	6.7069e-07	No
C09	PTK2	5747	6.7363e-07	No
C09	USP36	57602	6.7554e-07	No
C09	C10orf32	119032	6.952e-07	No
C09	LTA	4049	7.053e-07	No
C09	HEY2	23493	7.0818e-07	No
C09	NCALD	83988	7.2189e-07	No
C09	UNC45A	55898	7.3954e-07	No
C09	CLOCK	9575	7.5483e-07	No
C09	C1orf35	79169	7.6323e-07	No
C09	LOC101927955	101927955	7.6373e-07	No
C09	FBXW8	26259	7.6592e-07	No
C09	JMJD7	100137047	7.6683e-07	No
C09	DCAF7	10238	7.9656e-07	No
C09	SNF8	11267	8.293e-07	No
C09	HIST1H3B	8358	8.4555e-07	No
C09	LAYN	143903	8.5948e-07	No
C09	HP	3240	8.6178e-07	No
C09	CREB3L1	90993	8.7446e-07	No
C09	SUPT4H1	6827	8.7671e-07	No
C09	CLDN7	1366	8.833e-07	No
C09	TSC22D2	9819	9.0147e-07	No
C09	CWF19L2	143884	9.2758e-07	No
C09	TRIM49B	283116	9.2864e-07	No
C09	C11orf58	10944	9.7013e-07	No
C09	KCNH6	81033	9.8066e-07	No
C09	EPB41L4A	64097	9.9836e-07	No
C09	OR4C3	256144	1.0014e-06	No
C09	ARHGEF3	50650	1.0136e-06	No
C09	OSER1	51526	1.0142e-06	No
C09	NPM2	10361	1.0297e-06	No
C09	RARB	5915	1.0428e-06	No
C09	ATP5J2	9551	1.0495e-06	No
C09	C12orf76	400073	1.0754e-06	No
C09	LOC100129924	100129924	1.0889e-06	No
C09	CYTH1	9267	1.1002e-06	No
C09	NRIP1	8204	1.105e-06	No
C09	ERAP1	51752	1.1072e-06	No
C09	HIST1H2AB	8335	1.1102e-06	No
C09	FUS	2521	1.1575e-06	No
C09	HPR	3250	1.1619e-06	No
C09	VPS9D1	9605	1.18e-06	No
C09	PLOD1	5351	1.1958e-06	No
C09	NBN	4683	1.2088e-06	No
C09	SLC2A4	6517	1.2259e-06	No
C09	DGKZ	8525	1.2263e-06	No
C09	PRKCE	5581	1.2413e-06	No
C09	JMJD7-PLA2G4B	8681	1.2502e-06	No
C09	REXO1	57455	1.2514e-06	No
C09	RBM33	155435	1.2795e-06	No
C09	MKLN1	4289	1.3084e-06	No
C09	PYCARD	29108	1.3093e-06	No
C09	HIVEP2	3097	1.3123e-06	No
C09	WBP1L	54838	1.3216e-06	No
C09	DNAJC5	80331	1.3439e-06	No
C09	IBA57	200205	1.3892e-06	No
C09	PTCD1	26024	1.4508e-06	No
C09	OR5AR1	219493	1.4664e-06	No
C09	TEX14	56155	1.4747e-06	No
C09	SP9	100131390	1.5012e-06	No
C09	CCDC23	374969	1.5327e-06	No
C09	MACF1	23499	1.5368e-06	No
C09	STK19	8859	1.5461e-06	No
C09	CTSZ	1522	1.5512e-06	No
C09	F2	2147	1.5574e-06	No
C09	RPAP1	26015	1.5709e-06	No
C09	LRP4	4038	1.5941e-06	No
C09	OR5AP2	338675	1.6002e-06	No
C09	TNF	7124	1.6167e-06	No
C09	PLA2G4B	100137049	1.6368e-06	No
C09	UCKL1	54963	1.6377e-06	No
C09	ONECUT1	3175	1.6793e-06	No
C09	SLC22A3	6581	1.693e-06	No
C09	ACMSD	130013	1.7099e-06	No
C09	TFAP2B	7021	1.7639e-06	No
C09	CTDNEP1	23399	1.7734e-06	No
C09	ACBD4	79777	1.8361e-06	No
C09	MSL2	55167	1.8372e-06	No
C09	LRRC66	339977	1.8378e-06	No
C09	PLEKHG1	57480	1.8527e-06	No
C09	ATP5J2-PTCD1	100526740	1.881e-06	No
C09	AUTS2	26053	1.895e-06	No
C09	IL17RB	55540	1.9063e-06	No
C09	FGF21	26291	1.9205e-06	No
C09	SCAMP5	192683	1.9532e-06	No
C09	NMT1	4836	1.9598e-06	No
C09	RAD51C	5889	1.9705e-06	No
C09	CFB	629	2.0119e-06	No
C09	GTF2I	2969	2.0173e-06	No
C09	SULT1C3	442038	2.0198e-06	No
C09	RNF34	80196	2.0209e-06	No
C09	ERMAP	114625	2.0739e-06	No
C09	C17orf96	100170841	2.074e-06	No
C09	SKIV2L	6499	2.078e-06	No
C09	KIAA2013	90231	2.0848e-06	No
C09	NDUFAF1	51103	2.1702e-06	No
C09	ABR	29	2.2428e-06	No
C09	KIAA0040	9674	2.2527e-06	No
C09	NUP160	23279	2.2686e-06	No
C09	GATAD1	57798	2.2726e-06	No
C09	MLF1	4291	2.2951e-06	No
C09	MXD3	83463	2.32e-06	No
C09	GMEB2	26205	2.3839e-06	No
C09	MARK3	4140	2.3843e-06	No
C09	CHDH	55349	2.39e-06	No
C09	ARHGEF28	64283	2.4073e-06	No
C09	CRIP3	401262	2.429e-06	No
C09	VDR	7421	2.4409e-06	No
C09	JAZF1	221895	2.4526e-06	No
C09	ABCC10	89845	2.4894e-06	No
C09	ZKSCAN5	23660	2.4911e-06	No
C09	ZNF789	285989	2.6106e-06	No
C09	CLDN23	137075	2.614e-06	No
C09	PRSS38	339501	2.614e-06	No
C09	GMDS	2762	2.6284e-06	No
C09	HIST1H2BB	3018	2.6348e-06	No
C09	GRK6	2870	2.6395e-06	No
C09	PLCD3	113026	2.6465e-06	No
C09	XPO7	23039	2.6533e-06	No
C09	CLIC4	25932	2.6735e-06	No
C09	UBN1	29855	2.7035e-06	No
C10AA	APOC1	341	5.8255e-105	Yes
C10AA	APOE	348	4.0952e-95	Yes
C10AA	APOB	338	1.1826e-80	Yes
C10AA	PVRL2	5819	4.0296e-72	Yes
C10AA	TOMM40	10452	5.2495e-69	Yes
C10AA	PSRC1	84722	1.6727e-66	Yes
C10AA	LDLR	3949	4.9502e-66	Yes
C10AA	CELSR2	1952	2.0299e-57	Yes
C10AA	BUD13	84811	8.5418e-56	Yes
C10AA	ZPR1	8882	4.0944e-53	Yes
C10AA	APOA5	116519	2.5894e-38	Yes
C10AA	USP1	7398	9.4709e-34	Yes
C10AA	PCSK9	255738	1.2179e-30	Yes
C10AA	ANGPTL3	27329	5.2863e-28	Yes
C10AA	DOCK7	85440	1.3324e-27	Yes
C10AA	APOC4	346	9.1584e-27	Yes
C10AA	TCF7L2	6934	1.348e-25	Yes
C10AA	SLC22A1	6580	2.3523e-23	Yes
C10AA	SLC22A3	6581	6.5709e-23	Yes
C10AA	APOC3	345	6.8062e-21	Yes
C10AA	APOC2	344	9.3275e-21	Yes
C10AA	BCAM	4059	2.0645e-20	Yes
C10AA	SMARCA4	6597	2.5602e-20	Yes
C10AA	ABCG8	64241	1.321e-18	Yes
C10AA	SPC24	147841	1.4085e-18	Yes
C10AA	PKD1L3	342372	1.308e-17	Yes
C10AA	CEACAM19	56971	1.828e-17	Yes
C10AA	BCL3	602	4.364e-17	Yes
C10AA	TMED1	11018	9.0916e-17	Yes
C10AA	C19orf38	255809	2.4439e-16	Yes
C10AA	ABCG5	64240	2.8453e-16	Yes
C10AA	APOA4	337	7.2716e-16	Yes
C10AA	LPA	4018	1.1504e-15	Yes
C10AA	KANK2	25959	3.2166e-15	Yes
C10AA	APOA1	335	6.822e-15	Yes
C10AA	CEACAM16	388551	9.6687e-15	Yes
C10AA	CARM1	10498	1.0998e-14	Yes
C10AA	DHODH	1723	1.1314e-14	Yes
C10AA	HMGCR	3156	1.4014e-14	Yes
C10AA	YIPF2	78992	1.4194e-14	Yes
C10AA	MYBPHL	343263	2.2189e-14	Yes
C10AA	PVR	5817	2.6265e-14	Yes
C10AA	SUGP1	57794	2.9319e-14	Yes
C10AA	TRIB1	10221	3.1612e-14	Yes
C10AA	C19orf52	90580	3.9002e-14	Yes
C10AA	AIF1	199	4.8669e-14	Yes
C10AA	PRRC2A	7916	5.2122e-14	Yes
C10AA	LPL	4023	5.3966e-14	Yes
C10AA	MAU2	23383	5.4207e-14	Yes
C10AA	NCR3	259197	5.6545e-14	Yes
C10AA	SLC22A2	6582	6.7343e-14	Yes
C10AA	TM6SF2	53345	7.5216e-14	Yes
C10AA	DNAH11	8701	7.6442e-14	Yes
C10AA	IGF2R	3482	9.0006e-14	Yes
C10AA	HPR	3250	9.5352e-14	Yes
C10AA	SARS	6301	1.4774e-13	Yes
C10AA	CDKN2A	1029	1.6559e-13	Yes
C10AA	ZHX3	23051	1.9072e-13	Yes
C10AA	HP	3240	2.3487e-13	Yes
C10AA	LTB	4050	2.6612e-13	Yes
C10AA	CDKN2B	1030	3.7167e-13	Yes
C10AA	CBLC	23624	3.9126e-13	Yes
C10AA	OPRL1	4987	4.4787e-13	Yes
C10AA	PAFAH1B2	5049	5.3683e-13	Yes
C10AA	FUT2	2524	5.937e-13	Yes
C10AA	LPIN3	64900	5.942e-13	Yes
C10AA	PBX4	80714	5.9694e-13	Yes
C10AA	ZNF821	55565	6.6738e-13	Yes
C10AA	PLCG1	5335	7.7355e-13	Yes
C10AA	ILF3	3609	8.2105e-13	Yes
C10AA	NAT2	10	8.9743e-13	Yes
C10AA	HLA-B	3106	9.8471e-13	Yes
C10AA	HLA-B	3106	9.8471e-13	Yes
C10AA	ABO	28	1.2804e-12	Yes
C10AA	MAMSTR	284358	1.3994e-12	Yes
C10AA	GPR61	83873	1.6425e-12	Yes
C10AA	IST1	9798	1.815e-12	Yes
C10AA	FTO	79068	1.9029e-12	Yes
C10AA	RGS19	10287	2.0772e-12	Yes
C10AA	SIDT2	51092	2.1529e-12	Yes
C10AA	SOX18	54345	2.2748e-12	Yes
C10AA	TOP1	7150	2.4398e-12	Yes
C10AA	ATXN1L	342371	2.6812e-12	Yes
C10AA	AMIGO1	57463	3.0598e-12	Yes
C10AA	HAPLN4	404037	3.4717e-12	Yes
C10AA	POLK	51426	4.758e-12	Yes
C10AA	TAGLN	6876	5.044e-12	Yes
C10AA	RASIP1	54922	5.1312e-12	Yes
C10AA	IGF2BP2	10644	5.2283e-12	Yes
C10AA	NTN5	126147	5.7511e-12	Yes
C10AA	ST3GAL4	6484	5.8214e-12	Yes
C10AA	GATAD2A	54815	5.954e-12	Yes
C10AA	FNDC4	64838	6.4076e-12	Yes
C10AA	COL4A3BP	10087	9.4402e-12	Yes
C10AA	LKAAEAR1	198437	1.0342e-11	Yes
C10AA	HNF1A	6927	1.139e-11	Yes
C10AA	GCKR	2646	1.3287e-11	Yes
C10AA	KLF14	136259	1.3518e-11	Yes
C10AA	EHMT2	10919	1.3802e-11	Yes
C10AA	ANKDD1B	728780	1.5029e-11	Yes
C10AA	DHX38	9785	1.8634e-11	Yes
C10AA	SIK3	23387	1.9588e-11	Yes
C10AA	PMFBP1	83449	1.974e-11	Yes
C10AA	NR0B2	8431	2.1994e-11	Yes
C10AA	LY6G5B	58496	2.6561e-11	Yes
C10AA	NUDC	10726	2.8837e-11	Yes
C10AA	GNAI3	2773	3.15e-11	Yes
C10AA	ZBTB12	221527	3.673e-11	Yes
C10AA	APOM	55937	3.9296e-11	Yes
C10AA	PLG	5340	4.6057e-11	Yes
C10AA	SLC44A2	57153	4.7402e-11	Yes
C10AA	FGF21	26291	5.703e-11	Yes
C10AA	HLA-DQB1	3119	6.8619e-11	Yes
C10AA	DNM2	1785	7.8637e-11	Yes
C10AA	C2orf16	84226	7.9935e-11	Yes
C10AA	C2	717	8.4744e-11	Yes
C10AA	GRINA	2907	8.7437e-11	Yes
C10AA	CSNK2B	1460	1.0834e-10	Yes
C10AA	TCEA2	6919	1.1371e-10	Yes
C10AA	C4A	720	1.1612e-10	Yes
C10AA	ZNF512	84450	1.2507e-10	Yes
C10AA	MYLIP	29116	1.2537e-10	Yes
C10AA	IGSF23	147710	1.2621e-10	Yes
C10AA	SLC44A4	80736	1.2725e-10	Yes
C10AA	DYNC2LI1	51626	1.2761e-10	Yes
C10AA	LST1	7940	1.347e-10	Yes
C10AA	FUT1	2523	1.3848e-10	Yes
C10AA	PLEC	5339	1.563e-10	Yes
C10AA	TIMD4	91937	1.5873e-10	Yes
C10AA	FES	2242	1.6383e-10	Yes
C10AA	DDX39B	7919	1.9322e-10	Yes
C10AA	CETP	1071	2.0078e-10	Yes
C10AA	PHF13	148479	2.0797e-10	Yes
C10AA	IZUMO1	284359	2.0881e-10	Yes
C10AA	PCCB	5096	2.1283e-10	Yes
C10AA	NPBWR2	2832	2.1757e-10	Yes
C10AA	GPATCH3	63906	2.1982e-10	Yes
C10AA	BAG6	7917	2.3838e-10	Yes
C10AA	RGS12	6002	2.5139e-10	Yes
C10AA	DXO	1797	2.6317e-10	Yes
C10AA	NFKBIL1	4795	2.7782e-10	Yes
C10AA	C6orf10	10665	3.024e-10	Yes
C10AA	FURIN	5045	3.2877e-10	Yes
C10AA	FKBPL	63943	3.6206e-10	Yes
C10AA	TXNL4B	54957	4.4857e-10	Yes
C10AA	KLHL21	9903	4.7873e-10	Yes
C10AA	ATF6B	1388	4.7922e-10	Yes
C10AA	CEACAM20	125931	5.6361e-10	Yes
C10AA	CLPTM1	1209	5.6448e-10	Yes
C10AA	HGFAC	3083	5.8244e-10	Yes
C10AA	PARP10	84875	5.9666e-10	Yes
C10AA	ARID1A	8289	6.3853e-10	Yes
C10AA	PCSK7	9159	6.5017e-10	Yes
C10AA	TCF19	6941	6.9507e-10	Yes
C10AA	PSORS1C2	170680	7.2793e-10	Yes
C10AA	THAP3	90326	7.4449e-10	Yes
C10AA	HLA-DOB	3112	8.2236e-10	Yes
C10AA	NELFE	7936	8.3115e-10	Yes
C10AA	SPATC1	375686	1.1731e-09	Yes
C10AA	HLA-DRB1	3123	1.2685e-09	Yes
C10AA	GPN2	54707	1.2736e-09	Yes
C10AA	MICA	100507436	1.2812e-09	Yes
C10AA	VEGFA	7422	1.3213e-09	Yes
C10AA	LOC101928728	101928728	1.3269e-09	Yes
C10AA	PIGV	55650	1.3436e-09	Yes
C10AA	ABCA1	19	1.4618e-09	Yes
C10AA	SMPD5	392275	1.536e-09	Yes
C10AA	IFT172	26160	1.6271e-09	Yes
C10AA	HAVCR1	26762	1.6458e-09	Yes
C10AA	ATP6V1G2	534	1.6538e-09	Yes
C10AA	EHBP1	23301	1.7877e-09	Yes
C10AA	KIAA1324	57535	1.7935e-09	Yes
C10AA	NEU1	4758	1.9099e-09	Yes
C10AA	ANKRD31	256006	2.1929e-09	Yes
C10AA	GPN1	11321	2.2043e-09	Yes
C10AA	DOK7	285489	2.3078e-09	Yes
C10AA	PPT2	9374	2.5e-09	Yes
C10AA	SP4	6671	2.5048e-09	Yes
C10AA	OTX1	5013	3.03e-09	Yes
C10AA	HLA-DRB5	3127	3.2934e-09	Yes
C10AA	MSL2	55167	3.3198e-09	Yes
C10AA	GTF3C2	2976	3.3669e-09	Yes
C10AA	LTA	4049	3.4126e-09	Yes
C10AA	C12orf43	64897	3.5437e-09	Yes
C10AA	C5orf67	101928448	3.5679e-09	Yes
C10AA	HLA-DRA	3122	3.7233e-09	Yes
C10AA	CYP26A1	1592	3.962e-09	Yes
C10AA	AP1G1	164	4.2288e-09	Yes
C10AA	ZNF180	7733	4.6793e-09	Yes
C10AA	CFB	629	4.8639e-09	Yes
C10AA	TNF	7124	5.4048e-09	Yes
C10AA	HLA-DQA1	3117	5.5148e-09	Yes
C10AA	KPNB1	3837	6.2195e-09	Yes
C10AA	NDUFA13	51079	6.7878e-09	Yes
C10AA	SNX17	9784	6.8231e-09	Yes
C10AA	HLA-C	3107	7.1705e-09	Yes
C10AA	KCNK4	50801	7.476e-09	Yes
C10AA	CCHCR1	54535	7.6229e-09	Yes
C10AA	C19orf80	55908	8.2037e-09	Yes
C10AA	EGFL8	80864	8.3315e-09	Yes
C10AA	NPEPPS	9520	8.5874e-09	Yes
C10AA	RNF214	257160	9.0223e-09	Yes
C10AA	QTRT1	81890	9.7388e-09	Yes
C10AA	SUPT7L	9913	1.0053e-08	Yes
C10AA	MARVELD3	91862	1.0146e-08	Yes
C10AA	ZNF513	130557	1.0675e-08	Yes
C10AA	FAM117B	150864	1.1358e-08	Yes
C10AA	GPR137	56834	1.169e-08	Yes
C10AA	GCNT4	51301	1.1763e-08	Yes
C10AA	USP24	23358	1.3099e-08	Yes
C10AA	GNAT2	2780	1.3726e-08	Yes
C10AA	ATG4C	84938	1.5358e-08	Yes
C10AA	AMPD2	271	1.6264e-08	Yes
C10AA	ACVR1B	91	1.6603e-08	Yes
C10AA	EIF2B4	8890	1.663e-08	Yes
C10AA	CILP2	148113	1.7826e-08	Yes
C10AA	STAG1	10274	1.9369e-08	Yes
C10AA	LIPC	3990	2.034e-08	Yes
C10AA	ZDHHC18	84243	2.2202e-08	Yes
C10AA	STK19	8859	2.3409e-08	Yes
C10AA	KDF1	126695	2.3702e-08	Yes
C10AA	MCCD1	401250	2.458e-08	Yes
[truncated: 1,644 more rows]
