# Supplementary material for: Genome-wide association study of medication-use and associated disease in the UK Biobank
Source: Nat Commun. 2019 Apr 23;10:1891. doi: 10.1038/s41467-019-09572-5 (PMC6478889; doi:10.1038/s41467-019-09572-5)
Supplement: Supplementary file 8 — Supplementary Data 6 [file 41467_2019_9572_MOESM8_ESM.xlsx]

## Sheet: Supplementary Data 6
Supplementary Data 6. Results of gene sets enrichment analysis at FDR < 5%.
Medication category	Gene sets name	URLs	No. of genes a	Beta b	SE c	P d	-log10p		a The number of genes in the gene-based summary statistics that are also in the gene sets.
A02B	BIOCARTA BLYMPHOCYTE PATHWAY	http://www.broadinstitute.org/gsea/msigdb/cards/BIOCARTA_BLYMPHOCYTE_PATHWAY	11	1.14	0.291	4.7753e-05	4.321		b The regression coefficient of the gene set.
A02B	GO CENTRAL NERVOUS SYSTEM NEURON DIFFERENTIATION	http://www.broadinstitute.org/gsea/msigdb/cards/GO_CENTRAL_NERVOUS_SYSTEM_NEURON_DIFFERENTIATION	159	0.278	0.073	7.1195e-05	4.14755		c The standard error of the regression coefficient.
A02B	GO NEGATIVE REGULATION OF INNATE IMMUNE RESPONSE	http://www.broadinstitute.org/gsea/msigdb/cards/GO_NEGATIVE_REGULATION_OF_INNATE_IMMUNE_RESPONSE	38	0.552	0.147	9.0045e-05	4.04554		d The competitive gene set P value.
A02B	GO NEUROGENESIS	http://www.broadinstitute.org/gsea/msigdb/cards/GO_NEUROGENESIS	1348	0.107	0.0252	1.1133e-05	4.95339
A02B	GO TRANSLATION REGULATOR ACTIVITY	http://www.broadinstitute.org/gsea/msigdb/cards/GO_TRANSLATION_REGULATOR_ACTIVITY	33	0.683	0.169	2.7355e-05	4.56296
A02B	YAGUE PRETUMOR DRUG RESISTANCE DN	http://www.broadinstitute.org/gsea/msigdb/cards/YAGUE_PRETUMOR_DRUG_RESISTANCE_DN	13	0.992	0.268	0.00010715	3.97001
A10	BOYERINAS ONCOFETAL TARGETS OF LET7A1	http://www.broadinstitute.org/gsea/msigdb/cards/BOYERINAS_ONCOFETAL_TARGETS_OF_LET7A1	10	1.26	0.292	7.4765e-06	5.1263
A10	FERRANDO LYL1 NEIGHBORS	http://www.broadinstitute.org/gsea/msigdb/cards/FERRANDO_LYL1_NEIGHBORS	15	1.04	0.243	9.9431e-06	5.00248
A10	GO BLOOD VESSEL MORPHOGENESIS	http://www.broadinstitute.org/gsea/msigdb/cards/GO_BLOOD_VESSEL_MORPHOGENESIS	355	0.201	0.052	5.6648e-05	4.24682
A10	GO CARBOHYDRATE HOMEOSTASIS	http://www.broadinstitute.org/gsea/msigdb/cards/GO_CARBOHYDRATE_HOMEOSTASIS	167	0.315	0.0765	1.9859e-05	4.70204
A10	GO DEMETHYLASE ACTIVITY	http://www.broadinstitute.org/gsea/msigdb/cards/GO_DEMETHYLASE_ACTIVITY	29	0.68	0.176	5.3752e-05	4.26961
A10	GO GLUCOSE HOMEOSTASIS	http://www.broadinstitute.org/gsea/msigdb/cards/GO_GLUCOSE_HOMEOSTASIS	167	0.315	0.0765	1.9859e-05	4.70204
A10	GO MHC CLASS II PROTEIN COMPLEX	http://www.broadinstitute.org/gsea/msigdb/cards/GO_MHC_CLASS_II_PROTEIN_COMPLEX	14	1.54	0.37	1.5179e-05	4.81876
A10	GO MHC PROTEIN COMPLEX	http://www.broadinstitute.org/gsea/msigdb/cards/GO_MHC_PROTEIN_COMPLEX	24	0.993	0.245	2.4887e-05	4.60403
A10	GO NEGATIVE REGULATION OF GENE EXPRESSION	http://www.broadinstitute.org/gsea/msigdb/cards/GO_NEGATIVE_REGULATION_OF_GENE_EXPRESSION	1419	0.105	0.0271	5.295e-05	4.27613
A10	GO REGULATION OF PLASMA LIPOPROTEIN PARTICLE LEVELS	http://www.broadinstitute.org/gsea/msigdb/cards/GO_REGULATION_OF_PLASMA_LIPOPROTEIN_PARTICLE_LEVELS	45	0.617	0.16	5.832e-05	4.23418
A10	HOFFMANN SMALL PRE BII TO IMMATURE B LYMPHOCYTE UP	http://www.broadinstitute.org/gsea/msigdb/cards/HOFFMANN_SMALL_PRE_BII_TO_IMMATURE_B_LYMPHOCYTE_UP	68	0.427	0.116	0.00012075	3.91811
A10	KEGG MATURITY ONSET DIABETES OF THE YOUNG	http://www.broadinstitute.org/gsea/msigdb/cards/KEGG_MATURITY_ONSET_DIABETES_OF_THE_YOUNG	25	0.831	0.201	1.8292e-05	4.73774
A10	NADELLA PRKAR1A TARGETS DN	http://www.broadinstitute.org/gsea/msigdb/cards/NADELLA_PRKAR1A_TARGETS_DN	7	1.44	0.391	0.00011243	3.94912
A10	NIKOLSKY BREAST CANCER 10Q22 AMPLICON	http://www.broadinstitute.org/gsea/msigdb/cards/NIKOLSKY_BREAST_CANCER_10Q22_AMPLICON	8	1.91	0.463	1.8552e-05	4.73161
A10	WILLIAMS ESR1 TARGETS DN	http://www.broadinstitute.org/gsea/msigdb/cards/WILLIAMS_ESR1_TARGETS_DN	6	1.9	0.491	5.466e-05	4.26233
A10	ZHOU PANCREATIC EXOCRINE PROGENITOR	http://www.broadinstitute.org/gsea/msigdb/cards/ZHOU_PANCREATIC_EXOCRINE_PROGENITOR	11	1.63	0.277	1.9474e-09	8.71054
B01A	GARGALOVIC RESPONSE TO OXIDIZED PHOSPHOLIPIDS GREY UP	http://www.broadinstitute.org/gsea/msigdb/cards/GARGALOVIC_RESPONSE_TO_OXIDIZED_PHOSPHOLIPIDS_GREY_UP	18	0.719	0.197	0.00013137	3.8815
B01A	GO APOLIPOPROTEIN BINDING	http://www.broadinstitute.org/gsea/msigdb/cards/GO_APOLIPOPROTEIN_BINDING	15	1.56	0.281	1.5546e-08	7.80838
B01A	GO CHOLESTEROL HOMEOSTASIS	http://www.broadinstitute.org/gsea/msigdb/cards/GO_CHOLESTEROL_HOMEOSTASIS	58	0.564	0.126	3.844e-06	5.41522
B01A	GO CHOLESTEROL TRANSPORTER ACTIVITY	http://www.broadinstitute.org/gsea/msigdb/cards/GO_CHOLESTEROL_TRANSPORTER_ACTIVITY	13	1.56	0.331	1.2955e-06	5.88756
B01A	GO CHYLOMICRON	http://www.broadinstitute.org/gsea/msigdb/cards/GO_CHYLOMICRON	13	1.47	0.332	4.688e-06	5.32901
B01A	GO LIPOPROTEIN PARTICLE RECEPTOR BINDING	http://www.broadinstitute.org/gsea/msigdb/cards/GO_LIPOPROTEIN_PARTICLE_RECEPTOR_BINDING	22	0.843	0.224	8.2583e-05	4.08311
B01A	GO PROTEIN LIPID COMPLEX	http://www.broadinstitute.org/gsea/msigdb/cards/GO_PROTEIN_LIPID_COMPLEX	39	0.73	0.152	8.3046e-07	6.08068
B01A	GO STEROL HOMEOSTASIS	http://www.broadinstitute.org/gsea/msigdb/cards/GO_STEROL_HOMEOSTASIS	58	0.564	0.126	3.844e-06	5.41522
B01A	GO STEROL TRANSPORT	http://www.broadinstitute.org/gsea/msigdb/cards/GO_STEROL_TRANSPORT	50	0.508	0.139	0.00012485	3.90361
B01A	GO STEROL TRANSPORTER ACTIVITY	http://www.broadinstitute.org/gsea/msigdb/cards/GO_STEROL_TRANSPORTER_ACTIVITY	18	1.04	0.262	3.3608e-05	4.47356
B01A	REACTOME CHYLOMICRON MEDIATED LIPID TRANSPORT	http://www.broadinstitute.org/gsea/msigdb/cards/REACTOME_CHYLOMICRON_MEDIATED_LIPID_TRANSPORT	16	1.01	0.248	2.2529e-05	4.64726
B01A	REACTOME LIPOPROTEIN METABOLISM	http://www.broadinstitute.org/gsea/msigdb/cards/REACTOME_LIPOPROTEIN_METABOLISM	28	0.801	0.182	5.4219e-06	5.26585
C01D	GO APOLIPOPROTEIN BINDING	http://www.broadinstitute.org/gsea/msigdb/cards/GO_APOLIPOPROTEIN_BINDING	15	1.18	0.263	3.7997e-06	5.42025
C01D	GO CATECHOLAMINE TRANSPORT	http://www.broadinstitute.org/gsea/msigdb/cards/GO_CATECHOLAMINE_TRANSPORT	13	1.08	0.241	3.5841e-06	5.44562
C01D	GO DOPAMINE TRANSPORT	http://www.broadinstitute.org/gsea/msigdb/cards/GO_DOPAMINE_TRANSPORT	11	1.14	0.255	3.6791e-06	5.43426
C01D	GO MONOAMINE TRANSPORT	http://www.broadinstitute.org/gsea/msigdb/cards/GO_MONOAMINE_TRANSPORT	21	0.816	0.183	4.0771e-06	5.38965
C01D	GO REGULATION OF LIPOPROTEIN PARTICLE CLEARANCE	http://www.broadinstitute.org/gsea/msigdb/cards/GO_REGULATION_OF_LIPOPROTEIN_PARTICLE_CLEARANCE	14	1.14	0.284	3.0826e-05	4.51108
C01D	PARK OSTEOBLAST DIFFERENTIATION BY PHENYLAMIL DN	http://www.broadinstitute.org/gsea/msigdb/cards/PARK_OSTEOBLAST_DIFFERENTIATION_BY_PHENYLAMIL_DN	6	1.73	0.409	1.1704e-05	4.93167
C01D	REACTOME CHYLOMICRON MEDIATED LIPID TRANSPORT	http://www.broadinstitute.org/gsea/msigdb/cards/REACTOME_CHYLOMICRON_MEDIATED_LIPID_TRANSPORT	16	0.875	0.232	8.0189e-05	4.09589
C02	NIKOLSKY BREAST CANCER 7P15 AMPLICON	http://www.broadinstitute.org/gsea/msigdb/cards/NIKOLSKY_BREAST_CANCER_7P15_AMPLICON	11	2.85	0.667	9.4763e-06	5.02336
C02	STARK HYPPOCAMPUS 22Q11 DELETION DN	http://www.broadinstitute.org/gsea/msigdb/cards/STARK_HYPPOCAMPUS_22Q11_DELETION_DN	20	1.21	0.316	6.703e-05	4.17373
C03	BIOCARTA CCR3 PATHWAY	http://www.broadinstitute.org/gsea/msigdb/cards/BIOCARTA_CCR3_PATHWAY	22	0.94	0.239	4.2121e-05	4.3755
C03	BIOCARTA HDAC PATHWAY	http://www.broadinstitute.org/gsea/msigdb/cards/BIOCARTA_HDAC_PATHWAY	29	0.826	0.212	4.7882e-05	4.31983
C03	CUI TCF21 TARGETS 2 DN	http://www.broadinstitute.org/gsea/msigdb/cards/CUI_TCF21_TARGETS_2_DN	792	0.151	0.0363	1.5724e-05	4.80344
C03	FERRANDO LYL1 NEIGHBORS	http://www.broadinstitute.org/gsea/msigdb/cards/FERRANDO_LYL1_NEIGHBORS	15	1.01	0.26	5.5487e-05	4.25581
C03	GO CAMP BIOSYNTHETIC PROCESS	http://www.broadinstitute.org/gsea/msigdb/cards/GO_CAMP_BIOSYNTHETIC_PROCESS	17	0.952	0.252	7.7604e-05	4.11012
C03	GO CELLULAR RESPONSE TO STEROID HORMONE STIMULUS	http://www.broadinstitute.org/gsea/msigdb/cards/GO_CELLULAR_RESPONSE_TO_STEROID_HORMONE_STIMULUS	209	0.285	0.0749	6.9877e-05	4.15567
C03	GO EMBRYONIC EYE MORPHOGENESIS	http://www.broadinstitute.org/gsea/msigdb/cards/GO_EMBRYONIC_EYE_MORPHOGENESIS	32	0.758	0.189	2.9083e-05	4.53636
C03	GO HISTONE DEACETYLASE BINDING	http://www.broadinstitute.org/gsea/msigdb/cards/GO_HISTONE_DEACETYLASE_BINDING	96	0.423	0.111	7.4666e-05	4.12688
C03	GO POSITIVE REGULATION OF BIOSYNTHETIC PROCESS	http://www.broadinstitute.org/gsea/msigdb/cards/GO_POSITIVE_REGULATION_OF_BIOSYNTHETIC_PROCESS	1731	0.116	0.0262	5.0179e-06	5.29948
C03	GO POSITIVE REGULATION OF GENE EXPRESSION	http://www.broadinstitute.org/gsea/msigdb/cards/GO_POSITIVE_REGULATION_OF_GENE_EXPRESSION	1667	0.117	0.0266	5.1412e-06	5.28894
C03	GO POSITIVE REGULATION OF TRANSCRIPTION FROM RNA POLYMERASE II PROMOTER	http://www.broadinstitute.org/gsea/msigdb/cards/GO_POSITIVE_REGULATION_OF_TRANSCRIPTION_FROM_RNA_POLYMERASE_II_PROMOTER	968	0.143	0.0345	1.7332e-05	4.76115
C03	GO PROTEIN K11 LINKED UBIQUITINATION	http://www.broadinstitute.org/gsea/msigdb/cards/GO_PROTEIN_K11_LINKED_UBIQUITINATION	26	0.809	0.219	0.00011289	3.94734
C03	GO REGULATION OF SYSTEMIC ARTERIAL BLOOD PRESSURE BY CIRCULATORY RENIN ANGIOTENSIN	http://www.broadinstitute.org/gsea/msigdb/cards/GO_REGULATION_OF_SYSTEMIC_ARTERIAL_BLOOD_PRESSURE_BY_CIRCULATORY_RENIN_ANGIOTENSIN	11	1.04	0.276	9.0152e-05	4.04502
C03	GO REGULATION OF TRANSCRIPTION FROM RNA POLYMERASE II PROMOTER	http://www.broadinstitute.org/gsea/msigdb/cards/GO_REGULATION_OF_TRANSCRIPTION_FROM_RNA_POLYMERASE_II_PROMOTER	1687	0.104	0.0268	5.1047e-05	4.29203
C03	GO TRANSCRIPTION FACTOR BINDING	http://www.broadinstitute.org/gsea/msigdb/cards/GO_TRANSCRIPTION_FACTOR_BINDING	489	0.19	0.0479	3.7787e-05	4.42266
C03	KEGG RENIN ANGIOTENSIN SYSTEM	http://www.broadinstitute.org/gsea/msigdb/cards/KEGG_RENIN_ANGIOTENSIN_SYSTEM	15	0.961	0.26	0.00010619	3.97392
C03	MCBRYAN PUBERTAL BREAST 5 6WK DN	http://www.broadinstitute.org/gsea/msigdb/cards/MCBRYAN_PUBERTAL_BREAST_5_6WK_DN	129	0.341	0.0882	5.5188e-05	4.25816
C03	MCBRYAN PUBERTAL BREAST 6 7WK UP	http://www.broadinstitute.org/gsea/msigdb/cards/MCBRYAN_PUBERTAL_BREAST_6_7WK_UP	186	0.292	0.0773	7.9807e-05	4.09796
C03	NIKOLSKY BREAST CANCER 7P15 AMPLICON	http://www.broadinstitute.org/gsea/msigdb/cards/NIKOLSKY_BREAST_CANCER_7P15_AMPLICON	11	5.23	0.823	1.0518e-10	9.97807
C03	PID RETINOIC ACID PATHWAY	http://www.broadinstitute.org/gsea/msigdb/cards/PID_RETINOIC_ACID_PATHWAY	30	0.785	0.213	0.00011184	3.9514
C07	GO CIRCULATORY SYSTEM PROCESS	http://www.broadinstitute.org/gsea/msigdb/cards/GO_CIRCULATORY_SYSTEM_PROCESS	350	0.201	0.0521	5.6523e-05	4.24777
C07	GO TRANSCRIPTIONAL REPRESSOR ACTIVITY RNA POLYMERASE II ACTIVATING TRANSCRIPTION FACTOR BINDING	http://www.broadinstitute.org/gsea/msigdb/cards/GO_TRANSCRIPTIONAL_REPRESSOR_ACTIVITY_RNA_POLYMERASE_II_ACTIVATING_TRANSCRIPTION_FACTOR_BINDING	50	0.602	0.145	1.7387e-05	4.75978
C07	HUTTMANN B CLL POOR SURVIVAL DN	http://www.broadinstitute.org/gsea/msigdb/cards/HUTTMANN_B_CLL_POOR_SURVIVAL_DN	58	0.463	0.128	0.0001488	3.8274
C07	MIDORIKAWA AMPLIFIED IN LIVER CANCER	http://www.broadinstitute.org/gsea/msigdb/cards/MIDORIKAWA_AMPLIFIED_IN_LIVER_CANCER	53	0.8	0.192	1.5423e-05	4.81183
C07	NIKOLSKY BREAST CANCER 7P15 AMPLICON	http://www.broadinstitute.org/gsea/msigdb/cards/NIKOLSKY_BREAST_CANCER_7P15_AMPLICON	11	3.46	0.767	3.1579e-06	5.5006
C07	TCGA GLIOBLASTOMA COPY NUMBER DN	http://www.broadinstitute.org/gsea/msigdb/cards/TCGA_GLIOBLASTOMA_COPY_NUMBER_DN	29	1.08	0.276	4.3766e-05	4.35886
C08	BENPORATH EED TARGETS	http://www.broadinstitute.org/gsea/msigdb/cards/BENPORATH_EED_TARGETS	986	0.133	0.0348	6.9644e-05	4.15712
C08	EPPERT HSC R	http://www.broadinstitute.org/gsea/msigdb/cards/EPPERT_HSC_R	112	0.393	0.102	6.0585e-05	4.21763
C08	GENTILE UV HIGH DOSE DN	http://www.broadinstitute.org/gsea/msigdb/cards/GENTILE_UV_HIGH_DOSE_DN	305	0.225	0.0568	3.6127e-05	4.44217
C08	GENTILE UV RESPONSE CLUSTER D5	http://www.broadinstitute.org/gsea/msigdb/cards/GENTILE_UV_RESPONSE_CLUSTER_D5	39	0.682	0.178	6.3015e-05	4.20056
C08	GO CELLULAR RESPONSE TO VITAMIN D	http://www.broadinstitute.org/gsea/msigdb/cards/GO_CELLULAR_RESPONSE_TO_VITAMIN_D	14	1.16	0.301	5.9311e-05	4.22686
C08	GO CHYLOMICRON	http://www.broadinstitute.org/gsea/msigdb/cards/GO_CHYLOMICRON	13	1.45	0.386	8.1457e-05	4.08907
C08	GO COVALENT CHROMATIN MODIFICATION	http://www.broadinstitute.org/gsea/msigdb/cards/GO_COVALENT_CHROMATIN_MODIFICATION	314	0.225	0.0597	8.3112e-05	4.08034
C08	GO HISTONE DEACETYLASE BINDING	http://www.broadinstitute.org/gsea/msigdb/cards/GO_HISTONE_DEACETYLASE_BINDING	96	0.442	0.11	2.931e-05	4.53298
C08	GO NEGATIVE REGULATION OF NITROGEN COMPOUND METABOLIC PROCESS	http://www.broadinstitute.org/gsea/msigdb/cards/GO_NEGATIVE_REGULATION_OF_NITROGEN_COMPOUND_METABOLIC_PROCESS	1429	0.107	0.0286	8.5429e-05	4.06839
C08	GO RESPONSE TO VITAMIN D	http://www.broadinstitute.org/gsea/msigdb/cards/GO_RESPONSE_TO_VITAMIN_D	33	0.639	0.176	0.00014115	3.85032
C08	GO SEX DETERMINATION	http://www.broadinstitute.org/gsea/msigdb/cards/GO_SEX_DETERMINATION	19	0.97	0.231	1.3765e-05	4.86122
C08	HADDAD T LYMPHOCYTE AND NK PROGENITOR UP	http://www.broadinstitute.org/gsea/msigdb/cards/HADDAD_T_LYMPHOCYTE_AND_NK_PROGENITOR_UP	72	0.438	0.112	4.6008e-05	4.33717
C08	MYLLYKANGAS AMPLIFICATION HOT SPOT 29	http://www.broadinstitute.org/gsea/msigdb/cards/MYLLYKANGAS_AMPLIFICATION_HOT_SPOT_29	7	2.16	0.582	0.00010194	3.99166
C08	NIKOLSKY BREAST CANCER 7P15 AMPLICON	http://www.broadinstitute.org/gsea/msigdb/cards/NIKOLSKY_BREAST_CANCER_7P15_AMPLICON	11	4.64	0.812	5.4705e-09	8.26197
C08	REACTOME PLATELET HOMEOSTASIS	http://www.broadinstitute.org/gsea/msigdb/cards/REACTOME_PLATELET_HOMEOSTASIS	75	0.427	0.117	0.00012721	3.89548
C08	VALK AML CLUSTER 7	http://www.broadinstitute.org/gsea/msigdb/cards/VALK_AML_CLUSTER_7	26	0.713	0.197	0.00014795	3.82989
C09	ABE VEGFA TARGETS	http://www.broadinstitute.org/gsea/msigdb/cards/ABE_VEGFA_TARGETS	19	1.09	0.274	3.4767e-05	4.45883
C09	EPPERT HSC R	http://www.broadinstitute.org/gsea/msigdb/cards/EPPERT_HSC_R	112	0.426	0.113	7.7953e-05	4.10817
C09	GO ANGIOGENESIS	http://www.broadinstitute.org/gsea/msigdb/cards/GO_ANGIOGENESIS	286	0.246	0.067	0.00011796	3.92827
C09	GO BLOOD VESSEL MORPHOGENESIS	http://www.broadinstitute.org/gsea/msigdb/cards/GO_BLOOD_VESSEL_MORPHOGENESIS	355	0.265	0.0605	5.9213e-06	5.22758
C09	GO CARDIOVASCULAR SYSTEM DEVELOPMENT	http://www.broadinstitute.org/gsea/msigdb/cards/GO_CARDIOVASCULAR_SYSTEM_DEVELOPMENT	765	0.164	0.0419	4.8325e-05	4.31583
C09	GO CHYLOMICRON	http://www.broadinstitute.org/gsea/msigdb/cards/GO_CHYLOMICRON	13	1.71	0.426	2.8602e-05	4.5436
C09	GO CIRCULATORY SYSTEM DEVELOPMENT	http://www.broadinstitute.org/gsea/msigdb/cards/GO_CIRCULATORY_SYSTEM_DEVELOPMENT	765	0.164	0.0419	4.8325e-05	4.31583
C09	GO DEMETHYLASE ACTIVITY	http://www.broadinstitute.org/gsea/msigdb/cards/GO_DEMETHYLASE_ACTIVITY	29	0.897	0.204	5.6699e-06	5.24642
C09	GO EMBRYONIC EYE MORPHOGENESIS	http://www.broadinstitute.org/gsea/msigdb/cards/GO_EMBRYONIC_EYE_MORPHOGENESIS	32	0.838	0.205	2.243e-05	4.64917
C09	GO HISTONE DEACETYLASE BINDING	http://www.broadinstitute.org/gsea/msigdb/cards/GO_HISTONE_DEACETYLASE_BINDING	96	0.55	0.121	2.9726e-06	5.52686
C09	GO MACROMOLECULAR COMPLEX REMODELING	http://www.broadinstitute.org/gsea/msigdb/cards/GO_MACROMOLECULAR_COMPLEX_REMODELING	24	1.14	0.272	1.304e-05	4.88472
C09	GO NEGATIVE REGULATION OF GENE EXPRESSION	http://www.broadinstitute.org/gsea/msigdb/cards/GO_NEGATIVE_REGULATION_OF_GENE_EXPRESSION	1419	0.129	0.0316	2.1513e-05	4.6673
C09	GO NEGATIVE REGULATION OF TRANSCRIPTION FROM RNA POLYMERASE II PROMOTER	http://www.broadinstitute.org/gsea/msigdb/cards/GO_NEGATIVE_REGULATION_OF_TRANSCRIPTION_FROM_RNA_POLYMERASE_II_PROMOTER	703	0.185	0.044	1.2651e-05	4.89788
C09	GO PLASMA LIPOPROTEIN PARTICLE REMODELING	http://www.broadinstitute.org/gsea/msigdb/cards/GO_PLASMA_LIPOPROTEIN_PARTICLE_REMODELING	24	1.14	0.272	1.304e-05	4.88472
C09	GO POSITIVE REGULATION OF TRANSCRIPTION FROM RNA POLYMERASE II PROMOTER	http://www.broadinstitute.org/gsea/msigdb/cards/GO_POSITIVE_REGULATION_OF_TRANSCRIPTION_FROM_RNA_POLYMERASE_II_PROMOTER	968	0.139	0.0377	0.0001134	3.94539
C09	GO PROTEIN LIPID COMPLEX REMODELING	http://www.broadinstitute.org/gsea/msigdb/cards/GO_PROTEIN_LIPID_COMPLEX_REMODELING	24	1.14	0.272	1.304e-05	4.88472
C09	GO REGULATION OF SYSTEMIC ARTERIAL BLOOD PRESSURE BY CIRCULATORY RENIN ANGIOTENSIN	http://www.broadinstitute.org/gsea/msigdb/cards/GO_REGULATION_OF_SYSTEMIC_ARTERIAL_BLOOD_PRESSURE_BY_CIRCULATORY_RENIN_ANGIOTENSIN	11	1.16	0.301	5.5641e-05	4.25461
C09	GO REGULATION OF TRANSCRIPTION FROM RNA POLYMERASE II PROMOTER	http://www.broadinstitute.org/gsea/msigdb/cards/GO_REGULATION_OF_TRANSCRIPTION_FROM_RNA_POLYMERASE_II_PROMOTER	1687	0.116	0.0292	3.6547e-05	4.43715
C09	GO TRIGLYCERIDE RICH LIPOPROTEIN PARTICLE	http://www.broadinstitute.org/gsea/msigdb/cards/GO_TRIGLYCERIDE_RICH_LIPOPROTEIN_PARTICLE	19	0.959	0.264	0.00014245	3.84634
C09	GO VASCULATURE DEVELOPMENT	http://www.broadinstitute.org/gsea/msigdb/cards/GO_VASCULATURE_DEVELOPMENT	454	0.211	0.0537	4.2487e-05	4.37174
C09	GO VERY LOW DENSITY LIPOPROTEIN PARTICLE	http://www.broadinstitute.org/gsea/msigdb/cards/GO_VERY_LOW_DENSITY_LIPOPROTEIN_PARTICLE	19	0.959	0.264	0.00014245	3.84634
C09	HADDAD T LYMPHOCYTE AND NK PROGENITOR UP	http://www.broadinstitute.org/gsea/msigdb/cards/HADDAD_T_LYMPHOCYTE_AND_NK_PROGENITOR_UP	72	0.508	0.124	1.9859e-05	4.70204
C09	KEGG RENIN ANGIOTENSIN SYSTEM	http://www.broadinstitute.org/gsea/msigdb/cards/KEGG_RENIN_ANGIOTENSIN_SYSTEM	15	1.15	0.283	2.2897e-05	4.64022
C09	NIKOLSKY BREAST CANCER 7P15 AMPLICON	http://www.broadinstitute.org/gsea/msigdb/cards/NIKOLSKY_BREAST_CANCER_7P15_AMPLICON	11	4.1	0.897	2.4664e-06	5.60794
C09	PARK HSC MARKERS	http://www.broadinstitute.org/gsea/msigdb/cards/PARK_HSC_MARKERS	43	0.731	0.189	5.445e-05	4.264
C10AA	GO ACYLGLYCEROL CATABOLIC PROCESS	http://www.broadinstitute.org/gsea/msigdb/cards/GO_ACYLGLYCEROL_CATABOLIC_PROCESS	26	0.979	0.227	8.2793e-06	5.08201
C10AA	GO ACYLGLYCEROL HOMEOSTASIS	http://www.broadinstitute.org/gsea/msigdb/cards/GO_ACYLGLYCEROL_HOMEOSTASIS	30	1.22	0.205	1.2788e-09	8.8932
C10AA	GO ANION HOMEOSTASIS	http://www.broadinstitute.org/gsea/msigdb/cards/GO_ANION_HOMEOSTASIS	40	0.622	0.17	0.00012449	3.90487
C10AA	GO APOLIPOPROTEIN BINDING	http://www.broadinstitute.org/gsea/msigdb/cards/GO_APOLIPOPROTEIN_BINDING	15	3.31	0.335	2.3711e-23	22.6251
C10AA	GO ARTERY MORPHOGENESIS	http://www.broadinstitute.org/gsea/msigdb/cards/GO_ARTERY_MORPHOGENESIS	51	0.582	0.161	0.00015203	3.81807
C10AA	GO CATECHOLAMINE TRANSPORT	http://www.broadinstitute.org/gsea/msigdb/cards/GO_CATECHOLAMINE_TRANSPORT	13	1.2	0.308	4.9286e-05	4.30728
C10AA	GO CHEMICAL HOMEOSTASIS	http://www.broadinstitute.org/gsea/msigdb/cards/GO_CHEMICAL_HOMEOSTASIS	844	0.175	0.0373	1.4824e-06	5.82903
C10AA	GO CHOLESTEROL EFFLUX	http://www.broadinstitute.org/gsea/msigdb/cards/GO_CHOLESTEROL_EFFLUX	26	1.76	0.246	4.833e-13	12.3158
C10AA	GO CHOLESTEROL HOMEOSTASIS	http://www.broadinstitute.org/gsea/msigdb/cards/GO_CHOLESTEROL_HOMEOSTASIS	58	1.46	0.15	1.2504e-22	21.903
C10AA	GO CHOLESTEROL TRANSPORTER ACTIVITY	http://www.broadinstitute.org/gsea/msigdb/cards/GO_CHOLESTEROL_TRANSPORTER_ACTIVITY	13	3.62	0.394	2.3433e-20	19.6302
C10AA	GO CHYLOMICRON	http://www.broadinstitute.org/gsea/msigdb/cards/GO_CHYLOMICRON	13	2.9	0.395	1.0489e-13	12.9793
C10AA	GO CIRCULATORY SYSTEM PROCESS	http://www.broadinstitute.org/gsea/msigdb/cards/GO_CIRCULATORY_SYSTEM_PROCESS	350	0.215	0.0567	7.7219e-05	4.11228
C10AA	GO DOPAMINE TRANSPORT	http://www.broadinstitute.org/gsea/msigdb/cards/GO_DOPAMINE_TRANSPORT	11	1.35	0.325	1.5574e-05	4.8076
C10AA	GO HIGH DENSITY LIPOPROTEIN PARTICLE	http://www.broadinstitute.org/gsea/msigdb/cards/GO_HIGH_DENSITY_LIPOPROTEIN_PARTICLE	25	1.52	0.229	1.6311e-11	10.7875
C10AA	GO HIGH DENSITY LIPOPROTEIN PARTICLE REMODELING	http://www.broadinstitute.org/gsea/msigdb/cards/GO_HIGH_DENSITY_LIPOPROTEIN_PARTICLE_REMODELING	15	1.87	0.314	1.3244e-09	8.87798
C10AA	GO HOMEOSTATIC PROCESS	http://www.broadinstitute.org/gsea/msigdb/cards/GO_HOMEOSTATIC_PROCESS	1282	0.129	0.0305	1.1702e-05	4.93174
C10AA	GO ISOPRENOID METABOLIC PROCESS	http://www.broadinstitute.org/gsea/msigdb/cards/GO_ISOPRENOID_METABOLIC_PROCESS	119	0.364	0.101	0.00014995	3.82405
C10AA	GO LIPID DIGESTION	http://www.broadinstitute.org/gsea/msigdb/cards/GO_LIPID_DIGESTION	21	1.01	0.265	7.1146e-05	4.14785
C10AA	GO LIPID HOMEOSTASIS	http://www.broadinstitute.org/gsea/msigdb/cards/GO_LIPID_HOMEOSTASIS	109	0.827	0.104	8.0313e-16	15.0952
C10AA	GO LIPID LOCALIZATION	http://www.broadinstitute.org/gsea/msigdb/cards/GO_LIPID_LOCALIZATION	256	0.287	0.0682	1.2619e-05	4.89898
C10AA	GO LIPID TRANSPORTER ACTIVITY	http://www.broadinstitute.org/gsea/msigdb/cards/GO_LIPID_TRANSPORTER_ACTIVITY	104	0.407	0.107	6.8855e-05	4.16206
C10AA	GO LIPOPROTEIN METABOLIC PROCESS	http://www.broadinstitute.org/gsea/msigdb/cards/GO_LIPOPROTEIN_METABOLIC_PROCESS	118	0.448	0.1	4.1274e-06	5.38432
C10AA	GO LIPOPROTEIN PARTICLE RECEPTOR BINDING	http://www.broadinstitute.org/gsea/msigdb/cards/GO_LIPOPROTEIN_PARTICLE_RECEPTOR_BINDING	22	1.4	0.267	8.15e-08	7.08884
C10AA	GO LOW DENSITY LIPOPROTEIN PARTICLE	http://www.broadinstitute.org/gsea/msigdb/cards/GO_LOW_DENSITY_LIPOPROTEIN_PARTICLE	13	1.68	0.303	1.4335e-08	7.8436
C10AA	GO LOW DENSITY LIPOPROTEIN PARTICLE BINDING	http://www.broadinstitute.org/gsea/msigdb/cards/GO_LOW_DENSITY_LIPOPROTEIN_PARTICLE_BINDING	15	1.26	0.249	2.1154e-07	6.67461
C10AA	GO LOW DENSITY LIPOPROTEIN PARTICLE CLEARANCE	http://www.broadinstitute.org/gsea/msigdb/cards/GO_LOW_DENSITY_LIPOPROTEIN_PARTICLE_CLEARANCE	11	1.99	0.308	5.1821e-11	10.2855
C10AA	GO LOW DENSITY LIPOPROTEIN PARTICLE RECEPTOR BINDING	http://www.broadinstitute.org/gsea/msigdb/cards/GO_LOW_DENSITY_LIPOPROTEIN_PARTICLE_RECEPTOR_BINDING	17	1.34	0.292	2.3407e-06	5.63065
C10AA	GO LOW DENSITY LIPOPROTEIN PARTICLE REMODELING	http://www.broadinstitute.org/gsea/msigdb/cards/GO_LOW_DENSITY_LIPOPROTEIN_PARTICLE_REMODELING	11	2.07	0.345	1.0431e-09	8.98167
C10AA	GO MACROMOLECULAR COMPLEX REMODELING	http://www.broadinstitute.org/gsea/msigdb/cards/GO_MACROMOLECULAR_COMPLEX_REMODELING	24	2.24	0.252	3.7307e-19	18.4282
C10AA	GO NEGATIVE REGULATION OF CHOLESTEROL TRANSPORT	http://www.broadinstitute.org/gsea/msigdb/cards/GO_NEGATIVE_REGULATION_OF_CHOLESTEROL_TRANSPORT	12	1.53	0.38	2.9528e-05	4.52977
C10AA	GO NEGATIVE REGULATION OF MACROPHAGE DERIVED FOAM CELL DIFFERENTIATION	http://www.broadinstitute.org/gsea/msigdb/cards/GO_NEGATIVE_REGULATION_OF_MACROPHAGE_DERIVED_FOAM_CELL_DIFFERENTIATION	13	1.34	0.286	1.4188e-06	5.84808
C10AA	GO NEGATIVE REGULATION OF STEROL TRANSPORT	http://www.broadinstitute.org/gsea/msigdb/cards/GO_NEGATIVE_REGULATION_OF_STEROL_TRANSPORT	12	1.53	0.38	2.9528e-05	4.52977
C10AA	GO NEUTRAL LIPID CATABOLIC PROCESS	http://www.broadinstitute.org/gsea/msigdb/cards/GO_NEUTRAL_LIPID_CATABOLIC_PROCESS	26	0.979	0.227	8.2793e-06	5.08201
C10AA	GO NEUTRAL LIPID METABOLIC PROCESS	http://www.broadinstitute.org/gsea/msigdb/cards/GO_NEUTRAL_LIPID_METABOLIC_PROCESS	80	0.462	0.112	1.9441e-05	4.71128
C10AA	GO ORGANIC HYDROXY COMPOUND TRANSPORT	http://www.broadinstitute.org/gsea/msigdb/cards/GO_ORGANIC_HYDROXY_COMPOUND_TRANSPORT	151	0.53	0.0887	1.1733e-09	8.93059
C10AA	GO PHOSPHOLIPID EFFLUX	http://www.broadinstitute.org/gsea/msigdb/cards/GO_PHOSPHOLIPID_EFFLUX	14	1.75	0.385	2.663e-06	5.57463
C10AA	GO PHOSPHOLIPID TRANSPORT	http://www.broadinstitute.org/gsea/msigdb/cards/GO_PHOSPHOLIPID_TRANSPORT	57	0.566	0.15	7.6932e-05	4.11389
C10AA	GO PLASMA LIPOPROTEIN PARTICLE CLEARANCE	http://www.broadinstitute.org/gsea/msigdb/cards/GO_PLASMA_LIPOPROTEIN_PARTICLE_CLEARANCE	21	1.62	0.235	2.6774e-12	11.5723
C10AA	GO PLASMA LIPOPROTEIN PARTICLE REMODELING	http://www.broadinstitute.org/gsea/msigdb/cards/GO_PLASMA_LIPOPROTEIN_PARTICLE_REMODELING	24	2.24	0.252	3.7307e-19	18.4282
C10AA	GO POSITIVE REGULATION OF BIOSYNTHETIC PROCESS	http://www.broadinstitute.org/gsea/msigdb/cards/GO_POSITIVE_REGULATION_OF_BIOSYNTHETIC_PROCESS	1731	0.102	0.0265	5.5085e-05	4.25897
C10AA	GO POSITIVE REGULATION OF TRIGLYCERIDE METABOLIC PROCESS	http://www.broadinstitute.org/gsea/msigdb/cards/GO_POSITIVE_REGULATION_OF_TRIGLYCERIDE_METABOLIC_PROCESS	20	1.21	0.285	1.0202e-05	4.99131
C10AA	GO PROTEIN LIPID COMPLEX	http://www.broadinstitute.org/gsea/msigdb/cards/GO_PROTEIN_LIPID_COMPLEX	39	1.54	0.181	9.5643e-18	17.0193
C10AA	GO PROTEIN LIPID COMPLEX ASSEMBLY	http://www.broadinstitute.org/gsea/msigdb/cards/GO_PROTEIN_LIPID_COMPLEX_ASSEMBLY	21	1.49	0.277	4.0103e-08	7.39682
C10AA	GO PROTEIN LIPID COMPLEX BINDING	http://www.broadinstitute.org/gsea/msigdb/cards/GO_PROTEIN_LIPID_COMPLEX_BINDING	24	0.979	0.201	5.8401e-07	6.23358
C10AA	GO PROTEIN LIPID COMPLEX REMODELING	http://www.broadinstitute.org/gsea/msigdb/cards/GO_PROTEIN_LIPID_COMPLEX_REMODELING	24	2.24	0.252	3.7307e-19	18.4282
C10AA	GO PROTEIN LIPID COMPLEX SUBUNIT ORGANIZATION	http://www.broadinstitute.org/gsea/msigdb/cards/GO_PROTEIN_LIPID_COMPLEX_SUBUNIT_ORGANIZATION	36	1.8	0.208	2.8064e-18	17.5519
C10AA	GO REGULATION OF CHOLESTEROL STORAGE	http://www.broadinstitute.org/gsea/msigdb/cards/GO_REGULATION_OF_CHOLESTEROL_STORAGE	13	2.63	0.343	9.5812e-15	14.0186
C10AA	GO REGULATION OF CHOLESTEROL TRANSPORT	http://www.broadinstitute.org/gsea/msigdb/cards/GO_REGULATION_OF_CHOLESTEROL_TRANSPORT	38	1.13	0.209	2.8317e-08	7.54795
C10AA	GO REGULATION OF CHONDROCYTE DIFFERENTIATION	http://www.broadinstitute.org/gsea/msigdb/cards/GO_REGULATION_OF_CHONDROCYTE_DIFFERENTIATION	46	0.586	0.161	0.00013847	3.85864
C10AA	GO REGULATION OF LIPID CATABOLIC PROCESS	http://www.broadinstitute.org/gsea/msigdb/cards/GO_REGULATION_OF_LIPID_CATABOLIC_PROCESS	52	0.594	0.159	8.9625e-05	4.04757
C10AA	GO REGULATION OF LIPID STORAGE	http://www.broadinstitute.org/gsea/msigdb/cards/GO_REGULATION_OF_LIPID_STORAGE	41	0.761	0.174	6.142e-06	5.21169
C10AA	GO REGULATION OF LIPID TRANSPORT	http://www.broadinstitute.org/gsea/msigdb/cards/GO_REGULATION_OF_LIPID_TRANSPORT	93	0.42	0.112	9.3265e-05	4.03028
C10AA	GO REGULATION OF LIPOPROTEIN PARTICLE CLEARANCE	http://www.broadinstitute.org/gsea/msigdb/cards/GO_REGULATION_OF_LIPOPROTEIN_PARTICLE_CLEARANCE	14	2.3	0.362	1.1704e-10	9.93167
C10AA	GO REGULATION OF MACROPHAGE DERIVED FOAM CELL DIFFERENTIATION	http://www.broadinstitute.org/gsea/msigdb/cards/GO_REGULATION_OF_MACROPHAGE_DERIVED_FOAM_CELL_DIFFERENTIATION	28	0.834	0.191	6.2091e-06	5.20697
C10AA	GO REGULATION OF PLASMA LIPOPROTEIN PARTICLE LEVELS	http://www.broadinstitute.org/gsea/msigdb/cards/GO_REGULATION_OF_PLASMA_LIPOPROTEIN_PARTICLE_LEVELS	45	1.48	0.173	7.5947e-18	17.1195
C10AA	GO REGULATION OF STEROL TRANSPORT	http://www.broadinstitute.org/gsea/msigdb/cards/GO_REGULATION_OF_STEROL_TRANSPORT	38	1.13	0.209	2.8317e-08	7.54795
C10AA	GO REGULATION OF TRANSCRIPTION FROM RNA POLYMERASE II PROMOTER	http://www.broadinstitute.org/gsea/msigdb/cards/GO_REGULATION_OF_TRANSCRIPTION_FROM_RNA_POLYMERASE_II_PROMOTER	1687	0.0979	0.0271	0.00015355	3.81375
C10AA	GO RESPONSE TO CARBOHYDRATE	http://www.broadinstitute.org/gsea/msigdb/cards/GO_RESPONSE_TO_CARBOHYDRATE	165	0.35	0.082	1.0107e-05	4.99538
C10AA	GO REVERSE CHOLESTEROL TRANSPORT	http://www.broadinstitute.org/gsea/msigdb/cards/GO_REVERSE_CHOLESTEROL_TRANSPORT	17	2.2	0.303	1.7427e-13	12.7588
C10AA	GO STEROID METABOLIC PROCESS	http://www.broadinstitute.org/gsea/msigdb/cards/GO_STEROID_METABOLIC_PROCESS	228	0.282	0.0731	5.6755e-05	4.246
C10AA	GO STEROL HOMEOSTASIS	http://www.broadinstitute.org/gsea/msigdb/cards/GO_STEROL_HOMEOSTASIS	58	1.46	0.15	1.2504e-22	21.903
C10AA	GO STEROL METABOLIC PROCESS	http://www.broadinstitute.org/gsea/msigdb/cards/GO_STEROL_METABOLIC_PROCESS	119	0.419	0.0989	1.1233e-05	4.9495
C10AA	GO STEROL TRANSPORT	http://www.broadinstitute.org/gsea/msigdb/cards/GO_STEROL_TRANSPORT	50	1.22	0.165	8.3261e-14	13.0796
C10AA	GO STEROL TRANSPORTER ACTIVITY	http://www.broadinstitute.org/gsea/msigdb/cards/GO_STEROL_TRANSPORTER_ACTIVITY	18	2.39	0.312	8.3544e-15	14.0781
C10AA	GO TRIGLYCERIDE CATABOLIC PROCESS	http://www.broadinstitute.org/gsea/msigdb/cards/GO_TRIGLYCERIDE_CATABOLIC_PROCESS	21	1.42	0.256	1.4862e-08	7.82792
C10AA	GO TRIGLYCERIDE HOMEOSTASIS	http://www.broadinstitute.org/gsea/msigdb/cards/GO_TRIGLYCERIDE_HOMEOSTASIS	30	1.22	0.205	1.2788e-09	8.8932
C10AA	GO TRIGLYCERIDE RICH LIPOPROTEIN PARTICLE	http://www.broadinstitute.org/gsea/msigdb/cards/GO_TRIGLYCERIDE_RICH_LIPOPROTEIN_PARTICLE	19	1.48	0.245	8.0933e-10	9.09187
C10AA	GO VERY LOW DENSITY LIPOPROTEIN PARTICLE	http://www.broadinstitute.org/gsea/msigdb/cards/GO_VERY_LOW_DENSITY_LIPOPROTEIN_PARTICLE	19	1.48	0.245	8.0933e-10	9.09187
C10AA	KEGG DRUG METABOLISM OTHER ENZYMES	http://www.broadinstitute.org/gsea/msigdb/cards/KEGG_DRUG_METABOLISM_OTHER_ENZYMES	49	0.708	0.185	6.6345e-05	4.17819
C10AA	NIKOLSKY BREAST CANCER 17Q21 Q25 AMPLICON	http://www.broadinstitute.org/gsea/msigdb/cards/NIKOLSKY_BREAST_CANCER_17Q21_Q25_AMPLICON	332	0.411	0.105	4.2831e-05	4.36824
C10AA	OHM EMBRYONIC CARCINOMA DN	http://www.broadinstitute.org/gsea/msigdb/cards/OHM_EMBRYONIC_CARCINOMA_DN	8	1.4	0.356	4.1511e-05	4.38184
C10AA	REACTOME ABACAVIR TRANSPORT AND METABOLISM	http://www.broadinstitute.org/gsea/msigdb/cards/REACTOME_ABACAVIR_TRANSPORT_AND_METABOLISM	10	1.41	0.351	3.0926e-05	4.50968
C10AA	REACTOME CHYLOMICRON MEDIATED LIPID TRANSPORT	http://www.broadinstitute.org/gsea/msigdb/cards/REACTOME_CHYLOMICRON_MEDIATED_LIPID_TRANSPORT	16	2.31	0.295	2.2858e-15	14.641
C10AA	REACTOME HDL MEDIATED LIPID TRANSPORT	http://www.broadinstitute.org/gsea/msigdb/cards/REACTOME_HDL_MEDIATED_LIPID_TRANSPORT	15	1.76	0.322	2.3802e-08	7.62339
C10AA	REACTOME LIPID DIGESTION MOBILIZATION AND TRANSPORT	http://www.broadinstitute.org/gsea/msigdb/cards/REACTOME_LIPID_DIGESTION_MOBILIZATION_AND_TRANSPORT	45	1.34	0.163	1.1315e-16	15.9463
C10AA	REACTOME LIPOPROTEIN METABOLISM	http://www.broadinstitute.org/gsea/msigdb/cards/REACTOME_LIPOPROTEIN_METABOLISM	28	1.96	0.216	8.3659e-20	19.0775
C10AA	REACTOME ORGANIC CATION ANION ZWITTERION TRANSPORT	http://www.broadinstitute.org/gsea/msigdb/cards/REACTOME_ORGANIC_CATION_ANION_ZWITTERION_TRANSPORT	13	1.07	0.288	0.00010599	3.97474
C10AA	SU LIVER	http://www.broadinstitute.org/gsea/msigdb/cards/SU_LIVER	54	0.553	0.144	6.5512e-05	4.18368
H03A	BASSO CD40 SIGNALING UP	http://www.broadinstitute.org/gsea/msigdb/cards/BASSO_CD40_SIGNALING_UP	99	0.672	0.108	2.6525e-10	9.57634
H03A	BIOCARTA CTLA4 PATHWAY	http://www.broadinstitute.org/gsea/msigdb/cards/BIOCARTA_CTLA4_PATHWAY	21	1.13	0.24	1.3347e-06	5.87462
H03A	BIOCARTA IL12 PATHWAY	http://www.broadinstitute.org/gsea/msigdb/cards/BIOCARTA_IL12_PATHWAY	22	0.898	0.247	0.00014222	3.84704
H03A	BIOCARTA NKT PATHWAY	http://www.broadinstitute.org/gsea/msigdb/cards/BIOCARTA_NKT_PATHWAY	27	0.771	0.211	0.00013132	3.88167
H03A	BIOCARTA NO2IL12 PATHWAY	http://www.broadinstitute.org/gsea/msigdb/cards/BIOCARTA_NO2IL12_PATHWAY	16	1.36	0.257	6.9065e-08	7.16074
H03A	BIOCARTA TH1TH2 PATHWAY	http://www.broadinstitute.org/gsea/msigdb/cards/BIOCARTA_TH1TH2_PATHWAY	18	1.06	0.241	5.2527e-06	5.27962
H03A	BIOCARTA TNFR2 PATHWAY	http://www.broadinstitute.org/gsea/msigdb/cards/BIOCARTA_TNFR2_PATHWAY	17	1.07	0.268	3.2983e-05	4.48171
H03A	BIOCARTA TOB1 PATHWAY	http://www.broadinstitute.org/gsea/msigdb/cards/BIOCARTA_TOB1_PATHWAY	21	1.12	0.259	7.5702e-06	5.12089
H03A	BOSCO TH1 CYTOTOXIC MODULE	http://www.broadinstitute.org/gsea/msigdb/cards/BOSCO_TH1_CYTOTOXIC_MODULE	112	0.528	0.108	5.1182e-07	6.29088
H03A	DEURIG T CELL PROLYMPHOCYTIC LEUKEMIA DN	http://www.broadinstitute.org/gsea/msigdb/cards/DEURIG_T_CELL_PROLYMPHOCYTIC_LEUKEMIA_DN	300	0.24	0.0645	0.00010071	3.99693
H03A	FUNG IL2 TARGETS WITH STAT5 BINDING SITES	http://www.broadinstitute.org/gsea/msigdb/cards/FUNG_IL2_TARGETS_WITH_STAT5_BINDING_SITES	6	1.78	0.42	1.117e-05	4.95195
H03A	GAURNIER PSMD4 TARGETS	http://www.broadinstitute.org/gsea/msigdb/cards/GAURNIER_PSMD4_TARGETS	67	0.796	0.152	8.1919e-08	7.08662
H03A	GAVIN FOXP3 TARGETS CLUSTER T4	http://www.broadinstitute.org/gsea/msigdb/cards/GAVIN_FOXP3_TARGETS_CLUSTER_T4	91	0.409	0.113	0.00014099	3.85081
H03A	GO ACTIVATION OF IMMUNE RESPONSE	http://www.broadinstitute.org/gsea/msigdb/cards/GO_ACTIVATION_OF_IMMUNE_RESPONSE	377	0.298	0.0585	1.7033e-07	6.76871
H03A	GO ADAPTIVE IMMUNE RESPONSE	http://www.broadinstitute.org/gsea/msigdb/cards/GO_ADAPTIVE_IMMUNE_RESPONSE	245	0.289	0.0762	7.4805e-05	4.12607
H03A	GO ALPHA BETA T CELL ACTIVATION	http://www.broadinstitute.org/gsea/msigdb/cards/GO_ALPHA_BETA_T_CELL_ACTIVATION	50	0.745	0.17	5.6391e-06	5.24879
H03A	GO ALPHA BETA T CELL DIFFERENTIATION	http://www.broadinstitute.org/gsea/msigdb/cards/GO_ALPHA_BETA_T_CELL_DIFFERENTIATION	42	0.738	0.182	2.3902e-05	4.62157
H03A	GO ANTIGEN BINDING	http://www.broadinstitute.org/gsea/msigdb/cards/GO_ANTIGEN_BINDING	79	0.651	0.139	1.4144e-06	5.84943
H03A	GO ANTIGEN PROCESSING AND PRESENTATION OF ENDOGENOUS ANTIGEN	http://www.broadinstitute.org/gsea/msigdb/cards/GO_ANTIGEN_PROCESSING_AND_PRESENTATION_OF_ENDOGENOUS_ANTIGEN	17	1.21	0.285	1.1147e-05	4.95284
H03A	GO ANTIGEN PROCESSING AND PRESENTATION OF ENDOGENOUS PEPTIDE ANTIGEN	http://www.broadinstitute.org/gsea/msigdb/cards/GO_ANTIGEN_PROCESSING_AND_PRESENTATION_OF_ENDOGENOUS_PEPTIDE_ANTIGEN	14	1.37	0.317	8.0461e-06	5.09441
H03A	GO ANTIGEN RECEPTOR MEDIATED SIGNALING PATHWAY	http://www.broadinstitute.org/gsea/msigdb/cards/GO_ANTIGEN_RECEPTOR_MEDIATED_SIGNALING_PATHWAY	164	0.469	0.0865	3.0673e-08	7.51324
H03A	GO B CELL ACTIVATION	http://www.broadinstitute.org/gsea/msigdb/cards/GO_B_CELL_ACTIVATION	127	0.455	0.103	4.7835e-06	5.32025
H03A	GO CCR CHEMOKINE RECEPTOR BINDING	http://www.broadinstitute.org/gsea/msigdb/cards/GO_CCR_CHEMOKINE_RECEPTOR_BINDING	32	0.974	0.258	8.1228e-05	4.09029
H03A	GO CELL ACTIVATION	http://www.broadinstitute.org/gsea/msigdb/cards/GO_CELL_ACTIVATION	544	0.314	0.0501	1.9904e-10	9.70106
H03A	GO CELL ACTIVATION INVOLVED IN IMMUNE RESPONSE	http://www.broadinstitute.org/gsea/msigdb/cards/GO_CELL_ACTIVATION_INVOLVED_IN_IMMUNE_RESPONSE	136	0.434	0.103	1.3883e-05	4.85752
H03A	GO CELLULAR RESPONSE TO CYTOKINE STIMULUS	http://www.broadinstitute.org/gsea/msigdb/cards/GO_CELLULAR_RESPONSE_TO_CYTOKINE_STIMULUS	580	0.285	0.0503	7.4421e-09	8.1283
H03A	GO CELLULAR RESPONSE TO INTERFERON GAMMA	http://www.broadinstitute.org/gsea/msigdb/cards/GO_CELLULAR_RESPONSE_TO_INTERFERON_GAMMA	114	0.738	0.112	2.364e-11	10.6264
H03A	GO CELLULAR RESPONSE TO ORGANIC SUBSTANCE	http://www.broadinstitute.org/gsea/msigdb/cards/GO_CELLULAR_RESPONSE_TO_ORGANIC_SUBSTANCE	1782	0.122	0.0284	8.4789e-06	5.07166
H03A	GO CHEMOKINE MEDIATED SIGNALING PATHWAY	http://www.broadinstitute.org/gsea/msigdb/cards/GO_CHEMOKINE_MEDIATED_SIGNALING_PATHWAY	68	0.75	0.182	1.8615e-05	4.73014
H03A	GO CYTOKINE BINDING	http://www.broadinstitute.org/gsea/msigdb/cards/GO_CYTOKINE_BINDING	87	0.416	0.111	9.6224e-05	4.01672
H03A	GO CYTOKINE MEDIATED SIGNALING PATHWAY	http://www.broadinstitute.org/gsea/msigdb/cards/GO_CYTOKINE_MEDIATED_SIGNALING_PATHWAY	428	0.351	0.0598	2.3329e-09	8.6321
H03A	GO CYTOKINE PRODUCTION	http://www.broadinstitute.org/gsea/msigdb/cards/GO_CYTOKINE_PRODUCTION	117	0.495	0.107	1.7573e-06	5.75515
H03A	GO CYTOKINE RECEPTOR ACTIVITY	http://www.broadinstitute.org/gsea/msigdb/cards/GO_CYTOKINE_RECEPTOR_ACTIVITY	81	0.661	0.133	3.2775e-07	6.48446
H03A	GO CYTOKINE RECEPTOR BINDING	http://www.broadinstitute.org/gsea/msigdb/cards/GO_CYTOKINE_RECEPTOR_BINDING	263	0.271	0.0741	0.00012769	3.89384
H03A	GO DEFENSE RESPONSE	http://www.broadinstitute.org/gsea/msigdb/cards/GO_DEFENSE_RESPONSE	1147	0.199	0.0365	2.4166e-08	7.6168
H03A	GO DENDRITIC CELL DIFFERENTIATION	http://www.broadinstitute.org/gsea/msigdb/cards/GO_DENDRITIC_CELL_DIFFERENTIATION	32	0.721	0.199	0.00014843	3.82848
H03A	GO G PROTEIN COUPLED CHEMOATTRACTANT RECEPTOR ACTIVITY	http://www.broadinstitute.org/gsea/msigdb/cards/GO_G_PROTEIN_COUPLED_CHEMOATTRACTANT_RECEPTOR_ACTIVITY	24	1.06	0.275	5.7629e-05	4.23936
H03A	GO GUANYL NUCLEOTIDE EXCHANGE FACTOR ACTIVITY	http://www.broadinstitute.org/gsea/msigdb/cards/GO_GUANYL_NUCLEOTIDE_EXCHANGE_FACTOR_ACTIVITY	291	0.237	0.0656	0.00015143	3.81979
H03A	GO IMMUNE RESPONSE	http://www.broadinstitute.org/gsea/msigdb/cards/GO_IMMUNE_RESPONSE	1009	0.248	0.0382	4.6214e-11	10.3352
H03A	GO IMMUNE RESPONSE REGULATING CELL SURFACE RECEPTOR SIGNALING PATHWAY	http://www.broadinstitute.org/gsea/msigdb/cards/GO_IMMUNE_RESPONSE_REGULATING_CELL_SURFACE_RECEPTOR_SIGNALING_PATHWAY	279	0.309	0.0666	1.7023e-06	5.76896
H03A	GO IMMUNE SYSTEM DEVELOPMENT	http://www.broadinstitute.org/gsea/msigdb/cards/GO_IMMUNE_SYSTEM_DEVELOPMENT	563	0.286	0.0477	1.0729e-09	8.96944
H03A	GO IMMUNE SYSTEM PROCESS	http://www.broadinstitute.org/gsea/msigdb/cards/GO_IMMUNE_SYSTEM_PROCESS	1857	0.204	0.0279	1.3904e-13	12.8569
H03A	GO INNATE IMMUNE RESPONSE	http://www.broadinstitute.org/gsea/msigdb/cards/GO_INNATE_IMMUNE_RESPONSE	557	0.231	0.0518	4.1852e-06	5.37828
H03A	GO INTERFERON GAMMA MEDIATED SIGNALING PATHWAY	http://www.broadinstitute.org/gsea/msigdb/cards/GO_INTERFERON_GAMMA_MEDIATED_SIGNALING_PATHWAY	65	0.956	0.142	8.8696e-12	11.0521
H03A	GO INTRACELLULAR SIGNAL TRANSDUCTION	http://www.broadinstitute.org/gsea/msigdb/cards/GO_INTRACELLULAR_SIGNAL_TRANSDUCTION	1498	0.134	0.0302	4.8633e-06	5.31307
H03A	GO LAMELLIPODIUM ASSEMBLY	http://www.broadinstitute.org/gsea/msigdb/cards/GO_LAMELLIPODIUM_ASSEMBLY	28	0.845	0.217	4.8468e-05	4.31454
H03A	GO LEUKOCYTE ACTIVATION	http://www.broadinstitute.org/gsea/msigdb/cards/GO_LEUKOCYTE_ACTIVATION	397	0.424	0.0593	4.4042e-13	12.3561
H03A	GO LEUKOCYTE CELL CELL ADHESION	http://www.broadinstitute.org/gsea/msigdb/cards/GO_LEUKOCYTE_CELL_CELL_ADHESION	247	0.361	0.0756	8.7548e-07	6.05775
H03A	GO LEUKOCYTE CHEMOTAXIS	http://www.broadinstitute.org/gsea/msigdb/cards/GO_LEUKOCYTE_CHEMOTAXIS	113	0.481	0.119	2.5734e-05	4.58949
H03A	GO LEUKOCYTE DIFFERENTIATION	http://www.broadinstitute.org/gsea/msigdb/cards/GO_LEUKOCYTE_DIFFERENTIATION	281	0.406	0.0699	3.2836e-09	8.48365
H03A	GO LEUKOCYTE MIGRATION	http://www.broadinstitute.org/gsea/msigdb/cards/GO_LEUKOCYTE_MIGRATION	252	0.296	0.0723	2.0716e-05	4.68369
H03A	GO LUMENAL SIDE OF MEMBRANE	http://www.broadinstitute.org/gsea/msigdb/cards/GO_LUMENAL_SIDE_OF_MEMBRANE	29	1.3	0.227	4.5227e-09	8.3446
H03A	GO LYMPHOCYTE ACTIVATION	http://www.broadinstitute.org/gsea/msigdb/cards/GO_LYMPHOCYTE_ACTIVATION	327	0.415	0.0655	1.1665e-10	9.93312
H03A	GO LYMPHOCYTE COSTIMULATION	http://www.broadinstitute.org/gsea/msigdb/cards/GO_LYMPHOCYTE_COSTIMULATION	69	0.682	0.134	1.9399e-07	6.71222
H03A	GO LYMPHOCYTE DIFFERENTIATION	http://www.broadinstitute.org/gsea/msigdb/cards/GO_LYMPHOCYTE_DIFFERENTIATION	202	0.5	0.0836	1.144e-09	8.94157
H03A	GO LYMPHOCYTE MIGRATION	http://www.broadinstitute.org/gsea/msigdb/cards/GO_LYMPHOCYTE_MIGRATION	45	0.685	0.188	0.00013568	3.86748
H03A	GO MHC CLASS I PROTEIN COMPLEX	http://www.broadinstitute.org/gsea/msigdb/cards/GO_MHC_CLASS_I_PROTEIN_COMPLEX	10	1.39	0.378	0.00011569	3.9367
H03A	GO MHC CLASS II PROTEIN COMPLEX	http://www.broadinstitute.org/gsea/msigdb/cards/GO_MHC_CLASS_II_PROTEIN_COMPLEX	14	3.58	0.428	3.4717e-17	16.4595
H03A	GO MHC CLASS II RECEPTOR ACTIVITY	http://www.broadinstitute.org/gsea/msigdb/cards/GO_MHC_CLASS_II_RECEPTOR_ACTIVITY	10	2.2	0.437	2.3287e-07	6.63289
H03A	GO MHC PROTEIN COMPLEX	http://www.broadinstitute.org/gsea/msigdb/cards/GO_MHC_PROTEIN_COMPLEX	24	2.35	0.283	6.1328e-17	16.2123
H03A	GO MYELOID CELL ACTIVATION INVOLVED IN IMMUNE RESPONSE	http://www.broadinstitute.org/gsea/msigdb/cards/GO_MYELOID_CELL_ACTIVATION_INVOLVED_IN_IMMUNE_RESPONSE	40	0.732	0.171	9.3959e-06	5.02706
H03A	GO MYELOID LEUKOCYTE ACTIVATION	http://www.broadinstitute.org/gsea/msigdb/cards/GO_MYELOID_LEUKOCYTE_ACTIVATION	95	0.604	0.117	1.1537e-07	6.93791
H03A	GO MYELOID LEUKOCYTE MIGRATION	http://www.broadinstitute.org/gsea/msigdb/cards/GO_MYELOID_LEUKOCYTE_MIGRATION	96	0.52	0.13	2.9945e-05	4.52368
H03A	GO NEGATIVE REGULATION OF CELL KILLING	http://www.broadinstitute.org/gsea/msigdb/cards/GO_NEGATIVE_REGULATION_OF_CELL_KILLING	18	1.35	0.293	2.233e-06	5.65111
H03A	GO NEGATIVE REGULATION OF NATURAL KILLER CELL MEDIATED CYTOTOXICITY	http://www.broadinstitute.org/gsea/msigdb/cards/GO_NEGATIVE_REGULATION_OF_NATURAL_KILLER_CELL_MEDIATED_CYTOTOXICITY	12	1.58	0.374	1.1913e-05	4.92398
H03A	GO NEGATIVE REGULATION OF NATURAL KILLER CELL MEDIATED IMMUNITY	http://www.broadinstitute.org/gsea/msigdb/cards/GO_NEGATIVE_REGULATION_OF_NATURAL_KILLER_CELL_MEDIATED_IMMUNITY	12	1.58	0.374	1.1913e-05	4.92398
H03A	GO PEPTIDE ANTIGEN BINDING	http://www.broadinstitute.org/gsea/msigdb/cards/GO_PEPTIDE_ANTIGEN_BINDING	26	1.19	0.237	2.4185e-07	6.61645
H03A	GO POSITIVE REGULATION OF ADAPTIVE IMMUNE RESPONSE	http://www.broadinstitute.org/gsea/msigdb/cards/GO_POSITIVE_REGULATION_OF_ADAPTIVE_IMMUNE_RESPONSE	71	0.655	0.129	2.055e-07	6.68719
H03A	GO POSITIVE REGULATION OF ALPHA BETA T CELL ACTIVATION	http://www.broadinstitute.org/gsea/msigdb/cards/GO_POSITIVE_REGULATION_OF_ALPHA_BETA_T_CELL_ACTIVATION	48	0.588	0.154	6.8324e-05	4.16543
H03A	GO POSITIVE REGULATION OF B CELL ACTIVATION	http://www.broadinstitute.org/gsea/msigdb/cards/GO_POSITIVE_REGULATION_OF_B_CELL_ACTIVATION	63	0.616	0.146	1.3161e-05	4.88071
H03A	GO POSITIVE REGULATION OF B CELL PROLIFERATION	http://www.broadinstitute.org/gsea/msigdb/cards/GO_POSITIVE_REGULATION_OF_B_CELL_PROLIFERATION	36	0.687	0.19	0.00015044	3.82264
H03A	GO POSITIVE REGULATION OF CD4 POSITIVE ALPHA BETA T CELL ACTIVATION	http://www.broadinstitute.org/gsea/msigdb/cards/GO_POSITIVE_REGULATION_OF_CD4_POSITIVE_ALPHA_BETA_T_CELL_ACTIVATION	25	0.89	0.216	1.9441e-05	4.71128
H03A	GO POSITIVE REGULATION OF CELL ACTIVATION	http://www.broadinstitute.org/gsea/msigdb/cards/GO_POSITIVE_REGULATION_OF_CELL_ACTIVATION	276	0.51	0.0655	3.5828e-15	14.4458
H03A	GO POSITIVE REGULATION OF CELL ADHESION	http://www.broadinstitute.org/gsea/msigdb/cards/GO_POSITIVE_REGULATION_OF_CELL_ADHESION	360	0.412	0.0595	2.1943e-12	11.6587
H03A	GO POSITIVE REGULATION OF CELL CELL ADHESION	http://www.broadinstitute.org/gsea/msigdb/cards/GO_POSITIVE_REGULATION_OF_CELL_CELL_ADHESION	231	0.495	0.072	3.2721e-12	11.4852
H03A	GO POSITIVE REGULATION OF CELL COMMUNICATION	http://www.broadinstitute.org/gsea/msigdb/cards/GO_POSITIVE_REGULATION_OF_CELL_COMMUNICATION	1473	0.123	0.0299	2.1213e-05	4.6734
H03A	GO POSITIVE REGULATION OF CELL KILLING	http://www.broadinstitute.org/gsea/msigdb/cards/GO_POSITIVE_REGULATION_OF_CELL_KILLING	38	0.654	0.175	9.718e-05	4.01242
H03A	GO POSITIVE REGULATION OF CELL PROLIFERATION	http://www.broadinstitute.org/gsea/msigdb/cards/GO_POSITIVE_REGULATION_OF_CELL_PROLIFERATION	780	0.185	0.0419	4.8581e-06	5.31353
H03A	GO POSITIVE REGULATION OF CYTOKINE BIOSYNTHETIC PROCESS	http://www.broadinstitute.org/gsea/msigdb/cards/GO_POSITIVE_REGULATION_OF_CYTOKINE_BIOSYNTHETIC_PROCESS	56	0.559	0.151	0.00011262	3.94838
H03A	GO POSITIVE REGULATION OF CYTOKINE PRODUCTION	http://www.broadinstitute.org/gsea/msigdb/cards/GO_POSITIVE_REGULATION_OF_CYTOKINE_PRODUCTION	358	0.275	0.0569	7.0227e-07	6.1535
H03A	GO POSITIVE REGULATION OF HEMOPOIESIS	http://www.broadinstitute.org/gsea/msigdb/cards/GO_POSITIVE_REGULATION_OF_HEMOPOIESIS	153	0.379	0.0912	1.6413e-05	4.78481
H03A	GO POSITIVE REGULATION OF IMMUNE EFFECTOR PROCESS	http://www.broadinstitute.org/gsea/msigdb/cards/GO_POSITIVE_REGULATION_OF_IMMUNE_EFFECTOR_PROCESS	148	0.432	0.0913	1.1167e-06	5.95206
H03A	GO POSITIVE REGULATION OF IMMUNE RESPONSE	http://www.broadinstitute.org/gsea/msigdb/cards/GO_POSITIVE_REGULATION_OF_IMMUNE_RESPONSE	508	0.343	0.0506	6.274e-12	11.2025
H03A	GO POSITIVE REGULATION OF IMMUNE SYSTEM PROCESS	http://www.broadinstitute.org/gsea/msigdb/cards/GO_POSITIVE_REGULATION_OF_IMMUNE_SYSTEM_PROCESS	800	0.304	0.0402	2.4457e-14	13.6116
H03A	GO POSITIVE REGULATION OF INTERFERON GAMMA PRODUCTION	http://www.broadinstitute.org/gsea/msigdb/cards/GO_POSITIVE_REGULATION_OF_INTERFERON_GAMMA_PRODUCTION	62	0.826	0.138	1.1973e-09	8.9218
H03A	GO POSITIVE REGULATION OF INTERLEUKIN 17 PRODUCTION	http://www.broadinstitute.org/gsea/msigdb/cards/GO_POSITIVE_REGULATION_OF_INTERLEUKIN_17_PRODUCTION	13	1.31	0.314	1.4509e-05	4.83836
H03A	GO POSITIVE REGULATION OF INTRACELLULAR SIGNAL TRANSDUCTION	http://www.broadinstitute.org/gsea/msigdb/cards/GO_POSITIVE_REGULATION_OF_INTRACELLULAR_SIGNAL_TRANSDUCTION	841	0.151	0.0393	6.4274e-05	4.19196
H03A	GO POSITIVE REGULATION OF LEUKOCYTE DIFFERENTIATION	http://www.broadinstitute.org/gsea/msigdb/cards/GO_POSITIVE_REGULATION_OF_LEUKOCYTE_DIFFERENTIATION	123	0.436	0.0996	6.0335e-06	5.21943
H03A	GO POSITIVE REGULATION OF LEUKOCYTE MEDIATED IMMUNITY	http://www.broadinstitute.org/gsea/msigdb/cards/GO_POSITIVE_REGULATION_OF_LEUKOCYTE_MEDIATED_IMMUNITY	81	0.582	0.12	6.0362e-07	6.21924
H03A	GO POSITIVE REGULATION OF LEUKOCYTE PROLIFERATION	http://www.broadinstitute.org/gsea/msigdb/cards/GO_POSITIVE_REGULATION_OF_LEUKOCYTE_PROLIFERATION	131	0.551	0.0925	1.3734e-09	8.8622
H03A	GO POSITIVE REGULATION OF LYMPHOCYTE DIFFERENTIATION	http://www.broadinstitute.org/gsea/msigdb/cards/GO_POSITIVE_REGULATION_OF_LYMPHOCYTE_DIFFERENTIATION	74	0.649	0.127	1.6767e-07	6.77554
H03A	GO POSITIVE REGULATION OF LYMPHOCYTE MEDIATED IMMUNITY	http://www.broadinstitute.org/gsea/msigdb/cards/GO_POSITIVE_REGULATION_OF_LYMPHOCYTE_MEDIATED_IMMUNITY	66	0.66	0.135	4.8166e-07	6.31726
H03A	GO POSITIVE REGULATION OF NATURAL KILLER CELL ACTIVATION	http://www.broadinstitute.org/gsea/msigdb/cards/GO_POSITIVE_REGULATION_OF_NATURAL_KILLER_CELL_ACTIVATION	18	1.23	0.243	2.3716e-07	6.62496
H03A	GO POSITIVE REGULATION OF RESPONSE TO STIMULUS	http://www.broadinstitute.org/gsea/msigdb/cards/GO_POSITIVE_REGULATION_OF_RESPONSE_TO_STIMULUS	1823	0.159	0.0275	3.9698e-09	8.40123
H03A	GO POSITIVE REGULATION OF T CELL DIFFERENTIATION IN THYMUS	http://www.broadinstitute.org/gsea/msigdb/cards/GO_POSITIVE_REGULATION_OF_T_CELL_DIFFERENTIATION_IN_THYMUS	11	1.29	0.322	3.0669e-05	4.5133
H03A	GO POSITIVE REGULATION OF T CELL PROLIFERATION	http://www.broadinstitute.org/gsea/msigdb/cards/GO_POSITIVE_REGULATION_OF_T_CELL_PROLIFERATION	90	0.56	0.109	1.4353e-07	6.84306
H03A	GO POSITIVE REGULATION OF THYMOCYTE AGGREGATION	http://www.broadinstitute.org/gsea/msigdb/cards/GO_POSITIVE_REGULATION_OF_THYMOCYTE_AGGREGATION	11	1.29	0.322	3.0669e-05	4.5133
H03A	GO POSITIVE REGULATION OF TUMOR NECROSIS FACTOR SUPERFAMILY CYTOKINE PRODUCTION	http://www.broadinstitute.org/gsea/msigdb/cards/GO_POSITIVE_REGULATION_OF_TUMOR_NECROSIS_FACTOR_SUPERFAMILY_CYTOKINE_PRODUCTION	56	0.702	0.154	2.4953e-06	5.60288
H03A	GO POSITIVE T CELL SELECTION	http://www.broadinstitute.org/gsea/msigdb/cards/GO_POSITIVE_T_CELL_SELECTION	20	1.02	0.238	1.0133e-05	4.99426
H03A	GO RAC GUANYL NUCLEOTIDE EXCHANGE FACTOR ACTIVITY	http://www.broadinstitute.org/gsea/msigdb/cards/GO_RAC_GUANYL_NUCLEOTIDE_EXCHANGE_FACTOR_ACTIVITY	13	1.5	0.304	4.4421e-07	6.35241
H03A	GO REGULATION OF ACTIVATED T CELL PROLIFERATION	http://www.broadinstitute.org/gsea/msigdb/cards/GO_REGULATION_OF_ACTIVATED_T_CELL_PROLIFERATION	38	0.647	0.163	3.6873e-05	4.43329
H03A	GO REGULATION OF ADAPTIVE IMMUNE RESPONSE	http://www.broadinstitute.org/gsea/msigdb/cards/GO_REGULATION_OF_ADAPTIVE_IMMUNE_RESPONSE	119	0.492	0.101	5.1858e-07	6.28518
H03A	GO REGULATION OF ALPHA BETA T CELL ACTIVATION	http://www.broadinstitute.org/gsea/msigdb/cards/GO_REGULATION_OF_ALPHA_BETA_T_CELL_ACTIVATION	65	0.605	0.134	3.2284e-06	5.49101
H03A	GO REGULATION OF B CELL ACTIVATION	http://www.broadinstitute.org/gsea/msigdb/cards/GO_REGULATION_OF_B_CELL_ACTIVATION	97	0.582	0.117	3.1839e-07	6.49704
H03A	GO REGULATION OF B CELL PROLIFERATION	http://www.broadinstitute.org/gsea/msigdb/cards/GO_REGULATION_OF_B_CELL_PROLIFERATION	53	0.69	0.154	3.8904e-06	5.41001
H03A	GO REGULATION OF CD4 POSITIVE ALPHA BETA T CELL ACTIVATION	http://www.broadinstitute.org/gsea/msigdb/cards/GO_REGULATION_OF_CD4_POSITIVE_ALPHA_BETA_T_CELL_ACTIVATION	36	0.975	0.181	3.7243e-08	7.42896
H03A	GO REGULATION OF CELL ACTIVATION	http://www.broadinstitute.org/gsea/msigdb/cards/GO_REGULATION_OF_CELL_ACTIVATION	448	0.398	0.053	2.9304e-14	13.5331
H03A	GO REGULATION OF CELL ADHESION	http://www.broadinstitute.org/gsea/msigdb/cards/GO_REGULATION_OF_CELL_ADHESION	607	0.298	0.0467	9.0912e-11	10.0414
H03A	GO REGULATION OF CELL CELL ADHESION	http://www.broadinstitute.org/gsea/msigdb/cards/GO_REGULATION_OF_CELL_CELL_ADHESION	368	0.386	0.058	1.5835e-11	10.8004
H03A	GO REGULATION OF CELL KILLING	http://www.broadinstitute.org/gsea/msigdb/cards/GO_REGULATION_OF_CELL_KILLING	62	0.764	0.141	2.9129e-08	7.53567
H03A	GO REGULATION OF CELL PROLIFERATION	http://www.broadinstitute.org/gsea/msigdb/cards/GO_REGULATION_OF_CELL_PROLIFERATION	1433	0.142	0.0311	2.5845e-06	5.58762
H03A	GO REGULATION OF CHRONIC INFLAMMATORY RESPONSE	http://www.broadinstitute.org/gsea/msigdb/cards/GO_REGULATION_OF_CHRONIC_INFLAMMATORY_RESPONSE	10	1.66	0.342	6.1839e-07	6.20874
H03A	GO REGULATION OF CYTOKINE PRODUCTION	http://www.broadinstitute.org/gsea/msigdb/cards/GO_REGULATION_OF_CYTOKINE_PRODUCTION	540	0.202	0.047	8.6761e-06	5.06168
H03A	GO REGULATION OF DEFENSE RESPONSE	http://www.broadinstitute.org/gsea/msigdb/cards/GO_REGULATION_OF_DEFENSE_RESPONSE	731	0.19	0.043	4.9313e-06	5.30704
H03A	GO REGULATION OF GRANULOCYTE MACROPHAGE COLONY STIMULATING FACTOR PRODUCTION	http://www.broadinstitute.org/gsea/msigdb/cards/GO_REGULATION_OF_GRANULOCYTE_MACROPHAGE_COLONY_STIMULATING_FACTOR_PRODUCTION	15	1.08	0.269	2.8138e-05	4.55071
H03A	GO REGULATION OF HEMOPOIESIS	http://www.broadinstitute.org/gsea/msigdb/cards/GO_REGULATION_OF_HEMOPOIESIS	303	0.299	0.0661	3.048e-06	5.51599
H03A	GO REGULATION OF HOMOTYPIC CELL CELL ADHESION	http://www.broadinstitute.org/gsea/msigdb/cards/GO_REGULATION_OF_HOMOTYPIC_CELL_CELL_ADHESION	295	0.474	0.0648	1.3288e-13	12.8765
H03A	GO REGULATION OF IMMUNE EFFECTOR PROCESS	http://www.broadinstitute.org/gsea/msigdb/cards/GO_REGULATION_OF_IMMUNE_EFFECTOR_PROCESS	409	0.319	0.0561	6.3704e-09	8.19583
H03A	GO REGULATION OF IMMUNE RESPONSE	http://www.broadinstitute.org/gsea/msigdb/cards/GO_REGULATION_OF_IMMUNE_RESPONSE	788	0.301	0.041	1.1033e-13	12.9573
H03A	GO REGULATION OF IMMUNE SYSTEM PROCESS	http://www.broadinstitute.org/gsea/msigdb/cards/GO_REGULATION_OF_IMMUNE_SYSTEM_PROCESS	1319	0.239	0.0323	7.3712e-14	13.1325
H03A	GO REGULATION OF INNATE IMMUNE RESPONSE	http://www.broadinstitute.org/gsea/msigdb/cards/GO_REGULATION_OF_INNATE_IMMUNE_RESPONSE	342	0.223	0.0616	0.00014473	3.83944
H03A	GO REGULATION OF INTERFERON GAMMA PRODUCTION	http://www.broadinstitute.org/gsea/msigdb/cards/GO_REGULATION_OF_INTERFERON_GAMMA_PRODUCTION	91	0.574	0.112	1.4974e-07	6.82466
H03A	GO REGULATION OF INTERFERON GAMMA SECRETION	http://www.broadinstitute.org/gsea/msigdb/cards/GO_REGULATION_OF_INTERFERON_GAMMA_SECRETION	11	1.17	0.315	0.0001065	3.97265
H03A	GO REGULATION OF INTERLEUKIN 10 PRODUCTION	http://www.broadinstitute.org/gsea/msigdb/cards/GO_REGULATION_OF_INTERLEUKIN_10_PRODUCTION	41	0.671	0.171	4.3906e-05	4.35748
H03A	GO REGULATION OF INTERLEUKIN 17 PRODUCTION	http://www.broadinstitute.org/gsea/msigdb/cards/GO_REGULATION_OF_INTERLEUKIN_17_PRODUCTION	21	1.2	0.265	2.7637e-06	5.55851
H03A	GO REGULATION OF INTERLEUKIN 4 PRODUCTION	http://www.broadinstitute.org/gsea/msigdb/cards/GO_REGULATION_OF_INTERLEUKIN_4_PRODUCTION	26	0.926	0.216	9.2783e-06	5.03253
H03A	GO REGULATION OF LEUKOCYTE DIFFERENTIATION	http://www.broadinstitute.org/gsea/msigdb/cards/GO_REGULATION_OF_LEUKOCYTE_DIFFERENTIATION	223	0.376	0.0755	3.1671e-07	6.49934
H03A	GO REGULATION OF LEUKOCYTE MEDIATED CYTOTOXICITY	http://www.broadinstitute.org/gsea/msigdb/cards/GO_REGULATION_OF_LEUKOCYTE_MEDIATED_CYTOTOXICITY	52	0.78	0.153	1.7484e-07	6.75736
H03A	GO REGULATION OF LEUKOCYTE MEDIATED IMMUNITY	http://www.broadinstitute.org/gsea/msigdb/cards/GO_REGULATION_OF_LEUKOCYTE_MEDIATED_IMMUNITY	149	0.486	0.0903	3.7696e-08	7.4237
H03A	GO REGULATION OF LEUKOCYTE PROLIFERATION	http://www.broadinstitute.org/gsea/msigdb/cards/GO_REGULATION_OF_LEUKOCYTE_PROLIFERATION	198	0.481	0.0762	1.3714e-10	9.86284
H03A	GO REGULATION OF LYMPHOCYTE DIFFERENTIATION	http://www.broadinstitute.org/gsea/msigdb/cards/GO_REGULATION_OF_LYMPHOCYTE_DIFFERENTIATION	126	0.611	0.1	5.4397e-10	9.26443
H03A	GO REGULATION OF LYMPHOCYTE MEDIATED IMMUNITY	http://www.broadinstitute.org/gsea/msigdb/cards/GO_REGULATION_OF_LYMPHOCYTE_MEDIATED_IMMUNITY	109	0.557	0.106	6.5082e-08	7.18654
H03A	GO REGULATION OF NATURAL KILLER CELL ACTIVATION	http://www.broadinstitute.org/gsea/msigdb/cards/GO_REGULATION_OF_NATURAL_KILLER_CELL_ACTIVATION	27	0.766	0.191	3.0566e-05	4.51476
H03A	GO REGULATION OF NATURAL KILLER CELL MEDIATED IMMUNITY	http://www.broadinstitute.org/gsea/msigdb/cards/GO_REGULATION_OF_NATURAL_KILLER_CELL_MEDIATED_IMMUNITY	34	1.05	0.208	2.259e-07	6.64608
H03A	GO REGULATION OF RESPONSE TO INTERFERON GAMMA	http://www.broadinstitute.org/gsea/msigdb/cards/GO_REGULATION_OF_RESPONSE_TO_INTERFERON_GAMMA	22	0.853	0.233	0.00012874	3.89029
H03A	GO REGULATION OF RESPONSE TO STRESS	http://www.broadinstitute.org/gsea/msigdb/cards/GO_REGULATION_OF_RESPONSE_TO_STRESS	1418	0.161	0.0311	1.1142e-07	6.95304
H03A	GO REGULATION OF T CELL DIFFERENTIATION	http://www.broadinstitute.org/gsea/msigdb/cards/GO_REGULATION_OF_T_CELL_DIFFERENTIATION	104	0.742	0.109	6.1934e-12	11.2081
H03A	GO REGULATION OF T CELL DIFFERENTIATION IN THYMUS	http://www.broadinstitute.org/gsea/msigdb/cards/GO_REGULATION_OF_T_CELL_DIFFERENTIATION_IN_THYMUS	25	1	0.222	3.1941e-06	5.49565
H03A	GO REGULATION OF T CELL PROLIFERATION	http://www.broadinstitute.org/gsea/msigdb/cards/GO_REGULATION_OF_T_CELL_PROLIFERATION	140	0.491	0.0893	1.9254e-08	7.71548
H03A	GO REGULATION OF T HELPER CELL DIFFERENTIATION	http://www.broadinstitute.org/gsea/msigdb/cards/GO_REGULATION_OF_T_HELPER_CELL_DIFFERENTIATION	25	0.932	0.227	1.9638e-05	4.7069
H03A	GO REGULATION OF THYMOCYTE AGGREGATION	http://www.broadinstitute.org/gsea/msigdb/cards/GO_REGULATION_OF_THYMOCYTE_AGGREGATION	25	1	0.222	3.1941e-06	5.49565
H03A	GO REGULATORY REGION NUCLEIC ACID BINDING	http://www.broadinstitute.org/gsea/msigdb/cards/GO_REGULATORY_REGION_NUCLEIC_ACID_BINDING	783	0.163	0.0428	7.0619e-05	4.15108
H03A	GO RESPONSE TO BACTERIUM	http://www.broadinstitute.org/gsea/msigdb/cards/GO_RESPONSE_TO_BACTERIUM	482	0.253	0.0544	1.6104e-06	5.79307
H03A	GO RESPONSE TO BIOTIC STIMULUS	http://www.broadinstitute.org/gsea/msigdb/cards/GO_RESPONSE_TO_BIOTIC_STIMULUS	832	0.175	0.0423	1.7081e-05	4.76749
H03A	GO RESPONSE TO CYTOKINE	http://www.broadinstitute.org/gsea/msigdb/cards/GO_RESPONSE_TO_CYTOKINE	682	0.283	0.0461	4.3378e-10	9.36273
H03A	GO RESPONSE TO INTERFERON GAMMA	http://www.broadinstitute.org/gsea/msigdb/cards/GO_RESPONSE_TO_INTERFERON_GAMMA	135	0.689	0.103	1.1567e-11	10.9368
H03A	GO RESPONSE TO MOLECULE OF BACTERIAL ORIGIN	http://www.broadinstitute.org/gsea/msigdb/cards/GO_RESPONSE_TO_MOLECULE_OF_BACTERIAL_ORIGIN	314	0.243	0.0653	0.0001014	3.99396
H03A	GO RESPONSE TO TYPE I INTERFERON	http://www.broadinstitute.org/gsea/msigdb/cards/GO_RESPONSE_TO_TYPE_I_INTERFERON	67	0.703	0.162	7.1894e-06	5.14331
H03A	GO SIDE OF MEMBRANE	http://www.broadinstitute.org/gsea/msigdb/cards/GO_SIDE_OF_MEMBRANE	387	0.241	0.0583	1.8412e-05	4.7349
H03A	GO T CELL DIFFERENTIATION	http://www.broadinstitute.org/gsea/msigdb/cards/GO_T_CELL_DIFFERENTIATION	119	0.62	0.107	4.0836e-09	8.38896
H03A	GO T CELL RECEPTOR SIGNALING PATHWAY	http://www.broadinstitute.org/gsea/msigdb/cards/GO_T_CELL_RECEPTOR_SIGNALING_PATHWAY	135	0.41	0.0944	7.2689e-06	5.13853
H03A	GO T CELL SELECTION	http://www.broadinstitute.org/gsea/msigdb/cards/GO_T_CELL_SELECTION	35	0.864	0.196	5.5055e-06	5.2592
H03A	HAHTOLA CTCL PATHOGENESIS	http://www.broadinstitute.org/gsea/msigdb/cards/HAHTOLA_CTCL_PATHOGENESIS	16	1.07	0.261	2.0578e-05	4.6866
H03A	HAHTOLA SEZARY SYNDROM DN	http://www.broadinstitute.org/gsea/msigdb/cards/HAHTOLA_SEZARY_SYNDROM_DN	39	0.781	0.183	1.006e-05	4.9974
H03A	HERNANDEZ ABERRANT MITOSIS BY DOCETACEL 4NM UP	http://www.broadinstitute.org/gsea/msigdb/cards/HERNANDEZ_ABERRANT_MITOSIS_BY_DOCETACEL_4NM_UP	20	0.909	0.24	7.4191e-05	4.12965
H03A	IZADPANAH STEM CELL ADIPOSE VS BONE UP	http://www.broadinstitute.org/gsea/msigdb/cards/IZADPANAH_STEM_CELL_ADIPOSE_VS_BONE_UP	124	0.375	0.102	0.00012134	3.916
H03A	JAATINEN HEMATOPOIETIC STEM CELL DN	http://www.broadinstitute.org/gsea/msigdb/cards/JAATINEN_HEMATOPOIETIC_STEM_CELL_DN	215	0.273	0.0726	8.6209e-05	4.06445
H03A	KEGG ALLOGRAFT REJECTION	http://www.broadinstitute.org/gsea/msigdb/cards/KEGG_ALLOGRAFT_REJECTION	34	1.85	0.215	5.2369e-18	17.2809
H03A	KEGG ANTIGEN PROCESSING AND PRESENTATION	http://www.broadinstitute.org/gsea/msigdb/cards/KEGG_ANTIGEN_PROCESSING_AND_PRESENTATION	81	0.836	0.145	3.9604e-09	8.40226
H03A	KEGG ASTHMA	http://www.broadinstitute.org/gsea/msigdb/cards/KEGG_ASTHMA	27	1.34	0.278	7.5886e-07	6.11984
H03A	KEGG AUTOIMMUNE THYROID DISEASE	http://www.broadinstitute.org/gsea/msigdb/cards/KEGG_AUTOIMMUNE_THYROID_DISEASE	49	1.98	0.195	1.7898e-24	23.7472
H03A	KEGG CELL ADHESION MOLECULES CAMS	http://www.broadinstitute.org/gsea/msigdb/cards/KEGG_CELL_ADHESION_MOLECULES_CAMS	125	0.555	0.101	1.8509e-08	7.73262
H03A	KEGG CYTOKINE CYTOKINE RECEPTOR INTERACTION	http://www.broadinstitute.org/gsea/msigdb/cards/KEGG_CYTOKINE_CYTOKINE_RECEPTOR_INTERACTION	250	0.505	0.0814	2.7958e-10	9.55349
H03A	KEGG GRAFT VERSUS HOST DISEASE	http://www.broadinstitute.org/gsea/msigdb/cards/KEGG_GRAFT_VERSUS_HOST_DISEASE	37	1.28	0.195	3.0717e-11	10.5126
H03A	KEGG INTESTINAL IMMUNE NETWORK FOR IGA PRODUCTION	http://www.broadinstitute.org/gsea/msigdb/cards/KEGG_INTESTINAL_IMMUNE_NETWORK_FOR_IGA_PRODUCTION	45	1.18	0.182	4.3875e-11	10.3578
H03A	KEGG JAK STAT SIGNALING PATHWAY	http://www.broadinstitute.org/gsea/msigdb/cards/KEGG_JAK_STAT_SIGNALING_PATHWAY	147	0.513	0.0995	1.2794e-07	6.89299
H03A	KEGG LEISHMANIA INFECTION	http://www.broadinstitute.org/gsea/msigdb/cards/KEGG_LEISHMANIA_INFECTION	67	0.737	0.147	2.8334e-07	6.54769
H03A	KEGG NATURAL KILLER CELL MEDIATED CYTOTOXICITY	http://www.broadinstitute.org/gsea/msigdb/cards/KEGG_NATURAL_KILLER_CELL_MEDIATED_CYTOTOXICITY	130	0.39	0.102	6.8361e-05	4.16519
H03A	KEGG SYSTEMIC LUPUS ERYTHEMATOSUS	http://www.broadinstitute.org/gsea/msigdb/cards/KEGG_SYSTEMIC_LUPUS_ERYTHEMATOSUS	126	0.617	0.139	4.6907e-06	5.32876
H03A	KEGG T CELL RECEPTOR SIGNALING PATHWAY	http://www.broadinstitute.org/gsea/msigdb/cards/KEGG_T_CELL_RECEPTOR_SIGNALING_PATHWAY	105	0.549	0.105	9.8104e-08	7.00831
H03A	KEGG TYPE I DIABETES MELLITUS	http://www.broadinstitute.org/gsea/msigdb/cards/KEGG_TYPE_I_DIABETES_MELLITUS	41	1.33	0.179	6.2402e-14	13.2048
H03A	KEGG VIRAL MYOCARDITIS	http://www.broadinstitute.org/gsea/msigdb/cards/KEGG_VIRAL_MYOCARDITIS	66	0.794	0.153	1.0752e-07	6.96851
H03A	KIM LRRC3B TARGETS	http://www.broadinstitute.org/gsea/msigdb/cards/KIM_LRRC3B_TARGETS	30	1.04	0.221	1.2418e-06	5.90595
H03A	KUROZUMI RESPONSE TO ONCOCYTIC VIRUS	http://www.broadinstitute.org/gsea/msigdb/cards/KUROZUMI_RESPONSE_TO_ONCOCYTIC_VIRUS	40	0.878	0.184	9.5035e-07	6.02212
H03A	LEE DIFFERENTIATING T LYMPHOCYTE	http://www.broadinstitute.org/gsea/msigdb/cards/LEE_DIFFERENTIATING_T_LYMPHOCYTE	181	0.387	0.0802	7.0099e-07	6.15429
H03A	LEE EARLY T LYMPHOCYTE DN	http://www.broadinstitute.org/gsea/msigdb/cards/LEE_EARLY_T_LYMPHOCYTE_DN	53	0.594	0.145	2.1155e-05	4.67459
H03A	LINDSTEDT DENDRITIC CELL MATURATION B	http://www.broadinstitute.org/gsea/msigdb/cards/LINDSTEDT_DENDRITIC_CELL_MATURATION_B	52	0.638	0.152	1.3055e-05	4.88422
H03A	LU IL4 SIGNALING	http://www.broadinstitute.org/gsea/msigdb/cards/LU_IL4_SIGNALING	92	0.44	0.111	3.9109e-05	4.40772
H03A	MOREIRA RESPONSE TO TSA DN	http://www.broadinstitute.org/gsea/msigdb/cards/MOREIRA_RESPONSE_TO_TSA_DN	18	0.932	0.255	0.00012671	3.89719
H03A	MOTAMED RESPONSE TO ANDROGEN DN	http://www.broadinstitute.org/gsea/msigdb/cards/MOTAMED_RESPONSE_TO_ANDROGEN_DN	6	1.95	0.522	9.5746e-05	4.01888
H03A	ONO AML1 TARGETS DN	http://www.broadinstitute.org/gsea/msigdb/cards/ONO_AML1_TARGETS_DN	40	0.699	0.191	0.00012664	3.89743
H03A	PID CD8 TCR DOWNSTREAM PATHWAY	http://www.broadinstitute.org/gsea/msigdb/cards/PID_CD8_TCR_DOWNSTREAM_PATHWAY	63	0.651	0.151	8.7829e-06	5.05636
H03A	PID CD8 TCR PATHWAY	http://www.broadinstitute.org/gsea/msigdb/cards/PID_CD8_TCR_PATHWAY	52	0.554	0.148	9.0705e-05	4.04237
H03A	PID CDC42 REG PATHWAY	http://www.broadinstitute.org/gsea/msigdb/cards/PID_CDC42_REG_PATHWAY	25	1.06	0.235	3.3299e-06	5.47757
H03A	PID IL12 2PATHWAY	http://www.broadinstitute.org/gsea/msigdb/cards/PID_IL12_2PATHWAY	62	0.684	0.142	6.7544e-07	6.17041
H03A	PID IL12 STAT4 PATHWAY	http://www.broadinstitute.org/gsea/msigdb/cards/PID_IL12_STAT4_PATHWAY	33	1.12	0.196	6.0353e-09	8.2193
H03A	PID IL2 PI3K PATHWAY	http://www.broadinstitute.org/gsea/msigdb/cards/PID_IL2_PI3K_PATHWAY	33	0.73	0.18	2.4505e-05	4.61075
H03A	PID IL2 STAT5 PATHWAY	http://www.broadinstitute.org/gsea/msigdb/cards/PID_IL2_STAT5_PATHWAY	28	0.741	0.186	3.3671e-05	4.47274
H03A	PID IL27 PATHWAY	http://www.broadinstitute.org/gsea/msigdb/cards/PID_IL27_PATHWAY	26	1.15	0.212	2.8451e-08	7.5459
H03A	PID NFAT TFPATHWAY	http://www.broadinstitute.org/gsea/msigdb/cards/PID_NFAT_TFPATHWAY	43	1.33	0.185	2.6988e-13	12.5688
H03A	PID RAC1 REG PATHWAY	http://www.broadinstitute.org/gsea/msigdb/cards/PID_RAC1_REG_PATHWAY	36	0.847	0.199	1.0381e-05	4.98376
H03A	PID TCR PATHWAY	http://www.broadinstitute.org/gsea/msigdb/cards/PID_TCR_PATHWAY	62	0.465	0.128	0.00014121	3.85013
H03A	PILON KLF1 TARGETS DN	http://www.broadinstitute.org/gsea/msigdb/cards/PILON_KLF1_TARGETS_DN	1897	0.0992	0.027	0.00012229	3.91261
H03A	QI PLASMACYTOMA UP	http://www.broadinstitute.org/gsea/msigdb/cards/QI_PLASMACYTOMA_UP	252	0.284	0.071	3.2262e-05	4.49131
H03A	REACTOME CHEMOKINE RECEPTORS BIND CHEMOKINES	http://www.broadinstitute.org/gsea/msigdb/cards/REACTOME_CHEMOKINE_RECEPTORS_BIND_CHEMOKINES	52	0.675	0.183	0.0001131	3.94654
H03A	REACTOME COSTIMULATION BY THE CD28 FAMILY	http://www.broadinstitute.org/gsea/msigdb/cards/REACTOME_COSTIMULATION_BY_THE_CD28_FAMILY	61	0.616	0.137	3.2785e-06	5.48432
H03A	REACTOME CYTOKINE SIGNALING IN IMMUNE SYSTEM	http://www.broadinstitute.org/gsea/msigdb/cards/REACTOME_CYTOKINE_SIGNALING_IN_IMMUNE_SYSTEM	256	0.306	0.0712	8.4183e-06	5.07478
H03A	REACTOME DOWNSTREAM TCR SIGNALING	http://www.broadinstitute.org/gsea/msigdb/cards/REACTOME_DOWNSTREAM_TCR_SIGNALING	33	0.708	0.191	0.00010949	3.96063
H03A	REACTOME ENDOSOMAL VACUOLAR PATHWAY	http://www.broadinstitute.org/gsea/msigdb/cards/REACTOME_ENDOSOMAL_VACUOLAR_PATHWAY	8	1.69	0.414	2.3366e-05	4.63142
H03A	REACTOME IMMUNE SYSTEM	http://www.broadinstitute.org/gsea/msigdb/cards/REACTOME_IMMUNE_SYSTEM	852	0.18	0.0394	2.4139e-06	5.61728
H03A	REACTOME INTERFERON ALPHA BETA SIGNALING	http://www.broadinstitute.org/gsea/msigdb/cards/REACTOME_INTERFERON_ALPHA_BETA_SIGNALING	62	0.72	0.167	8.1442e-06	5.08915
H03A	REACTOME INTERFERON GAMMA SIGNALING	http://www.broadinstitute.org/gsea/msigdb/cards/REACTOME_INTERFERON_GAMMA_SIGNALING	58	1.25	0.161	4.4872e-15	14.348
H03A	REACTOME INTERFERON SIGNALING	http://www.broadinstitute.org/gsea/msigdb/cards/REACTOME_INTERFERON_SIGNALING	152	0.474	0.0966	4.6197e-07	6.33539
H03A	REACTOME PD1 SIGNALING	http://www.broadinstitute.org/gsea/msigdb/cards/REACTOME_PD1_SIGNALING	17	1.82	0.316	4.4299e-09	8.35361
H03A	REACTOME PHOSPHORYLATION OF CD3 AND TCR ZETA CHAINS	http://www.broadinstitute.org/gsea/msigdb/cards/REACTOME_PHOSPHORYLATION_OF_CD3_AND_TCR_ZETA_CHAINS	15	1.48	0.335	5.1392e-06	5.2891
H03A	REACTOME REGULATION OF IFNG SIGNALING	http://www.broadinstitute.org/gsea/msigdb/cards/REACTOME_REGULATION_OF_IFNG_SIGNALING	13	1.01	0.272	0.00010265	3.98864
H03A	REACTOME THE ROLE OF NEF IN HIV1 REPLICATION AND DISEASE PATHOGENESIS	http://www.broadinstitute.org/gsea/msigdb/cards/REACTOME_THE_ROLE_OF_NEF_IN_HIV1_REPLICATION_AND_DISEASE_PATHOGENESIS	26	0.731	0.199	0.00011781	3.92882
H03A	REACTOME TRANSLOCATION OF ZAP 70 TO IMMUNOLOGICAL SYNAPSE	http://www.broadinstitute.org/gsea/msigdb/cards/REACTOME_TRANSLOCATION_OF_ZAP_70_TO_IMMUNOLOGICAL_SYNAPSE	13	1.58	0.329	8.1263e-07	6.09011
H03A	SANA RESPONSE TO IFNG UP	http://www.broadinstitute.org/gsea/msigdb/cards/SANA_RESPONSE_TO_IFNG_UP	74	0.511	0.137	0.00010088	3.99619
H03A	SCHMAHL PDGF SIGNALING	http://www.broadinstitute.org/gsea/msigdb/cards/SCHMAHL_PDGF_SIGNALING	9	1.52	0.388	4.4966e-05	4.34712
H03A	SMID BREAST CANCER NORMAL LIKE UP	http://www.broadinstitute.org/gsea/msigdb/cards/SMID_BREAST_CANCER_NORMAL_LIKE_UP	437	0.2	0.0542	0.00010857	3.96429
H03A	ST T CELL SIGNAL TRANSDUCTION	http://www.broadinstitute.org/gsea/msigdb/cards/ST_T_CELL_SIGNAL_TRANSDUCTION	44	0.572	0.151	7.5196e-05	4.12381
H03A	TSUNODA CISPLATIN RESISTANCE UP	http://www.broadinstitute.org/gsea/msigdb/cards/TSUNODA_CISPLATIN_RESISTANCE_UP	14	1.21	0.323	9.4745e-05	4.02344
H03A	VILIMAS NOTCH1 TARGETS UP	http://www.broadinstitute.org/gsea/msigdb/cards/VILIMAS_NOTCH1_TARGETS_UP	51	0.759	0.157	6.7475e-07	6.17086
H03A	WALLACE PROSTATE CANCER RACE UP	http://www.broadinstitute.org/gsea/msigdb/cards/WALLACE_PROSTATE_CANCER_RACE_UP	269	0.285	0.0689	1.709e-05	4.76726
H03A	WORSCHECH TUMOR EVASION AND TOLEROGENICITY DN	http://www.broadinstitute.org/gsea/msigdb/cards/WORSCHECH_TUMOR_EVASION_AND_TOLEROGENICITY_DN	14	1.14	0.312	0.00013085	3.88323
H03A	ZHENG BOUND BY FOXP3	http://www.broadinstitute.org/gsea/msigdb/cards/ZHENG_BOUND_BY_FOXP3	476	0.284	0.0517	2.0375e-08	7.6909
H03A	ZHENG FOXP3 TARGETS IN THYMUS UP	http://www.broadinstitute.org/gsea/msigdb/cards/ZHENG_FOXP3_TARGETS_IN_THYMUS_UP	191	0.34	0.082	1.6695e-05	4.77741
H03A	ZHENG FOXP3 TARGETS UP	http://www.broadinstitute.org/gsea/msigdb/cards/ZHENG_FOXP3_TARGETS_UP	26	1.19	0.207	4.8873e-09	8.31093
L04	BASSO CD40 SIGNALING UP	http://www.broadinstitute.org/gsea/msigdb/cards/BASSO_CD40_SIGNALING_UP	99	0.357	0.08	4.0757e-06	5.3898
L04	GO ANTIGEN BINDING	http://www.broadinstitute.org/gsea/msigdb/cards/GO_ANTIGEN_BINDING	79	0.459	0.103	3.9857e-06	5.3995
L04	GO CELLULAR RESPONSE TO INTERFERON GAMMA	http://www.broadinstitute.org/gsea/msigdb/cards/GO_CELLULAR_RESPONSE_TO_INTERFERON_GAMMA	114	0.326	0.0829	4.2083e-05	4.37589
L04	GO INTERFERON GAMMA MEDIATED SIGNALING PATHWAY	http://www.broadinstitute.org/gsea/msigdb/cards/GO_INTERFERON_GAMMA_MEDIATED_SIGNALING_PATHWAY	65	0.426	0.105	2.5278e-05	4.59726
L04	GO LUMENAL SIDE OF MEMBRANE	http://www.broadinstitute.org/gsea/msigdb/cards/GO_LUMENAL_SIDE_OF_MEMBRANE	29	0.873	0.168	9.9239e-08	7.00332
L04	GO MHC CLASS I PROTEIN COMPLEX	http://www.broadinstitute.org/gsea/msigdb/cards/GO_MHC_CLASS_I_PROTEIN_COMPLEX	10	1.2	0.279	8.1737e-06	5.08758
L04	GO MHC CLASS II PROTEIN COMPLEX	http://www.broadinstitute.org/gsea/msigdb/cards/GO_MHC_CLASS_II_PROTEIN_COMPLEX	14	1.95	0.317	4.0511e-10	9.39243
L04	GO MHC PROTEIN COMPLEX	http://www.broadinstitute.org/gsea/msigdb/cards/GO_MHC_PROTEIN_COMPLEX	24	1.53	0.209	1.5033e-13	12.823
L04	GO PEPTIDE ANTIGEN BINDING	http://www.broadinstitute.org/gsea/msigdb/cards/GO_PEPTIDE_ANTIGEN_BINDING	26	0.759	0.176	7.7021e-06	5.11339
L04	GO RESPONSE TO INTERFERON GAMMA	http://www.broadinstitute.org/gsea/msigdb/cards/GO_RESPONSE_TO_INTERFERON_GAMMA	135	0.308	0.0762	2.7267e-05	4.56436
L04	KEGG ALLOGRAFT REJECTION	http://www.broadinstitute.org/gsea/msigdb/cards/KEGG_ALLOGRAFT_REJECTION	34	0.924	0.16	3.6003e-09	8.44366
L04	KEGG ANTIGEN PROCESSING AND PRESENTATION	http://www.broadinstitute.org/gsea/msigdb/cards/KEGG_ANTIGEN_PROCESSING_AND_PRESENTATION	81	0.529	0.107	3.9564e-07	6.4027
L04	KEGG ASTHMA	http://www.broadinstitute.org/gsea/msigdb/cards/KEGG_ASTHMA	27	0.831	0.205	2.612e-05	4.58303
L04	KEGG AUTOIMMUNE THYROID DISEASE	http://www.broadinstitute.org/gsea/msigdb/cards/KEGG_AUTOIMMUNE_THYROID_DISEASE	49	0.741	0.145	1.502e-07	6.82333
L04	KEGG GRAFT VERSUS HOST DISEASE	http://www.broadinstitute.org/gsea/msigdb/cards/KEGG_GRAFT_VERSUS_HOST_DISEASE	37	0.661	0.145	2.4533e-06	5.61025
L04	KEGG TYPE I DIABETES MELLITUS	http://www.broadinstitute.org/gsea/msigdb/cards/KEGG_TYPE_I_DIABETES_MELLITUS	41	0.704	0.132	5.3352e-08	7.27285
L04	KEGG VIRAL MYOCARDITIS	http://www.broadinstitute.org/gsea/msigdb/cards/KEGG_VIRAL_MYOCARDITIS	66	0.466	0.113	1.9171e-05	4.71736
L04	KIM LRRC3B TARGETS	http://www.broadinstitute.org/gsea/msigdb/cards/KIM_LRRC3B_TARGETS	30	0.655	0.164	3.1703e-05	4.4989
L04	REACTOME ENDOSOMAL VACUOLAR PATHWAY	http://www.broadinstitute.org/gsea/msigdb/cards/REACTOME_ENDOSOMAL_VACUOLAR_PATHWAY	8	1.23	0.306	2.8782e-05	4.54088
L04	REACTOME INTERFERON GAMMA SIGNALING	http://www.broadinstitute.org/gsea/msigdb/cards/REACTOME_INTERFERON_GAMMA_SIGNALING	58	0.504	0.12	1.2775e-05	4.89364
L04	REACTOME INTERFERON SIGNALING	http://www.broadinstitute.org/gsea/msigdb/cards/REACTOME_INTERFERON_SIGNALING	152	0.282	0.0714	4.0109e-05	4.39676
L04	SASAKI ADULT T CELL LEUKEMIA	http://www.broadinstitute.org/gsea/msigdb/cards/SASAKI_ADULT_T_CELL_LEUKEMIA	169	0.239	0.0616	5.2927e-05	4.27632
M01A	BIOCARTA TH1TH2 PATHWAY	http://www.broadinstitute.org/gsea/msigdb/cards/BIOCARTA_TH1TH2_PATHWAY	18	0.706	0.189	9.4532e-05	4.02442
M01A	FERNANDEZ BOUND BY MYC	http://www.broadinstitute.org/gsea/msigdb/cards/FERNANDEZ_BOUND_BY_MYC	174	0.278	0.0669	1.67e-05	4.77728
M01A	GO HEAD DEVELOPMENT	http://www.broadinstitute.org/gsea/msigdb/cards/GO_HEAD_DEVELOPMENT	674	0.126	0.035	0.0001537	3.81333
M01A	GO NEGATIVE REGULATION OF ASTROCYTE DIFFERENTIATION	http://www.broadinstitute.org/gsea/msigdb/cards/GO_NEGATIVE_REGULATION_OF_ASTROCYTE_DIFFERENTIATION	12	1.09	0.301	0.0001512	3.82045
M01A	GO NEUROPILIN BINDING	http://www.broadinstitute.org/gsea/msigdb/cards/GO_NEUROPILIN_BINDING	15	1.19	0.29	2.0659e-05	4.68489
M01A	GO REGULATION OF T CELL MEDIATED CYTOTOXICITY	http://www.broadinstitute.org/gsea/msigdb/cards/GO_REGULATION_OF_T_CELL_MEDIATED_CYTOTOXICITY	23	0.602	0.162	9.8206e-05	4.00786
M01A	KEGG NATURAL KILLER CELL MEDIATED CYTOTOXICITY	http://www.broadinstitute.org/gsea/msigdb/cards/KEGG_NATURAL_KILLER_CELL_MEDIATED_CYTOTOXICITY	130	0.311	0.0803	5.3822e-05	4.26904
M05B	GO EXTRACELLULAR MATRIX	http://www.broadinstitute.org/gsea/msigdb/cards/GO_EXTRACELLULAR_MATRIX	409	0.166	0.0436	7.3242e-05	4.13524
M05B	GO HEMOSTASIS	http://www.broadinstitute.org/gsea/msigdb/cards/GO_HEMOSTASIS	300	0.187	0.0513	0.00012921	3.8887
M05B	GO IMMUNE SYSTEM PROCESS	http://www.broadinstitute.org/gsea/msigdb/cards/GO_IMMUNE_SYSTEM_PROCESS	1857	0.0776	0.0212	0.00013098	3.8828
M05B	GO INTERFERON GAMMA MEDIATED SIGNALING PATHWAY	http://www.broadinstitute.org/gsea/msigdb/cards/GO_INTERFERON_GAMMA_MEDIATED_SIGNALING_PATHWAY	65	0.476	0.108	5.4139e-06	5.26649
M05B	GO MHC CLASS II PROTEIN COMPLEX	http://www.broadinstitute.org/gsea/msigdb/cards/GO_MHC_CLASS_II_PROTEIN_COMPLEX	14	1.4	0.326	8.6931e-06	5.06083
M05B	GO MHC CLASS II RECEPTOR ACTIVITY	http://www.broadinstitute.org/gsea/msigdb/cards/GO_MHC_CLASS_II_RECEPTOR_ACTIVITY	10	1.29	0.332	5.0147e-05	4.29976
M05B	GO MHC PROTEIN COMPLEX	http://www.broadinstitute.org/gsea/msigdb/cards/GO_MHC_PROTEIN_COMPLEX	24	0.878	0.216	2.3508e-05	4.62878
M05B	GO NEGATIVE REGULATION OF BIOMINERAL TISSUE DEVELOPMENT	http://www.broadinstitute.org/gsea/msigdb/cards/GO_NEGATIVE_REGULATION_OF_BIOMINERAL_TISSUE_DEVELOPMENT	18	0.871	0.22	3.9029e-05	4.40861
M05B	GO NEGATIVE REGULATION OF MULTICELLULAR ORGANISMAL PROCESS	http://www.broadinstitute.org/gsea/msigdb/cards/GO_NEGATIVE_REGULATION_OF_MULTICELLULAR_ORGANISMAL_PROCESS	945	0.113	0.0289	4.6384e-05	4.33363
M05B	GO NEGATIVE REGULATION OF OSSIFICATION	http://www.broadinstitute.org/gsea/msigdb/cards/GO_NEGATIVE_REGULATION_OF_OSSIFICATION	65	0.404	0.112	0.00015044	3.82264
M05B	GO POSITIVE REGULATION OF STEM CELL DIFFERENTIATION	http://www.broadinstitute.org/gsea/msigdb/cards/GO_POSITIVE_REGULATION_OF_STEM_CELL_DIFFERENTIATION	50	0.471	0.116	2.6358e-05	4.57909
M05B	GO REGULATION OF CARTILAGE DEVELOPMENT	http://www.broadinstitute.org/gsea/msigdb/cards/GO_REGULATION_OF_CARTILAGE_DEVELOPMENT	63	0.419	0.115	0.00013225	3.8786
M05B	GO REGULATION OF CHONDROCYTE DIFFERENTIATION	http://www.broadinstitute.org/gsea/msigdb/cards/GO_REGULATION_OF_CHONDROCYTE_DIFFERENTIATION	46	0.511	0.131	4.8634e-05	4.31306
M05B	GO REGULATION OF EPITHELIAL TO MESENCHYMAL TRANSITION	http://www.broadinstitute.org/gsea/msigdb/cards/GO_REGULATION_OF_EPITHELIAL_TO_MESENCHYMAL_TRANSITION	67	0.377	0.1	8.0701e-05	4.09312
M05B	GO SKELETAL SYSTEM DEVELOPMENT	http://www.broadinstitute.org/gsea/msigdb/cards/GO_SKELETAL_SYSTEM_DEVELOPMENT	442	0.16	0.0431	0.00010802	3.9665
M05B	GO TRANSMEMBRANE RECEPTOR PROTEIN KINASE ACTIVITY	http://www.broadinstitute.org/gsea/msigdb/cards/GO_TRANSMEMBRANE_RECEPTOR_PROTEIN_KINASE_ACTIVITY	81	0.409	0.0983	1.6152e-05	4.79177
M05B	GO TRANSMEMBRANE RECEPTOR PROTEIN TYROSINE KINASE ACTIVITY	http://www.broadinstitute.org/gsea/msigdb/cards/GO_TRANSMEMBRANE_RECEPTOR_PROTEIN_TYROSINE_KINASE_ACTIVITY	64	0.432	0.113	7.0346e-05	4.15276
M05B	PID ER NONGENOMIC PATHWAY	http://www.broadinstitute.org/gsea/msigdb/cards/PID_ER_NONGENOMIC_PATHWAY	40	0.589	0.134	5.2256e-06	5.28186
M05B	PID S1P S1P3 PATHWAY	http://www.broadinstitute.org/gsea/msigdb/cards/PID_S1P_S1P3_PATHWAY	29	0.629	0.17	0.00010403	3.98284
M05B	PID TXA2PATHWAY	http://www.broadinstitute.org/gsea/msigdb/cards/PID_TXA2PATHWAY	56	0.467	0.127	0.00011156	3.95249
M05B	REACTOME MRNA SPLICING MINOR PATHWAY	http://www.broadinstitute.org/gsea/msigdb/cards/REACTOME_MRNA_SPLICING_MINOR_PATHWAY	42	0.547	0.148	0.00010601	3.97465
M05B	YAMASHITA LIVER CANCER STEM CELL UP	http://www.broadinstitute.org/gsea/msigdb/cards/YAMASHITA_LIVER_CANCER_STEM_CELL_UP	46	0.47	0.129	0.00013047	3.88449
M05B	ZAIDI OSTEOBLAST TRANSCRIPTION FACTORS	http://www.broadinstitute.org/gsea/msigdb/cards/ZAIDI_OSTEOBLAST_TRANSCRIPTION_FACTORS	13	0.949	0.262	0.00014824	3.82903
N02A	GO BEHAVIORAL RESPONSE TO COCAINE	http://www.broadinstitute.org/gsea/msigdb/cards/GO_BEHAVIORAL_RESPONSE_TO_COCAINE	12	1.04	0.25	1.4505e-05	4.83848
N02A	GO DEVELOPMENTAL GROWTH INVOLVED IN MORPHOGENESIS	http://www.broadinstitute.org/gsea/msigdb/cards/GO_DEVELOPMENTAL_GROWTH_INVOLVED_IN_MORPHOGENESIS	98	0.354	0.0943	8.5937e-05	4.06582
N02A	GO NEUROGENESIS	http://www.broadinstitute.org/gsea/msigdb/cards/GO_NEUROGENESIS	1348	0.105	0.0251	1.3432e-05	4.87186
N02A	GO REGULATION OF MICROTUBULE POLYMERIZATION	http://www.broadinstitute.org/gsea/msigdb/cards/GO_REGULATION_OF_MICROTUBULE_POLYMERIZATION	31	0.557	0.15	0.00010569	3.97597
N02A	HOEGERKORP CD44 TARGETS DIRECT DN	http://www.broadinstitute.org/gsea/msigdb/cards/HOEGERKORP_CD44_TARGETS_DIRECT_DN	12	1.13	0.257	5.567e-06	5.25438
N02BA	GO APOLIPOPROTEIN BINDING	http://www.broadinstitute.org/gsea/msigdb/cards/GO_APOLIPOPROTEIN_BINDING	15	1.35	0.275	4.7417e-07	6.32407
N02BA	GO CHYLOMICRON	http://www.broadinstitute.org/gsea/msigdb/cards/GO_CHYLOMICRON	13	1.35	0.324	1.5711e-05	4.8038
N02BA	GO DOPAMINE TRANSPORT	http://www.broadinstitute.org/gsea/msigdb/cards/GO_DOPAMINE_TRANSPORT	11	1.13	0.266	1.1586e-05	4.93607
N02BA	GO LOW DENSITY LIPOPROTEIN PARTICLE BINDING	http://www.broadinstitute.org/gsea/msigdb/cards/GO_LOW_DENSITY_LIPOPROTEIN_PARTICLE_BINDING	15	0.742	0.204	0.00013843	3.85877
N02BA	GO POSITIVE REGULATION OF DEVELOPMENTAL PROCESS	http://www.broadinstitute.org/gsea/msigdb/cards/GO_POSITIVE_REGULATION_OF_DEVELOPMENTAL_PROCESS	1099	0.0966	0.0265	0.00013339	3.87488
N02BA	GO PROTEIN LIPID COMPLEX	http://www.broadinstitute.org/gsea/msigdb/cards/GO_PROTEIN_LIPID_COMPLEX	39	0.63	0.149	1.1152e-05	4.95265
N02BA	GO REGULATION OF NEURON DEATH	http://www.broadinstitute.org/gsea/msigdb/cards/GO_REGULATION_OF_NEURON_DEATH	242	0.207	0.057	0.00013681	3.86388
N02BA	REACTOME CHYLOMICRON MEDIATED LIPID TRANSPORT	http://www.broadinstitute.org/gsea/msigdb/cards/REACTOME_CHYLOMICRON_MEDIATED_LIPID_TRANSPORT	16	0.903	0.242	9.521e-05	4.02132
N02BA	REACTOME LIPOPROTEIN METABOLISM	http://www.broadinstitute.org/gsea/msigdb/cards/REACTOME_LIPOPROTEIN_METABOLISM	28	0.777	0.178	6.0701e-06	5.2168
N02BA	YU MYC TARGETS DN	http://www.broadinstitute.org/gsea/msigdb/cards/YU_MYC_TARGETS_DN	51	0.448	0.121	0.00011259	3.9485
N02BE	GO SMOOTH MUSCLE TISSUE DEVELOPMENT	http://www.broadinstitute.org/gsea/msigdb/cards/GO_SMOOTH_MUSCLE_TISSUE_DEVELOPMENT	18	0.769	0.212	0.00014767	3.83071
N02BE	KYNG DNA DAMAGE DN	http://www.broadinstitute.org/gsea/msigdb/cards/KYNG_DNA_DAMAGE_DN	189	0.229	0.0635	0.00015218	3.81764
N02BE	LINDVALL IMMORTALIZED BY TERT DN	http://www.broadinstitute.org/gsea/msigdb/cards/LINDVALL_IMMORTALIZED_BY_TERT_DN	77	0.462	0.108	9.3814e-06	5.02773
N02BE	MARSON FOXP3 TARGETS STIMULATED DN	http://www.broadinstitute.org/gsea/msigdb/cards/MARSON_FOXP3_TARGETS_STIMULATED_DN	11	0.958	0.255	8.6023e-05	4.06539
N02BE	VERRECCHIA RESPONSE TO TGFB1 C3	http://www.broadinstitute.org/gsea/msigdb/cards/VERRECCHIA_RESPONSE_TO_TGFB1_C3	14	1.01	0.247	1.9946e-05	4.70014
N02C	HEIDENBLAD AMPLIFIED IN BONE CANCER	http://www.broadinstitute.org/gsea/msigdb/cards/HEIDENBLAD_AMPLIFIED_IN_BONE_CANCER	7	1.69	0.349	6.186e-07	6.20859
N06A	CARD MIR302A TARGETS	http://www.broadinstitute.org/gsea/msigdb/cards/CARD_MIR302A_TARGETS	75	0.378	0.0997	7.5544e-05	4.1218
N06A	GO CATECHOLAMINE BINDING	http://www.broadinstitute.org/gsea/msigdb/cards/GO_CATECHOLAMINE_BINDING	15	0.843	0.226	9.4454e-05	4.02478
N06A	GO CENTRAL NERVOUS SYSTEM NEURON DEVELOPMENT	http://www.broadinstitute.org/gsea/msigdb/cards/GO_CENTRAL_NERVOUS_SYSTEM_NEURON_DEVELOPMENT	65	0.415	0.111	9.0063e-05	4.04545
N06A	GO NEGATIVE REGULATION OF LOCOMOTION	http://www.broadinstitute.org/gsea/msigdb/cards/GO_NEGATIVE_REGULATION_OF_LOCOMOTION	251	0.199	0.0543	0.00012694	3.8964
N06A	LI WILMS TUMOR ANAPLASTIC DN	http://www.broadinstitute.org/gsea/msigdb/cards/LI_WILMS_TUMOR_ANAPLASTIC_DN	5	1.6	0.409	4.6884e-05	4.32898
N06A	MIKKELSEN DEDIFFERENTIATED STATE DN	http://www.broadinstitute.org/gsea/msigdb/cards/MIKKELSEN_DEDIFFERENTIATED_STATE_DN	7	1.46	0.382	6.7428e-05	4.17116
N06A	REACTOME INCRETIN SYNTHESIS SECRETION AND INACTIVATION	http://www.broadinstitute.org/gsea/msigdb/cards/REACTOME_INCRETIN_SYNTHESIS_SECRETION_AND_INACTIVATION	20	0.781	0.178	5.9866e-06	5.22282
N06A	REACTOME SYNTHESIS SECRETION AND DEACYLATION OF GHRELIN	http://www.broadinstitute.org/gsea/msigdb/cards/REACTOME_SYNTHESIS_SECRETION_AND_DEACYLATION_OF_GHRELIN	15	0.952	0.262	0.00013844	3.85874
N06A	REACTOME SYNTHESIS SECRETION AND INACTIVATION OF GLP1	http://www.broadinstitute.org/gsea/msigdb/cards/REACTOME_SYNTHESIS_SECRETION_AND_INACTIVATION_OF_GLP1	17	0.843	0.205	2.0654e-05	4.685
N06A	TURASHVILI BREAST NORMAL DUCTAL VS LOBULAR DN	http://www.broadinstitute.org/gsea/msigdb/cards/TURASHVILI_BREAST_NORMAL_DUCTAL_VS_LOBULAR_DN	5	1.51	0.375	2.7515e-05	4.56043
R03A	BASSO CD40 SIGNALING UP	http://www.broadinstitute.org/gsea/msigdb/cards/BASSO_CD40_SIGNALING_UP	99	0.435	0.0949	2.2962e-06	5.63899
R03A	BIOCARTA CYTOKINE PATHWAY	http://www.broadinstitute.org/gsea/msigdb/cards/BIOCARTA_CYTOKINE_PATHWAY	21	1.07	0.222	6.6009e-07	6.1804
R03A	BIOCARTA GATA3 PATHWAY	http://www.broadinstitute.org/gsea/msigdb/cards/BIOCARTA_GATA3_PATHWAY	16	0.927	0.256	0.00014391	3.84191
R03A	BIOCARTA IL2RB PATHWAY	http://www.broadinstitute.org/gsea/msigdb/cards/BIOCARTA_IL2RB_PATHWAY	37	0.593	0.155	6.252e-05	4.20398
R03A	BIOCARTA IL4 PATHWAY	http://www.broadinstitute.org/gsea/msigdb/cards/BIOCARTA_IL4_PATHWAY	10	1.69	0.378	4.0049e-06	5.39741
R03A	BIOCARTA IL7 PATHWAY	http://www.broadinstitute.org/gsea/msigdb/cards/BIOCARTA_IL7_PATHWAY	16	1.05	0.283	9.7157e-05	4.01253
R03A	BIOCARTA INFLAM PATHWAY	http://www.broadinstitute.org/gsea/msigdb/cards/BIOCARTA_INFLAM_PATHWAY	29	0.685	0.173	3.797e-05	4.42056
R03A	BIOCARTA TOB1 PATHWAY	http://www.broadinstitute.org/gsea/msigdb/cards/BIOCARTA_TOB1_PATHWAY	21	1.21	0.228	5.554e-08	7.25539
R03A	GAURNIER PSMD4 TARGETS	http://www.broadinstitute.org/gsea/msigdb/cards/GAURNIER_PSMD4_TARGETS	67	0.604	0.133	2.9687e-06	5.52743
R03A	GO ACTIVATION OF IMMUNE RESPONSE	http://www.broadinstitute.org/gsea/msigdb/cards/GO_ACTIVATION_OF_IMMUNE_RESPONSE	377	0.2	0.0513	4.8302e-05	4.31603
R03A	GO ADAPTIVE IMMUNE RESPONSE	http://www.broadinstitute.org/gsea/msigdb/cards/GO_ADAPTIVE_IMMUNE_RESPONSE	245	0.307	0.0669	2.2171e-06	5.65421
R03A	GO ADAPTIVE IMMUNE RESPONSE BASED ON SOMATIC RECOMBINATION OF IMMUNE RECEPTORS BUILT FROM IMMUNOGLOBULIN SUPERFAMILY DOMAINS	http://www.broadinstitute.org/gsea/msigdb/cards/GO_ADAPTIVE_IMMUNE_RESPONSE_BASED_ON_SOMATIC_RECOMBINATION_OF_IMMUNE_RECEPTORS_BUILT_FROM_IMMUNOGLOBULIN_SUPERFAMILY_DOMAINS	116	0.452	0.0919	4.3148e-07	6.36504
R03A	GO ALPHA BETA T CELL ACTIVATION	http://www.broadinstitute.org/gsea/msigdb/cards/GO_ALPHA_BETA_T_CELL_ACTIVATION	50	0.938	0.149	1.5127e-10	9.82025
R03A	GO ALPHA BETA T CELL DIFFERENTIATION	http://www.broadinstitute.org/gsea/msigdb/cards/GO_ALPHA_BETA_T_CELL_DIFFERENTIATION	42	0.92	0.159	3.8624e-09	8.41314
R03A	GO ANTIGEN RECEPTOR MEDIATED SIGNALING PATHWAY	http://www.broadinstitute.org/gsea/msigdb/cards/GO_ANTIGEN_RECEPTOR_MEDIATED_SIGNALING_PATHWAY	164	0.289	0.076	7.1129e-05	4.14795
R03A	GO APOPTOTIC SIGNALING PATHWAY	http://www.broadinstitute.org/gsea/msigdb/cards/GO_APOPTOTIC_SIGNALING_PATHWAY	281	0.247	0.0599	1.912e-05	4.71851
R03A	GO CD4 POSITIVE ALPHA BETA T CELL ACTIVATION	http://www.broadinstitute.org/gsea/msigdb/cards/GO_CD4_POSITIVE_ALPHA_BETA_T_CELL_ACTIVATION	32	1.31	0.19	2.9179e-12	11.5349
R03A	GO CD4 POSITIVE OR CD8 POSITIVE ALPHA BETA T CELL LINEAGE COMMITMENT	http://www.broadinstitute.org/gsea/msigdb/cards/GO_CD4_POSITIVE_OR_CD8_POSITIVE_ALPHA_BETA_T_CELL_LINEAGE_COMMITMENT	10	1.22	0.331	0.00010615	3.97408
R03A	GO CELL ACTIVATION	http://www.broadinstitute.org/gsea/msigdb/cards/GO_CELL_ACTIVATION	544	0.276	0.044	1.7842e-10	9.74856
R03A	GO CELL ACTIVATION INVOLVED IN IMMUNE RESPONSE	http://www.broadinstitute.org/gsea/msigdb/cards/GO_CELL_ACTIVATION_INVOLVED_IN_IMMUNE_RESPONSE	136	0.361	0.0908	3.5785e-05	4.4463
R03A	GO CELL DEATH	http://www.broadinstitute.org/gsea/msigdb/cards/GO_CELL_DEATH	964	0.141	0.0331	9.8813e-06	5.00519
R03A	GO CELLULAR RESPONSE TO CYTOKINE STIMULUS	http://www.broadinstitute.org/gsea/msigdb/cards/GO_CELLULAR_RESPONSE_TO_CYTOKINE_STIMULUS	580	0.183	0.0442	1.7706e-05	4.75188
R03A	GO CELLULAR RESPONSE TO MECHANICAL STIMULUS	http://www.broadinstitute.org/gsea/msigdb/cards/GO_CELLULAR_RESPONSE_TO_MECHANICAL_STIMULUS	77	0.452	0.114	3.5369e-05	4.45138
R03A	GO CYTOKINE MEDIATED SIGNALING PATHWAY	http://www.broadinstitute.org/gsea/msigdb/cards/GO_CYTOKINE_MEDIATED_SIGNALING_PATHWAY	428	0.246	0.0525	1.4258e-06	5.84594
R03A	GO CYTOKINE RECEPTOR ACTIVITY	http://www.broadinstitute.org/gsea/msigdb/cards/GO_CYTOKINE_RECEPTOR_ACTIVITY	81	0.58	0.117	3.3165e-07	6.47932
R03A	GO CYTOKINE RECEPTOR BINDING	http://www.broadinstitute.org/gsea/msigdb/cards/GO_CYTOKINE_RECEPTOR_BINDING	263	0.253	0.065	4.8332e-05	4.31577
R03A	GO DEFENSE RESPONSE	http://www.broadinstitute.org/gsea/msigdb/cards/GO_DEFENSE_RESPONSE	1147	0.129	0.0321	2.7001e-05	4.56862
R03A	GO EXTRINSIC APOPTOTIC SIGNALING PATHWAY	http://www.broadinstitute.org/gsea/msigdb/cards/GO_EXTRINSIC_APOPTOTIC_SIGNALING_PATHWAY	97	0.406	0.106	6.4022e-05	4.19367
R03A	GO IMMUNE EFFECTOR PROCESS	http://www.broadinstitute.org/gsea/msigdb/cards/GO_IMMUNE_EFFECTOR_PROCESS	441	0.19	0.0499	6.7825e-05	4.16861
R03A	GO IMMUNE RESPONSE	http://www.broadinstitute.org/gsea/msigdb/cards/GO_IMMUNE_RESPONSE	1009	0.201	0.0335	1.0916e-09	8.96194
R03A	GO IMMUNE SYSTEM DEVELOPMENT	http://www.broadinstitute.org/gsea/msigdb/cards/GO_IMMUNE_SYSTEM_DEVELOPMENT	563	0.208	0.0419	3.2941e-07	6.48226
R03A	GO IMMUNE SYSTEM PROCESS	http://www.broadinstitute.org/gsea/msigdb/cards/GO_IMMUNE_SYSTEM_PROCESS	1857	0.158	0.0245	5.3609e-11	10.2708
R03A	GO LEUKOCYTE ACTIVATION	http://www.broadinstitute.org/gsea/msigdb/cards/GO_LEUKOCYTE_ACTIVATION	397	0.341	0.0521	3.1508e-11	10.5016
R03A	GO LEUKOCYTE CELL CELL ADHESION	http://www.broadinstitute.org/gsea/msigdb/cards/GO_LEUKOCYTE_CELL_CELL_ADHESION	247	0.376	0.0663	7.2642e-09	8.13881
R03A	GO LEUKOCYTE DIFFERENTIATION	http://www.broadinstitute.org/gsea/msigdb/cards/GO_LEUKOCYTE_DIFFERENTIATION	281	0.284	0.0613	1.7825e-06	5.74897
R03A	GO LEUKOCYTE MEDIATED IMMUNITY	http://www.broadinstitute.org/gsea/msigdb/cards/GO_LEUKOCYTE_MEDIATED_IMMUNITY	150	0.323	0.0817	3.8778e-05	4.41141
R03A	GO LYMPHOCYTE ACTIVATION	http://www.broadinstitute.org/gsea/msigdb/cards/GO_LYMPHOCYTE_ACTIVATION	327	0.355	0.0575	3.2582e-10	9.48702
R03A	GO LYMPHOCYTE ACTIVATION INVOLVED IN IMMUNE RESPONSE	http://www.broadinstitute.org/gsea/msigdb/cards/GO_LYMPHOCYTE_ACTIVATION_INVOLVED_IN_IMMUNE_RESPONSE	95	0.5	0.115	6.8965e-06	5.16137
R03A	GO LYMPHOCYTE COSTIMULATION	http://www.broadinstitute.org/gsea/msigdb/cards/GO_LYMPHOCYTE_COSTIMULATION	69	0.618	0.118	8.0612e-08	7.0936
R03A	GO LYMPHOCYTE DIFFERENTIATION	http://www.broadinstitute.org/gsea/msigdb/cards/GO_LYMPHOCYTE_DIFFERENTIATION	202	0.411	0.0734	1.1046e-08	7.95679
R03A	GO LYMPHOCYTE MEDIATED IMMUNITY	http://www.broadinstitute.org/gsea/msigdb/cards/GO_LYMPHOCYTE_MEDIATED_IMMUNITY	108	0.41	0.0964	1.062e-05	4.97388
R03A	GO MHC CLASS II PROTEIN COMPLEX	http://www.broadinstitute.org/gsea/msigdb/cards/GO_MHC_CLASS_II_PROTEIN_COMPLEX	14	1.62	0.376	8.0687e-06	5.0932
R03A	GO MHC PROTEIN COMPLEX	http://www.broadinstitute.org/gsea/msigdb/cards/GO_MHC_PROTEIN_COMPLEX	24	1.23	0.249	3.9519e-07	6.40319
R03A	GO NEGATIVE REGULATION OF ADAPTIVE IMMUNE RESPONSE	http://www.broadinstitute.org/gsea/msigdb/cards/GO_NEGATIVE_REGULATION_OF_ADAPTIVE_IMMUNE_RESPONSE	36	0.77	0.167	2.0799e-06	5.68196
R03A	GO NEGATIVE REGULATION OF ALPHA BETA T CELL DIFFERENTIATION	http://www.broadinstitute.org/gsea/msigdb/cards/GO_NEGATIVE_REGULATION_OF_ALPHA_BETA_T_CELL_DIFFERENTIATION	14	1.25	0.294	1.1103e-05	4.95456
R03A	GO NEGATIVE REGULATION OF CD4 POSITIVE ALPHA BETA T CELL DIFFERENTIATION	http://www.broadinstitute.org/gsea/msigdb/cards/GO_NEGATIVE_REGULATION_OF_CD4_POSITIVE_ALPHA_BETA_T_CELL_DIFFERENTIATION	11	1.5	0.318	1.3385e-06	5.87338
R03A	GO NEGATIVE REGULATION OF CELL KILLING	http://www.broadinstitute.org/gsea/msigdb/cards/GO_NEGATIVE_REGULATION_OF_CELL_KILLING	18	1.25	0.257	6.4937e-07	6.18751
R03A	GO NEGATIVE REGULATION OF FAT CELL DIFFERENTIATION	http://www.broadinstitute.org/gsea/msigdb/cards/GO_NEGATIVE_REGULATION_OF_FAT_CELL_DIFFERENTIATION	41	0.62	0.162	6.3281e-05	4.19873
R03A	GO NEGATIVE REGULATION OF IMMUNE EFFECTOR PROCESS	http://www.broadinstitute.org/gsea/msigdb/cards/GO_NEGATIVE_REGULATION_OF_IMMUNE_EFFECTOR_PROCESS	99	0.402	0.101	3.6217e-05	4.44109
R03A	GO NEGATIVE REGULATION OF IMMUNE RESPONSE	http://www.broadinstitute.org/gsea/msigdb/cards/GO_NEGATIVE_REGULATION_OF_IMMUNE_RESPONSE	117	0.439	0.0911	7.3177e-07	6.13563
R03A	GO NEGATIVE REGULATION OF IMMUNE SYSTEM PROCESS	http://www.broadinstitute.org/gsea/msigdb/cards/GO_NEGATIVE_REGULATION_OF_IMMUNE_SYSTEM_PROCESS	363	0.253	0.0519	5.3778e-07	6.2694
R03A	GO POSITIVE REGULATION OF ADAPTIVE IMMUNE RESPONSE	http://www.broadinstitute.org/gsea/msigdb/cards/GO_POSITIVE_REGULATION_OF_ADAPTIVE_IMMUNE_RESPONSE	71	0.578	0.113	1.7703e-07	6.75195
R03A	GO POSITIVE REGULATION OF B CELL ACTIVATION	http://www.broadinstitute.org/gsea/msigdb/cards/GO_POSITIVE_REGULATION_OF_B_CELL_ACTIVATION	63	0.518	0.128	2.8209e-05	4.54961
R03A	GO POSITIVE REGULATION OF B CELL MEDIATED IMMUNITY	http://www.broadinstitute.org/gsea/msigdb/cards/GO_POSITIVE_REGULATION_OF_B_CELL_MEDIATED_IMMUNITY	26	0.855	0.188	2.8162e-06	5.55034
R03A	GO POSITIVE REGULATION OF BIOSYNTHETIC PROCESS	http://www.broadinstitute.org/gsea/msigdb/cards/GO_POSITIVE_REGULATION_OF_BIOSYNTHETIC_PROCESS	1731	0.0898	0.0249	0.00015292	3.81554
R03A	GO POSITIVE REGULATION OF CELL ACTIVATION	http://www.broadinstitute.org/gsea/msigdb/cards/GO_POSITIVE_REGULATION_OF_CELL_ACTIVATION	276	0.372	0.0575	5.4246e-11	10.2656
R03A	GO POSITIVE REGULATION OF CELL ADHESION	http://www.broadinstitute.org/gsea/msigdb/cards/GO_POSITIVE_REGULATION_OF_CELL_ADHESION	360	0.316	0.0522	7.1876e-10	9.14342
R03A	GO POSITIVE REGULATION OF CELL CELL ADHESION	http://www.broadinstitute.org/gsea/msigdb/cards/GO_POSITIVE_REGULATION_OF_CELL_CELL_ADHESION	231	0.391	0.0633	3.2475e-10	9.48845
R03A	GO POSITIVE REGULATION OF CYTOKINE BIOSYNTHETIC PROCESS	http://www.broadinstitute.org/gsea/msigdb/cards/GO_POSITIVE_REGULATION_OF_CYTOKINE_BIOSYNTHETIC_PROCESS	56	0.595	0.133	3.8599e-06	5.41342
R03A	GO POSITIVE REGULATION OF CYTOKINE PRODUCTION	http://www.broadinstitute.org/gsea/msigdb/cards/GO_POSITIVE_REGULATION_OF_CYTOKINE_PRODUCTION	358	0.238	0.05	9.6996e-07	6.01325
R03A	GO POSITIVE REGULATION OF DEFENSE RESPONSE	http://www.broadinstitute.org/gsea/msigdb/cards/GO_POSITIVE_REGULATION_OF_DEFENSE_RESPONSE	346	0.233	0.0538	7.8439e-06	5.10547
R03A	GO POSITIVE REGULATION OF GENE EXPRESSION	http://www.broadinstitute.org/gsea/msigdb/cards/GO_POSITIVE_REGULATION_OF_GENE_EXPRESSION	1667	0.0924	0.0253	0.00012825	3.89194
R03A	GO POSITIVE REGULATION OF HEMOPOIESIS	http://www.broadinstitute.org/gsea/msigdb/cards/GO_POSITIVE_REGULATION_OF_HEMOPOIESIS	153	0.289	0.08	0.00015359	3.81364
R03A	GO POSITIVE REGULATION OF IMMUNE EFFECTOR PROCESS	http://www.broadinstitute.org/gsea/msigdb/cards/GO_POSITIVE_REGULATION_OF_IMMUNE_EFFECTOR_PROCESS	148	0.471	0.0801	2.1905e-09	8.65946
R03A	GO POSITIVE REGULATION OF IMMUNE RESPONSE	http://www.broadinstitute.org/gsea/msigdb/cards/GO_POSITIVE_REGULATION_OF_IMMUNE_RESPONSE	508	0.264	0.0445	1.5624e-09	8.80621
R03A	GO POSITIVE REGULATION OF IMMUNE SYSTEM PROCESS	http://www.broadinstitute.org/gsea/msigdb/cards/GO_POSITIVE_REGULATION_OF_IMMUNE_SYSTEM_PROCESS	800	0.244	0.0353	2.8864e-12	11.5396
R03A	GO POSITIVE REGULATION OF IMMUNOGLOBULIN MEDIATED IMMUNE RESPONSE	http://www.broadinstitute.org/gsea/msigdb/cards/GO_POSITIVE_REGULATION_OF_IMMUNOGLOBULIN_MEDIATED_IMMUNE_RESPONSE	26	0.855	0.188	2.8162e-06	5.55034
R03A	GO POSITIVE REGULATION OF IMMUNOGLOBULIN PRODUCTION	http://www.broadinstitute.org/gsea/msigdb/cards/GO_POSITIVE_REGULATION_OF_IMMUNOGLOBULIN_PRODUCTION	30	0.87	0.183	1.0332e-06	5.98582
R03A	GO POSITIVE REGULATION OF INFLAMMATORY RESPONSE	http://www.broadinstitute.org/gsea/msigdb/cards/GO_POSITIVE_REGULATION_OF_INFLAMMATORY_RESPONSE	108	0.419	0.0974	8.2937e-06	5.08125
R03A	GO POSITIVE REGULATION OF INTERLEUKIN 13 PRODUCTION	http://www.broadinstitute.org/gsea/msigdb/cards/GO_POSITIVE_REGULATION_OF_INTERLEUKIN_13_PRODUCTION	13	1.4	0.293	9.506e-07	6.022
R03A	GO POSITIVE REGULATION OF LEUKOCYTE DIFFERENTIATION	http://www.broadinstitute.org/gsea/msigdb/cards/GO_POSITIVE_REGULATION_OF_LEUKOCYTE_DIFFERENTIATION	123	0.356	0.0874	2.3785e-05	4.6237
R03A	GO POSITIVE REGULATION OF LEUKOCYTE MEDIATED IMMUNITY	http://www.broadinstitute.org/gsea/msigdb/cards/GO_POSITIVE_REGULATION_OF_LEUKOCYTE_MEDIATED_IMMUNITY	81	0.553	0.105	7.4993e-08	7.12498
R03A	GO POSITIVE REGULATION OF LEUKOCYTE PROLIFERATION	http://www.broadinstitute.org/gsea/msigdb/cards/GO_POSITIVE_REGULATION_OF_LEUKOCYTE_PROLIFERATION	131	0.379	0.0813	1.5779e-06	5.80192
R03A	GO POSITIVE REGULATION OF LYMPHOCYTE DIFFERENTIATION	http://www.broadinstitute.org/gsea/msigdb/cards/GO_POSITIVE_REGULATION_OF_LYMPHOCYTE_DIFFERENTIATION	74	0.405	0.112	0.00014376	3.84236
R03A	GO POSITIVE REGULATION OF LYMPHOCYTE MEDIATED IMMUNITY	http://www.broadinstitute.org/gsea/msigdb/cards/GO_POSITIVE_REGULATION_OF_LYMPHOCYTE_MEDIATED_IMMUNITY	66	0.587	0.118	3.4508e-07	6.46208
R03A	GO POSITIVE REGULATION OF MACROPHAGE ACTIVATION	http://www.broadinstitute.org/gsea/msigdb/cards/GO_POSITIVE_REGULATION_OF_MACROPHAGE_ACTIVATION	12	1.01	0.25	2.871e-05	4.54197
R03A	GO POSITIVE REGULATION OF MAST CELL ACTIVATION	http://www.broadinstitute.org/gsea/msigdb/cards/GO_POSITIVE_REGULATION_OF_MAST_CELL_ACTIVATION	15	0.821	0.227	0.00015088	3.82137
R03A	GO POSITIVE REGULATION OF MULTICELLULAR ORGANISMAL PROCESS	http://www.broadinstitute.org/gsea/msigdb/cards/GO_POSITIVE_REGULATION_OF_MULTICELLULAR_ORGANISMAL_PROCESS	1344	0.11	0.0279	3.8599e-05	4.41342
R03A	GO POSITIVE REGULATION OF PRODUCTION OF MOLECULAR MEDIATOR OF IMMUNE RESPONSE	http://www.broadinstitute.org/gsea/msigdb/cards/GO_POSITIVE_REGULATION_OF_PRODUCTION_OF_MOLECULAR_MEDIATOR_OF_IMMUNE_RESPONSE	61	0.599	0.127	1.1571e-06	5.93663
R03A	GO POSITIVE REGULATION OF RESPONSE TO STIMULUS	http://www.broadinstitute.org/gsea/msigdb/cards/GO_POSITIVE_REGULATION_OF_RESPONSE_TO_STIMULUS	1823	0.095	0.0242	4.2871e-05	4.36784
R03A	GO POSITIVE REGULATION OF T CELL PROLIFERATION	http://www.broadinstitute.org/gsea/msigdb/cards/GO_POSITIVE_REGULATION_OF_T_CELL_PROLIFERATION	90	0.385	0.0957	2.9403e-05	4.53161
R03A	GO POSITIVE REGULATION OF TYPE 2 IMMUNE RESPONSE	http://www.broadinstitute.org/gsea/msigdb/cards/GO_POSITIVE_REGULATION_OF_TYPE_2_IMMUNE_RESPONSE	14	1.54	0.277	1.5176e-08	7.81884
R03A	GO PROTEASE BINDING	http://www.broadinstitute.org/gsea/msigdb/cards/GO_PROTEASE_BINDING	102	0.369	0.0923	3.2522e-05	4.48782
R03A	GO RECEPTOR BINDING	http://www.broadinstitute.org/gsea/msigdb/cards/GO_RECEPTOR_BINDING	1399	0.106	0.0281	7.8725e-05	4.10389
R03A	GO REGULATION OF ADAPTIVE IMMUNE RESPONSE	http://www.broadinstitute.org/gsea/msigdb/cards/GO_REGULATION_OF_ADAPTIVE_IMMUNE_RESPONSE	119	0.564	0.0883	8.4009e-11	10.0757
R03A	GO REGULATION OF ALPHA BETA T CELL ACTIVATION	http://www.broadinstitute.org/gsea/msigdb/cards/GO_REGULATION_OF_ALPHA_BETA_T_CELL_ACTIVATION	65	0.527	0.118	3.7505e-06	5.42591
R03A	GO REGULATION OF ALPHA BETA T CELL DIFFERENTIATION	http://www.broadinstitute.org/gsea/msigdb/cards/GO_REGULATION_OF_ALPHA_BETA_T_CELL_DIFFERENTIATION	43	0.653	0.152	8.6628e-06	5.06234
R03A	GO REGULATION OF B CELL ACTIVATION	http://www.broadinstitute.org/gsea/msigdb/cards/GO_REGULATION_OF_B_CELL_ACTIVATION	97	0.406	0.103	3.7231e-05	4.4291
R03A	GO REGULATION OF B CELL MEDIATED IMMUNITY	http://www.broadinstitute.org/gsea/msigdb/cards/GO_REGULATION_OF_B_CELL_MEDIATED_IMMUNITY	39	0.64	0.153	1.3785e-05	4.86059
R03A	GO REGULATION OF CD4 POSITIVE ALPHA BETA T CELL ACTIVATION	http://www.broadinstitute.org/gsea/msigdb/cards/GO_REGULATION_OF_CD4_POSITIVE_ALPHA_BETA_T_CELL_ACTIVATION	36	0.808	0.159	1.926e-07	6.71534
R03A	GO REGULATION OF CELL ACTIVATION	http://www.broadinstitute.org/gsea/msigdb/cards/GO_REGULATION_OF_CELL_ACTIVATION	448	0.264	0.0465	6.7935e-09	8.16791
R03A	GO REGULATION OF CELL ADHESION	http://www.broadinstitute.org/gsea/msigdb/cards/GO_REGULATION_OF_CELL_ADHESION	607	0.208	0.041	2.0543e-07	6.68734
R03A	GO REGULATION OF CELL CELL ADHESION	http://www.broadinstitute.org/gsea/msigdb/cards/GO_REGULATION_OF_CELL_CELL_ADHESION	368	0.256	0.051	2.5711e-07	6.58988
R03A	GO REGULATION OF CELL KILLING	http://www.broadinstitute.org/gsea/msigdb/cards/GO_REGULATION_OF_CELL_KILLING	62	0.532	0.124	8.4524e-06	5.07302
R03A	GO REGULATION OF CYTOKINE BIOSYNTHETIC PROCESS	http://www.broadinstitute.org/gsea/msigdb/cards/GO_REGULATION_OF_CYTOKINE_BIOSYNTHETIC_PROCESS	89	0.515	0.109	1.1692e-06	5.93211
R03A	GO REGULATION OF CYTOKINE PRODUCTION	http://www.broadinstitute.org/gsea/msigdb/cards/GO_REGULATION_OF_CYTOKINE_PRODUCTION	540	0.236	0.0412	5.4072e-09	8.26703
R03A	GO REGULATION OF CYTOKINE SECRETION	http://www.broadinstitute.org/gsea/msigdb/cards/GO_REGULATION_OF_CYTOKINE_SECRETION	143	0.307	0.0815	8.3253e-05	4.0796
R03A	GO REGULATION OF DEFENSE RESPONSE	http://www.broadinstitute.org/gsea/msigdb/cards/GO_REGULATION_OF_DEFENSE_RESPONSE	731	0.187	0.0377	3.7976e-07	6.42049
R03A	GO REGULATION OF HOMOTYPIC CELL CELL ADHESION	http://www.broadinstitute.org/gsea/msigdb/cards/GO_REGULATION_OF_HOMOTYPIC_CELL_CELL_ADHESION	295	0.3	0.0569	6.7361e-08	7.17159
R03A	GO REGULATION OF IMMUNE EFFECTOR PROCESS	http://www.broadinstitute.org/gsea/msigdb/cards/GO_REGULATION_OF_IMMUNE_EFFECTOR_PROCESS	409	0.216	0.0493	6.1377e-06	5.21199
R03A	GO REGULATION OF IMMUNE RESPONSE	http://www.broadinstitute.org/gsea/msigdb/cards/GO_REGULATION_OF_IMMUNE_RESPONSE	788	0.258	0.036	4.3004e-13	12.3665
R03A	GO REGULATION OF IMMUNE SYSTEM PROCESS	http://www.broadinstitute.org/gsea/msigdb/cards/GO_REGULATION_OF_IMMUNE_SYSTEM_PROCESS	1319	0.185	0.0283	3.1223e-11	10.5055
R03A	GO REGULATION OF IMMUNOGLOBULIN PRODUCTION	http://www.broadinstitute.org/gsea/msigdb/cards/GO_REGULATION_OF_IMMUNOGLOBULIN_PRODUCTION	43	0.804	0.153	7.0018e-08	7.15479
R03A	GO REGULATION OF INFLAMMATORY RESPONSE	http://www.broadinstitute.org/gsea/msigdb/cards/GO_REGULATION_OF_INFLAMMATORY_RESPONSE	284	0.285	0.0593	7.6667e-07	6.11539
R03A	GO REGULATION OF INNATE IMMUNE RESPONSE	http://www.broadinstitute.org/gsea/msigdb/cards/GO_REGULATION_OF_INNATE_IMMUNE_RESPONSE	342	0.217	0.054	3.004e-05	4.5223
R03A	GO REGULATION OF INTERLEUKIN 10 PRODUCTION	http://www.broadinstitute.org/gsea/msigdb/cards/GO_REGULATION_OF_INTERLEUKIN_10_PRODUCTION	41	0.59	0.15	4.2611e-05	4.37048
R03A	GO REGULATION OF INTERLEUKIN 13 PRODUCTION	http://www.broadinstitute.org/gsea/msigdb/cards/GO_REGULATION_OF_INTERLEUKIN_13_PRODUCTION	18	1.01	0.246	1.9755e-05	4.70432
R03A	GO REGULATION OF INTERLEUKIN 2 PRODUCTION	http://www.broadinstitute.org/gsea/msigdb/cards/GO_REGULATION_OF_INTERLEUKIN_2_PRODUCTION	46	0.541	0.142	6.6656e-05	4.17616
R03A	GO REGULATION OF INTERLEUKIN 4 PRODUCTION	http://www.broadinstitute.org/gsea/msigdb/cards/GO_REGULATION_OF_INTERLEUKIN_4_PRODUCTION	26	0.934	0.19	4.3555e-07	6.36096
R03A	GO REGULATION OF ISOTYPE SWITCHING	http://www.broadinstitute.org/gsea/msigdb/cards/GO_REGULATION_OF_ISOTYPE_SWITCHING	23	0.846	0.209	2.6641e-05	4.57445
R03A	GO REGULATION OF LEUKOCYTE DIFFERENTIATION	http://www.broadinstitute.org/gsea/msigdb/cards/GO_REGULATION_OF_LEUKOCYTE_DIFFERENTIATION	223	0.269	0.0663	2.5459e-05	4.59416
R03A	GO REGULATION OF LEUKOCYTE MEDIATED IMMUNITY	http://www.broadinstitute.org/gsea/msigdb/cards/GO_REGULATION_OF_LEUKOCYTE_MEDIATED_IMMUNITY	149	0.362	0.0793	2.5462e-06	5.59411
R03A	GO REGULATION OF LEUKOCYTE PROLIFERATION	http://www.broadinstitute.org/gsea/msigdb/cards/GO_REGULATION_OF_LEUKOCYTE_PROLIFERATION	198	0.331	0.0669	3.737e-07	6.42748
R03A	GO REGULATION OF LYMPHOCYTE DIFFERENTIATION	http://www.broadinstitute.org/gsea/msigdb/cards/GO_REGULATION_OF_LYMPHOCYTE_DIFFERENTIATION	126	0.333	0.088	7.635e-05	4.11719
R03A	GO REGULATION OF LYMPHOCYTE MEDIATED IMMUNITY	http://www.broadinstitute.org/gsea/msigdb/cards/GO_REGULATION_OF_LYMPHOCYTE_MEDIATED_IMMUNITY	109	0.403	0.0927	6.9483e-06	5.15812
R03A	GO REGULATION OF MACROPHAGE ACTIVATION	http://www.broadinstitute.org/gsea/msigdb/cards/GO_REGULATION_OF_MACROPHAGE_ACTIVATION	26	0.772	0.186	1.7527e-05	4.75629
R03A	GO REGULATION OF PRODUCTION OF MOLECULAR MEDIATOR OF IMMUNE RESPONSE	http://www.broadinstitute.org/gsea/msigdb/cards/GO_REGULATION_OF_PRODUCTION_OF_MOLECULAR_MEDIATOR_OF_IMMUNE_RESPONSE	94	0.462	0.102	3.018e-06	5.52028
R03A	GO REGULATION OF RESPONSE TO WOUNDING	http://www.broadinstitute.org/gsea/msigdb/cards/GO_REGULATION_OF_RESPONSE_TO_WOUNDING	402	0.182	0.0499	0.00013306	3.87595
R03A	GO REGULATION OF T CELL DIFFERENTIATION	http://www.broadinstitute.org/gsea/msigdb/cards/GO_REGULATION_OF_T_CELL_DIFFERENTIATION	104	0.386	0.0962	3.0603e-05	4.51424
R03A	GO REGULATION OF T CELL PROLIFERATION	http://www.broadinstitute.org/gsea/msigdb/cards/GO_REGULATION_OF_T_CELL_PROLIFERATION	140	0.328	0.0784	1.4322e-05	4.844
R03A	GO REGULATION OF T HELPER 2 CELL DIFFERENTIATION	http://www.broadinstitute.org/gsea/msigdb/cards/GO_REGULATION_OF_T_HELPER_2_CELL_DIFFERENTIATION	11	1.26	0.33	6.3784e-05	4.19529
R03A	GO REGULATION OF T HELPER CELL DIFFERENTIATION	http://www.broadinstitute.org/gsea/msigdb/cards/GO_REGULATION_OF_T_HELPER_CELL_DIFFERENTIATION	25	0.832	0.199	1.4508e-05	4.83839
R03A	GO REGULATION OF TYPE 2 IMMUNE RESPONSE	http://www.broadinstitute.org/gsea/msigdb/cards/GO_REGULATION_OF_TYPE_2_IMMUNE_RESPONSE	26	1.24	0.203	5.1704e-10	9.28648
R03A	GO REGULATORY REGION NUCLEIC ACID BINDING	http://www.broadinstitute.org/gsea/msigdb/cards/GO_REGULATORY_REGION_NUCLEIC_ACID_BINDING	783	0.144	0.0376	6.2743e-05	4.20243
R03A	GO RESPONSE TO CYTOKINE	http://www.broadinstitute.org/gsea/msigdb/cards/GO_RESPONSE_TO_CYTOKINE	682	0.174	0.0405	8.4804e-06	5.07158
R03A	GO RESPONSE TO PROTOZOAN	http://www.broadinstitute.org/gsea/msigdb/cards/GO_RESPONSE_TO_PROTOZOAN	20	0.839	0.215	4.6765e-05	4.33008
R03A	GO SINGLE ORGANISM CELL ADHESION	http://www.broadinstitute.org/gsea/msigdb/cards/GO_SINGLE_ORGANISM_CELL_ADHESION	443	0.175	0.0471	0.00010475	3.97985
R03A	GO T CELL ACTIVATION INVOLVED IN IMMUNE RESPONSE	http://www.broadinstitute.org/gsea/msigdb/cards/GO_T_CELL_ACTIVATION_INVOLVED_IN_IMMUNE_RESPONSE	59	0.779	0.152	1.4997e-07	6.824
R03A	GO T CELL DIFFERENTIATION	http://www.broadinstitute.org/gsea/msigdb/cards/GO_T_CELL_DIFFERENTIATION	119	0.545	0.0943	3.886e-09	8.4105
R03A	GO T CELL DIFFERENTIATION INVOLVED IN IMMUNE RESPONSE	http://www.broadinstitute.org/gsea/msigdb/cards/GO_T_CELL_DIFFERENTIATION_INVOLVED_IN_IMMUNE_RESPONSE	28	1.21	0.196	3.0716e-10	9.51264
R03A	GO T CELL RECEPTOR SIGNALING PATHWAY	http://www.broadinstitute.org/gsea/msigdb/cards/GO_T_CELL_RECEPTOR_SIGNALING_PATHWAY	135	0.338	0.0829	2.2687e-05	4.64422
R03A	GO T CELL SELECTION	http://www.broadinstitute.org/gsea/msigdb/cards/GO_T_CELL_SELECTION	35	0.791	0.172	2.2958e-06	5.63907
R03A	GO T HELPER 1 TYPE IMMUNE RESPONSE	http://www.broadinstitute.org/gsea/msigdb/cards/GO_T_HELPER_1_TYPE_IMMUNE_RESPONSE	19	0.911	0.23	3.7639e-05	4.42436
R03A	GO TRANSCRIPTION FROM RNA POLYMERASE II PROMOTER	http://www.broadinstitute.org/gsea/msigdb/cards/GO_TRANSCRIPTION_FROM_RNA_POLYMERASE_II_PROMOTER	696	0.141	0.0388	0.00014093	3.851
R03A	GUTIERREZ WALDENSTROEMS MACROGLOBULINEMIA 1 UP	http://www.broadinstitute.org/gsea/msigdb/cards/GUTIERREZ_WALDENSTROEMS_MACROGLOBULINEMIA_1_UP	9	1.14	0.307	0.00011183	3.95144
R03A	KEGG ALLOGRAFT REJECTION	http://www.broadinstitute.org/gsea/msigdb/cards/KEGG_ALLOGRAFT_REJECTION	34	1.06	0.189	1.2037e-08	7.91948
R03A	KEGG ASTHMA	http://www.broadinstitute.org/gsea/msigdb/cards/KEGG_ASTHMA	27	0.905	0.244	0.00010227	3.99025
R03A	KEGG AUTOIMMUNE THYROID DISEASE	http://www.broadinstitute.org/gsea/msigdb/cards/KEGG_AUTOIMMUNE_THYROID_DISEASE	49	0.816	0.172	1.0118e-06	5.99491
R03A	KEGG CYTOKINE CYTOKINE RECEPTOR INTERACTION	http://www.broadinstitute.org/gsea/msigdb/cards/KEGG_CYTOKINE_CYTOKINE_RECEPTOR_INTERACTION	250	0.471	0.0715	2.2488e-11	10.648
R03A	KEGG GRAFT VERSUS HOST DISEASE	http://www.broadinstitute.org/gsea/msigdb/cards/KEGG_GRAFT_VERSUS_HOST_DISEASE	37	0.876	0.172	1.6832e-07	6.77386
R03A	KEGG INTESTINAL IMMUNE NETWORK FOR IGA PRODUCTION	http://www.broadinstitute.org/gsea/msigdb/cards/KEGG_INTESTINAL_IMMUNE_NETWORK_FOR_IGA_PRODUCTION	45	0.597	0.16	9.7337e-05	4.01172
R03A	KEGG JAK STAT SIGNALING PATHWAY	http://www.broadinstitute.org/gsea/msigdb/cards/KEGG_JAK_STAT_SIGNALING_PATHWAY	147	0.39	0.0874	3.9892e-06	5.39911
R03A	KEGG NATURAL KILLER CELL MEDIATED CYTOTOXICITY	http://www.broadinstitute.org/gsea/msigdb/cards/KEGG_NATURAL_KILLER_CELL_MEDIATED_CYTOTOXICITY	130	0.349	0.0896	4.8875e-05	4.31091
R03A	KEGG TYPE I DIABETES MELLITUS	http://www.broadinstitute.org/gsea/msigdb/cards/KEGG_TYPE_I_DIABETES_MELLITUS	41	0.677	0.157	8.4271e-06	5.07432
R03A	KUROZUMI RESPONSE TO ONCOCYTIC VIRUS	http://www.broadinstitute.org/gsea/msigdb/cards/KUROZUMI_RESPONSE_TO_ONCOCYTIC_VIRUS	40	0.584	0.162	0.00015365	3.81347
R03A	KUROZUMI RESPONSE TO ONCOCYTIC VIRUS AND CYCLIC RGD	http://www.broadinstitute.org/gsea/msigdb/cards/KUROZUMI_RESPONSE_TO_ONCOCYTIC_VIRUS_AND_CYCLIC_RGD	20	0.932	0.251	0.00010266	3.9886
R03A	MYLLYKANGAS AMPLIFICATION HOT SPOT 7	http://www.broadinstitute.org/gsea/msigdb/cards/MYLLYKANGAS_AMPLIFICATION_HOT_SPOT_7	7	1.79	0.383	1.429e-06	5.84497
R03A	PID IL12 2PATHWAY	http://www.broadinstitute.org/gsea/msigdb/cards/PID_IL12_2PATHWAY	62	0.464	0.124	9.4867e-05	4.02288
R03A	PID IL12 STAT4 PATHWAY	http://www.broadinstitute.org/gsea/msigdb/cards/PID_IL12_STAT4_PATHWAY	33	0.685	0.172	3.383e-05	4.4707
R03A	PID IL27 PATHWAY	http://www.broadinstitute.org/gsea/msigdb/cards/PID_IL27_PATHWAY	26	0.704	0.186	7.9142e-05	4.10159
R03A	PID IL4 2PATHWAY	http://www.broadinstitute.org/gsea/msigdb/cards/PID_IL4_2PATHWAY	57	0.541	0.133	2.461e-05	4.60889
R03A	PID NFAT TFPATHWAY	http://www.broadinstitute.org/gsea/msigdb/cards/PID_NFAT_TFPATHWAY	43	0.824	0.162	1.888e-07	6.724
R03A	QI PLASMACYTOMA UP	http://www.broadinstitute.org/gsea/msigdb/cards/QI_PLASMACYTOMA_UP	252	0.281	0.0623	3.2518e-06	5.48788
R03A	REACTOME CIRCADIAN REPRESSION OF EXPRESSION BY REV ERBA	http://www.broadinstitute.org/gsea/msigdb/cards/REACTOME_CIRCADIAN_REPRESSION_OF_EXPRESSION_BY_REV_ERBA	22	0.917	0.253	0.00014215	3.84725
R03A	REACTOME DOWNSTREAM TCR SIGNALING	http://www.broadinstitute.org/gsea/msigdb/cards/REACTOME_DOWNSTREAM_TCR_SIGNALING	33	0.649	0.168	5.6141e-05	4.25072
R03A	REACTOME IMMUNE SYSTEM	http://www.broadinstitute.org/gsea/msigdb/cards/REACTOME_IMMUNE_SYSTEM	852	0.125	0.0346	0.00015234	3.81719
R03A	REACTOME RORA ACTIVATES CIRCADIAN EXPRESSION	http://www.broadinstitute.org/gsea/msigdb/cards/REACTOME_RORA_ACTIVATES_CIRCADIAN_EXPRESSION	23	0.891	0.235	7.2365e-05	4.14047
R03A	SCHUETZ BREAST CANCER DUCTAL INVASIVE UP	http://www.broadinstitute.org/gsea/msigdb/cards/SCHUETZ_BREAST_CANCER_DUCTAL_INVASIVE_UP	337	0.235	0.056	1.4039e-05	4.85266
R03A	SMID BREAST CANCER LUMINAL B DN	http://www.broadinstitute.org/gsea/msigdb/cards/SMID_BREAST_CANCER_LUMINAL_B_DN	511	0.163	0.0442	0.00011861	3.92588
R03A	ST IL 13 PATHWAY	http://www.broadinstitute.org/gsea/msigdb/cards/ST_IL_13_PATHWAY	5	1.47	0.387	7.4709e-05	4.12663
R03A	ST INTERLEUKIN 4 PATHWAY	http://www.broadinstitute.org/gsea/msigdb/cards/ST_INTERLEUKIN_4_PATHWAY	23	0.793	0.202	4.3413e-05	4.36238
R03A	TRACEY RESISTANCE TO IFNA2 UP	http://www.broadinstitute.org/gsea/msigdb/cards/TRACEY_RESISTANCE_TO_IFNA2_UP	6	1.33	0.329	2.5185e-05	4.59886
R03A	ZHENG BOUND BY FOXP3	http://www.broadinstitute.org/gsea/msigdb/cards/ZHENG_BOUND_BY_FOXP3	476	0.214	0.0454	1.1921e-06	5.92369
R03BA	BASSO CD40 SIGNALING UP	http://www.broadinstitute.org/gsea/msigdb/cards/BASSO_CD40_SIGNALING_UP	99	0.326	0.0872	9.1786e-05	4.03722
R03BA	BIOCARTA CYTOKINE PATHWAY	http://www.broadinstitute.org/gsea/msigdb/cards/BIOCARTA_CYTOKINE_PATHWAY	21	0.754	0.204	0.00010687	3.97114
R03BA	BIOCARTA IL17 PATHWAY	http://www.broadinstitute.org/gsea/msigdb/cards/BIOCARTA_IL17_PATHWAY	17	0.871	0.23	7.7979e-05	4.10802
R03BA	BIOCARTA IL4 PATHWAY	http://www.broadinstitute.org/gsea/msigdb/cards/BIOCARTA_IL4_PATHWAY	10	1.61	0.347	1.7013e-06	5.76922
R03BA	BIOCARTA TCRA PATHWAY	http://www.broadinstitute.org/gsea/msigdb/cards/BIOCARTA_TCRA_PATHWAY	13	0.96	0.254	8.0328e-05	4.09513
R03BA	BIOCARTA TCYTOTOXIC PATHWAY	http://www.broadinstitute.org/gsea/msigdb/cards/BIOCARTA_TCYTOTOXIC_PATHWAY	14	1.16	0.264	5.6218e-06	5.25012
R03BA	BIOCARTA THELPER PATHWAY	http://www.broadinstitute.org/gsea/msigdb/cards/BIOCARTA_THELPER_PATHWAY	14	1.06	0.262	2.7223e-05	4.56506
R03BA	BIOCARTA TOB1 PATHWAY	http://www.broadinstitute.org/gsea/msigdb/cards/BIOCARTA_TOB1_PATHWAY	21	1.13	0.209	2.9725e-08	7.52688
R03BA	BOSCO TH1 CYTOTOXIC MODULE	http://www.broadinstitute.org/gsea/msigdb/cards/BOSCO_TH1_CYTOTOXIC_MODULE	112	0.349	0.087	2.9895e-05	4.5244
R03BA	GO ALPHA BETA T CELL ACTIVATION	http://www.broadinstitute.org/gsea/msigdb/cards/GO_ALPHA_BETA_T_CELL_ACTIVATION	50	0.804	0.137	2.0367e-09	8.69107
R03BA	GO ALPHA BETA T CELL DIFFERENTIATION	http://www.broadinstitute.org/gsea/msigdb/cards/GO_ALPHA_BETA_T_CELL_DIFFERENTIATION	42	0.772	0.146	6.7084e-08	7.17338
R03BA	GO APOPTOTIC SIGNALING PATHWAY	http://www.broadinstitute.org/gsea/msigdb/cards/GO_APOPTOTIC_SIGNALING_PATHWAY	281	0.222	0.055	2.6701e-05	4.57347
R03BA	GO CD4 POSITIVE ALPHA BETA T CELL ACTIVATION	http://www.broadinstitute.org/gsea/msigdb/cards/GO_CD4_POSITIVE_ALPHA_BETA_T_CELL_ACTIVATION	32	0.923	0.174	6.1174e-08	7.21343
R03BA	GO CD4 POSITIVE OR CD8 POSITIVE ALPHA BETA T CELL LINEAGE COMMITMENT	http://www.broadinstitute.org/gsea/msigdb/cards/GO_CD4_POSITIVE_OR_CD8_POSITIVE_ALPHA_BETA_T_CELL_LINEAGE_COMMITMENT	10	1.27	0.303	1.4972e-05	4.82472
R03BA	GO CELL ACTIVATION	http://www.broadinstitute.org/gsea/msigdb/cards/GO_CELL_ACTIVATION	544	0.19	0.0404	1.3235e-06	5.87828
R03BA	GO CELLULAR RESPONSE TO CYTOKINE STIMULUS	http://www.broadinstitute.org/gsea/msigdb/cards/GO_CELLULAR_RESPONSE_TO_CYTOKINE_STIMULUS	580	0.155	0.0406	6.6812e-05	4.17515
R03BA	GO CELLULAR RESPONSE TO INTERFERON GAMMA	http://www.broadinstitute.org/gsea/msigdb/cards/GO_CELLULAR_RESPONSE_TO_INTERFERON_GAMMA	114	0.356	0.0904	4.0985e-05	4.38738
R03BA	GO CYTOKINE MEDIATED SIGNALING PATHWAY	http://www.broadinstitute.org/gsea/msigdb/cards/GO_CYTOKINE_MEDIATED_SIGNALING_PATHWAY	428	0.18	0.0482	9.7924e-05	4.00911
R03BA	GO DEFENSE RESPONSE	http://www.broadinstitute.org/gsea/msigdb/cards/GO_DEFENSE_RESPONSE	1147	0.117	0.0294	3.742e-05	4.4269
R03BA	GO EXTRINSIC APOPTOTIC SIGNALING PATHWAY	http://www.broadinstitute.org/gsea/msigdb/cards/GO_EXTRINSIC_APOPTOTIC_SIGNALING_PATHWAY	97	0.452	0.0974	1.748e-06	5.75746
R03BA	GO I SMAD BINDING	http://www.broadinstitute.org/gsea/msigdb/cards/GO_I_SMAD_BINDING	11	1.17	0.317	0.00010506	3.97856
R03BA	GO IMMUNE EFFECTOR PROCESS	http://www.broadinstitute.org/gsea/msigdb/cards/GO_IMMUNE_EFFECTOR_PROCESS	441	0.168	0.0458	0.00012573	3.90056
R03BA	GO IMMUNE RESPONSE	http://www.broadinstitute.org/gsea/msigdb/cards/GO_IMMUNE_RESPONSE	1009	0.114	0.0308	0.00010277	3.98813
R03BA	GO IMMUNE SYSTEM DEVELOPMENT	http://www.broadinstitute.org/gsea/msigdb/cards/GO_IMMUNE_SYSTEM_DEVELOPMENT	563	0.195	0.0385	2.0267e-07	6.69321
R03BA	GO IMMUNE SYSTEM PROCESS	http://www.broadinstitute.org/gsea/msigdb/cards/GO_IMMUNE_SYSTEM_PROCESS	1857	0.111	0.0225	4.4245e-07	6.35414
R03BA	GO INTERFERON GAMMA MEDIATED SIGNALING PATHWAY	http://www.broadinstitute.org/gsea/msigdb/cards/GO_INTERFERON_GAMMA_MEDIATED_SIGNALING_PATHWAY	65	0.445	0.115	5.1711e-05	4.28642
R03BA	GO LEUKOCYTE ACTIVATION	http://www.broadinstitute.org/gsea/msigdb/cards/GO_LEUKOCYTE_ACTIVATION	397	0.245	0.0478	1.5483e-07	6.81014
R03BA	GO LEUKOCYTE CELL CELL ADHESION	http://www.broadinstitute.org/gsea/msigdb/cards/GO_LEUKOCYTE_CELL_CELL_ADHESION	247	0.312	0.0609	1.5564e-07	6.80788
R03BA	GO LEUKOCYTE DIFFERENTIATION	http://www.broadinstitute.org/gsea/msigdb/cards/GO_LEUKOCYTE_DIFFERENTIATION	281	0.273	0.0563	6.1292e-07	6.2126
R03BA	GO LYMPHOCYTE ACTIVATION	http://www.broadinstitute.org/gsea/msigdb/cards/GO_LYMPHOCYTE_ACTIVATION	327	0.25	0.0528	1.094e-06	5.96098
R03BA	GO LYMPHOCYTE ACTIVATION INVOLVED IN IMMUNE RESPONSE	http://www.broadinstitute.org/gsea/msigdb/cards/GO_LYMPHOCYTE_ACTIVATION_INVOLVED_IN_IMMUNE_RESPONSE	95	0.401	0.105	7.1128e-05	4.14796
R03BA	GO LYMPHOCYTE DIFFERENTIATION	http://www.broadinstitute.org/gsea/msigdb/cards/GO_LYMPHOCYTE_DIFFERENTIATION	202	0.346	0.0674	1.4325e-07	6.84391
R03BA	GO LYMPHOCYTE MIGRATION	http://www.broadinstitute.org/gsea/msigdb/cards/GO_LYMPHOCYTE_MIGRATION	45	0.579	0.152	6.733e-05	4.17179
R03BA	GO MHC CLASS II PROTEIN COMPLEX	http://www.broadinstitute.org/gsea/msigdb/cards/GO_MHC_CLASS_II_PROTEIN_COMPLEX	14	1.37	0.346	3.626e-05	4.44057
R03BA	GO MHC PROTEIN COMPLEX	http://www.broadinstitute.org/gsea/msigdb/cards/GO_MHC_PROTEIN_COMPLEX	24	1.14	0.228	2.9061e-07	6.53669
R03BA	GO NEGATIVE REGULATION OF CELL KILLING	http://www.broadinstitute.org/gsea/msigdb/cards/GO_NEGATIVE_REGULATION_OF_CELL_KILLING	18	1.45	0.236	3.7196e-10	9.4295
R03BA	GO NEGATIVE REGULATION OF NATURAL KILLER CELL MEDIATED CYTOTOXICITY	http://www.broadinstitute.org/gsea/msigdb/cards/GO_NEGATIVE_REGULATION_OF_NATURAL_KILLER_CELL_MEDIATED_CYTOTOXICITY	12	1.13	0.302	9.4324e-05	4.02538
R03BA	GO NEGATIVE REGULATION OF NATURAL KILLER CELL MEDIATED IMMUNITY	http://www.broadinstitute.org/gsea/msigdb/cards/GO_NEGATIVE_REGULATION_OF_NATURAL_KILLER_CELL_MEDIATED_IMMUNITY	12	1.13	0.302	9.4324e-05	4.02538
R03BA	GO POSITIVE REGULATION OF B CELL MEDIATED IMMUNITY	http://www.broadinstitute.org/gsea/msigdb/cards/GO_POSITIVE_REGULATION_OF_B_CELL_MEDIATED_IMMUNITY	26	0.651	0.173	8.3225e-05	4.07975
R03BA	GO POSITIVE REGULATION OF CELL ACTIVATION	http://www.broadinstitute.org/gsea/msigdb/cards/GO_POSITIVE_REGULATION_OF_CELL_ACTIVATION	276	0.265	0.0529	2.7909e-07	6.55426
R03BA	GO POSITIVE REGULATION OF CELL ADHESION	http://www.broadinstitute.org/gsea/msigdb/cards/GO_POSITIVE_REGULATION_OF_CELL_ADHESION	360	0.2	0.048	1.4926e-05	4.82606
R03BA	GO POSITIVE REGULATION OF IMMUNE EFFECTOR PROCESS	http://www.broadinstitute.org/gsea/msigdb/cards/GO_POSITIVE_REGULATION_OF_IMMUNE_EFFECTOR_PROCESS	148	0.334	0.0736	2.8137e-06	5.55072
R03BA	GO POSITIVE REGULATION OF IMMUNE RESPONSE	http://www.broadinstitute.org/gsea/msigdb/cards/GO_POSITIVE_REGULATION_OF_IMMUNE_RESPONSE	508	0.179	0.0409	6.2037e-06	5.20735
R03BA	GO POSITIVE REGULATION OF IMMUNE SYSTEM PROCESS	http://www.broadinstitute.org/gsea/msigdb/cards/GO_POSITIVE_REGULATION_OF_IMMUNE_SYSTEM_PROCESS	800	0.164	0.0325	2.2631e-07	6.6453
R03BA	GO POSITIVE REGULATION OF IMMUNOGLOBULIN MEDIATED IMMUNE RESPONSE	http://www.broadinstitute.org/gsea/msigdb/cards/GO_POSITIVE_REGULATION_OF_IMMUNOGLOBULIN_MEDIATED_IMMUNE_RESPONSE	26	0.651	0.173	8.3225e-05	4.07975
R03BA	GO POSITIVE REGULATION OF IMMUNOGLOBULIN PRODUCTION	http://www.broadinstitute.org/gsea/msigdb/cards/GO_POSITIVE_REGULATION_OF_IMMUNOGLOBULIN_PRODUCTION	30	0.787	0.168	1.4873e-06	5.8276
R03BA	GO POSITIVE REGULATION OF INFLAMMATORY RESPONSE	http://www.broadinstitute.org/gsea/msigdb/cards/GO_POSITIVE_REGULATION_OF_INFLAMMATORY_RESPONSE	108	0.326	0.0894	0.00013408	3.87264
R03BA	GO POSITIVE REGULATION OF INTERLEUKIN 13 PRODUCTION	http://www.broadinstitute.org/gsea/msigdb/cards/GO_POSITIVE_REGULATION_OF_INTERLEUKIN_13_PRODUCTION	13	1.29	0.269	8.6469e-07	6.06314
R03BA	GO POSITIVE REGULATION OF LEUKOCYTE DIFFERENTIATION	http://www.broadinstitute.org/gsea/msigdb/cards/GO_POSITIVE_REGULATION_OF_LEUKOCYTE_DIFFERENTIATION	123	0.3	0.0803	9.3133e-05	4.0309
R03BA	GO POSITIVE REGULATION OF LEUKOCYTE MEDIATED IMMUNITY	http://www.broadinstitute.org/gsea/msigdb/cards/GO_POSITIVE_REGULATION_OF_LEUKOCYTE_MEDIATED_IMMUNITY	81	0.439	0.0966	2.7653e-06	5.55826
R03BA	GO POSITIVE REGULATION OF LYMPHOCYTE MEDIATED IMMUNITY	http://www.broadinstitute.org/gsea/msigdb/cards/GO_POSITIVE_REGULATION_OF_LYMPHOCYTE_MEDIATED_IMMUNITY	66	0.412	0.109	7.4339e-05	4.12878
R03BA	GO POSITIVE REGULATION OF MACROPHAGE ACTIVATION	http://www.broadinstitute.org/gsea/msigdb/cards/GO_POSITIVE_REGULATION_OF_MACROPHAGE_ACTIVATION	12	0.847	0.229	0.00011288	3.94738
R03BA	GO POSITIVE REGULATION OF MAST CELL ACTIVATION	http://www.broadinstitute.org/gsea/msigdb/cards/GO_POSITIVE_REGULATION_OF_MAST_CELL_ACTIVATION	15	0.788	0.208	7.8355e-05	4.10593
R03BA	GO POSITIVE REGULATION OF MYELOID LEUKOCYTE MEDIATED IMMUNITY	http://www.broadinstitute.org/gsea/msigdb/cards/GO_POSITIVE_REGULATION_OF_MYELOID_LEUKOCYTE_MEDIATED_IMMUNITY	17	0.695	0.191	0.00014161	3.84891
R03BA	GO POSITIVE REGULATION OF PRODUCTION OF MOLECULAR MEDIATOR OF IMMUNE RESPONSE	http://www.broadinstitute.org/gsea/msigdb/cards/GO_POSITIVE_REGULATION_OF_PRODUCTION_OF_MOLECULAR_MEDIATOR_OF_IMMUNE_RESPONSE	61	0.547	0.116	1.3451e-06	5.87125
R03BA	GO POSITIVE REGULATION OF TYPE 2 IMMUNE RESPONSE	http://www.broadinstitute.org/gsea/msigdb/cards/GO_POSITIVE_REGULATION_OF_TYPE_2_IMMUNE_RESPONSE	14	1.07	0.255	1.3649e-05	4.8649
R03BA	GO POSITIVE T CELL SELECTION	http://www.broadinstitute.org/gsea/msigdb/cards/GO_POSITIVE_T_CELL_SELECTION	20	0.714	0.192	9.9936e-05	4.00028
R03BA	GO REGULATION OF ADAPTIVE IMMUNE RESPONSE	http://www.broadinstitute.org/gsea/msigdb/cards/GO_REGULATION_OF_ADAPTIVE_IMMUNE_RESPONSE	119	0.322	0.0811	3.5559e-05	4.44905
R03BA	GO REGULATION OF ALPHA BETA T CELL ACTIVATION	http://www.broadinstitute.org/gsea/msigdb/cards/GO_REGULATION_OF_ALPHA_BETA_T_CELL_ACTIVATION	65	0.39	0.108	0.00015328	3.81451
R03BA	GO REGULATION OF CELL ACTIVATION	http://www.broadinstitute.org/gsea/msigdb/cards/GO_REGULATION_OF_CELL_ACTIVATION	448	0.206	0.0428	7.2052e-07	6.14235
R03BA	GO REGULATION OF CELL KILLING	http://www.broadinstitute.org/gsea/msigdb/cards/GO_REGULATION_OF_CELL_KILLING	62	0.41	0.114	0.00015322	3.81468
R03BA	GO REGULATION OF CYTOKINE BIOSYNTHETIC PROCESS	http://www.broadinstitute.org/gsea/msigdb/cards/GO_REGULATION_OF_CYTOKINE_BIOSYNTHETIC_PROCESS	89	0.366	0.1	0.00012861	3.89073
R03BA	GO REGULATION OF DEFENSE RESPONSE	http://www.broadinstitute.org/gsea/msigdb/cards/GO_REGULATION_OF_DEFENSE_RESPONSE	731	0.138	0.0347	3.5961e-05	4.44417
R03BA	GO REGULATION OF HEMOPOIESIS	http://www.broadinstitute.org/gsea/msigdb/cards/GO_REGULATION_OF_HEMOPOIESIS	303	0.195	0.0533	0.00013169	3.88045
R03BA	GO REGULATION OF HOMOTYPIC CELL CELL ADHESION	http://www.broadinstitute.org/gsea/msigdb/cards/GO_REGULATION_OF_HOMOTYPIC_CELL_CELL_ADHESION	295	0.194	0.0523	0.00010108	3.99533
R03BA	GO REGULATION OF IMMUNE RESPONSE	http://www.broadinstitute.org/gsea/msigdb/cards/GO_REGULATION_OF_IMMUNE_RESPONSE	788	0.155	0.0331	1.5432e-06	5.81158
R03BA	GO REGULATION OF IMMUNE SYSTEM PROCESS	http://www.broadinstitute.org/gsea/msigdb/cards/GO_REGULATION_OF_IMMUNE_SYSTEM_PROCESS	1319	0.128	0.026	4.3721e-07	6.35931
R03BA	GO REGULATION OF IMMUNOGLOBULIN PRODUCTION	http://www.broadinstitute.org/gsea/msigdb/cards/GO_REGULATION_OF_IMMUNOGLOBULIN_PRODUCTION	43	0.678	0.14	6.7034e-07	6.1737
R03BA	GO REGULATION OF INFLAMMATORY RESPONSE	http://www.broadinstitute.org/gsea/msigdb/cards/GO_REGULATION_OF_INFLAMMATORY_RESPONSE	284	0.243	0.0545	4.2433e-06	5.3723
R03BA	GO REGULATION OF INTERLEUKIN 4 PRODUCTION	http://www.broadinstitute.org/gsea/msigdb/cards/GO_REGULATION_OF_INTERLEUKIN_4_PRODUCTION	26	0.685	0.174	4.3197e-05	4.36455
R03BA	GO REGULATION OF LEUKOCYTE DIFFERENTIATION	http://www.broadinstitute.org/gsea/msigdb/cards/GO_REGULATION_OF_LEUKOCYTE_DIFFERENTIATION	223	0.255	0.0609	1.4033e-05	4.85285
R03BA	GO REGULATION OF LEUKOCYTE MEDIATED IMMUNITY	http://www.broadinstitute.org/gsea/msigdb/cards/GO_REGULATION_OF_LEUKOCYTE_MEDIATED_IMMUNITY	149	0.307	0.0728	1.2528e-05	4.90212
R03BA	GO REGULATION OF LYMPHOCYTE DIFFERENTIATION	http://www.broadinstitute.org/gsea/msigdb/cards/GO_REGULATION_OF_LYMPHOCYTE_DIFFERENTIATION	126	0.313	0.0808	5.5069e-05	4.25909
R03BA	GO REGULATION OF LYMPHOCYTE MEDIATED IMMUNITY	http://www.broadinstitute.org/gsea/msigdb/cards/GO_REGULATION_OF_LYMPHOCYTE_MEDIATED_IMMUNITY	109	0.307	0.0851	0.00015257	3.81653
R03BA	GO REGULATION OF MACROPHAGE ACTIVATION	http://www.broadinstitute.org/gsea/msigdb/cards/GO_REGULATION_OF_MACROPHAGE_ACTIVATION	26	0.676	0.171	3.9517e-05	4.40322
R03BA	GO REGULATION OF RESPONSE TO WOUNDING	http://www.broadinstitute.org/gsea/msigdb/cards/GO_REGULATION_OF_RESPONSE_TO_WOUNDING	402	0.188	0.0458	2.005e-05	4.69789
R03BA	GO REGULATION OF T CELL DIFFERENTIATION	http://www.broadinstitute.org/gsea/msigdb/cards/GO_REGULATION_OF_T_CELL_DIFFERENTIATION	104	0.344	0.0883	4.8293e-05	4.31612
R03BA	GO REGULATION OF TYPE 2 IMMUNE RESPONSE	http://www.broadinstitute.org/gsea/msigdb/cards/GO_REGULATION_OF_TYPE_2_IMMUNE_RESPONSE	26	0.849	0.187	2.7802e-06	5.55592
R03BA	GO RESPONSE TO INTERFERON GAMMA	http://www.broadinstitute.org/gsea/msigdb/cards/GO_RESPONSE_TO_INTERFERON_GAMMA	135	0.307	0.0831	0.00010815	3.96597
R03BA	GO T CELL ACTIVATION INVOLVED IN IMMUNE RESPONSE	http://www.broadinstitute.org/gsea/msigdb/cards/GO_T_CELL_ACTIVATION_INVOLVED_IN_IMMUNE_RESPONSE	59	0.608	0.14	6.6281e-06	5.17861
R03BA	GO T CELL DIFFERENTIATION	http://www.broadinstitute.org/gsea/msigdb/cards/GO_T_CELL_DIFFERENTIATION	119	0.497	0.0866	4.931e-09	8.30706
R03BA	GO T CELL DIFFERENTIATION IN THYMUS	http://www.broadinstitute.org/gsea/msigdb/cards/GO_T_CELL_DIFFERENTIATION_IN_THYMUS	44	0.537	0.143	8.4788e-05	4.07167
R03BA	GO T CELL DIFFERENTIATION INVOLVED IN IMMUNE RESPONSE	http://www.broadinstitute.org/gsea/msigdb/cards/GO_T_CELL_DIFFERENTIATION_INVOLVED_IN_IMMUNE_RESPONSE	28	0.897	0.18	3.0706e-07	6.51278
R03BA	GO T CELL LINEAGE COMMITMENT	http://www.broadinstitute.org/gsea/msigdb/cards/GO_T_CELL_LINEAGE_COMMITMENT	14	0.948	0.243	4.8542e-05	4.31388
R03BA	GO T CELL SELECTION	http://www.broadinstitute.org/gsea/msigdb/cards/GO_T_CELL_SELECTION	35	0.741	0.158	1.4501e-06	5.8386
R03BA	GO THYMOCYTE AGGREGATION	http://www.broadinstitute.org/gsea/msigdb/cards/GO_THYMOCYTE_AGGREGATION	44	0.537	0.143	8.4788e-05	4.07167
R03BA	KEGG ALLOGRAFT REJECTION	http://www.broadinstitute.org/gsea/msigdb/cards/KEGG_ALLOGRAFT_REJECTION	34	0.863	0.174	3.5019e-07	6.4557
R03BA	KEGG AUTOIMMUNE THYROID DISEASE	http://www.broadinstitute.org/gsea/msigdb/cards/KEGG_AUTOIMMUNE_THYROID_DISEASE	49	0.72	0.158	2.5016e-06	5.60178
R03BA	KEGG CYTOKINE CYTOKINE RECEPTOR INTERACTION	http://www.broadinstitute.org/gsea/msigdb/cards/KEGG_CYTOKINE_CYTOKINE_RECEPTOR_INTERACTION	250	0.324	0.0657	4.1217e-07	6.38492
R03BA	KEGG GRAFT VERSUS HOST DISEASE	http://www.broadinstitute.org/gsea/msigdb/cards/KEGG_GRAFT_VERSUS_HOST_DISEASE	37	0.81	0.158	1.3892e-07	6.85724
R03BA	KEGG INTESTINAL IMMUNE NETWORK FOR IGA PRODUCTION	http://www.broadinstitute.org/gsea/msigdb/cards/KEGG_INTESTINAL_IMMUNE_NETWORK_FOR_IGA_PRODUCTION	45	0.604	0.147	2.0428e-05	4.68977
R03BA	KEGG JAK STAT SIGNALING PATHWAY	http://www.broadinstitute.org/gsea/msigdb/cards/KEGG_JAK_STAT_SIGNALING_PATHWAY	147	0.322	0.0803	3.0767e-05	4.51191
R03BA	KEGG NATURAL KILLER CELL MEDIATED CYTOTOXICITY	http://www.broadinstitute.org/gsea/msigdb/cards/KEGG_NATURAL_KILLER_CELL_MEDIATED_CYTOTOXICITY	130	0.301	0.0823	0.00013027	3.88516
R03BA	KEGG TYPE I DIABETES MELLITUS	http://www.broadinstitute.org/gsea/msigdb/cards/KEGG_TYPE_I_DIABETES_MELLITUS	41	0.628	0.144	6.9642e-06	5.15713
R03BA	KLEIN TARGETS OF BCR ABL1 FUSION	http://www.broadinstitute.org/gsea/msigdb/cards/KLEIN_TARGETS_OF_BCR_ABL1_FUSION	39	0.649	0.144	3.2531e-06	5.4877
R03BA	KUROZUMI RESPONSE TO ONCOCYTIC VIRUS AND CYCLIC RGD	http://www.broadinstitute.org/gsea/msigdb/cards/KUROZUMI_RESPONSE_TO_ONCOCYTIC_VIRUS_AND_CYCLIC_RGD	20	0.934	0.23	2.5095e-05	4.60041
R03BA	PID IL12 2PATHWAY	http://www.broadinstitute.org/gsea/msigdb/cards/PID_IL12_2PATHWAY	62	0.414	0.114	0.00014177	3.84842
R03BA	PID IL2 STAT5 PATHWAY	http://www.broadinstitute.org/gsea/msigdb/cards/PID_IL2_STAT5_PATHWAY	28	0.607	0.15	2.6232e-05	4.58117
R03BA	PID NFAT TFPATHWAY	http://www.broadinstitute.org/gsea/msigdb/cards/PID_NFAT_TFPATHWAY	43	0.562	0.149	8.0813e-05	4.09252
R03BA	PID REG GR PATHWAY	http://www.broadinstitute.org/gsea/msigdb/cards/PID_REG_GR_PATHWAY	82	0.375	0.0966	5.1273e-05	4.29011
R03BA	QI PLASMACYTOMA UP	http://www.broadinstitute.org/gsea/msigdb/cards/QI_PLASMACYTOMA_UP	252	0.209	0.0572	0.0001316	3.88074
R03BA	REACTOME BMAL1 CLOCK NPAS2 ACTIVATES CIRCADIAN EXPRESSION	http://www.broadinstitute.org/gsea/msigdb/cards/REACTOME_BMAL1_CLOCK_NPAS2_ACTIVATES_CIRCADIAN_EXPRESSION	35	0.658	0.177	9.6457e-05	4.01567
R03BA	REACTOME CYTOKINE SIGNALING IN IMMUNE SYSTEM	http://www.broadinstitute.org/gsea/msigdb/cards/REACTOME_CYTOKINE_SIGNALING_IN_IMMUNE_SYSTEM	256	0.232	0.0574	2.693e-05	4.56976
R03BA	REACTOME IL 3 5 AND GM CSF SIGNALING	http://www.broadinstitute.org/gsea/msigdb/cards/REACTOME_IL_3_5_AND_GM_CSF_SIGNALING	40	0.535	0.131	2.2102e-05	4.65557
R03BA	REACTOME IL RECEPTOR SHC SIGNALING	http://www.broadinstitute.org/gsea/msigdb/cards/REACTOME_IL_RECEPTOR_SHC_SIGNALING	24	0.647	0.166	4.8324e-05	4.31584
R03BA	REACTOME SIGNALING BY ILS	http://www.broadinstitute.org/gsea/msigdb/cards/REACTOME_SIGNALING_BY_ILS	100	0.323	0.0847	6.9328e-05	4.15909
R03BA	ST IL 13 PATHWAY	http://www.broadinstitute.org/gsea/msigdb/cards/ST_IL_13_PATHWAY	5	1.39	0.355	4.5237e-05	4.34451
R03BA	ZHENG BOUND BY FOXP3	http://www.broadinstitute.org/gsea/msigdb/cards/ZHENG_BOUND_BY_FOXP3	476	0.184	0.0417	5.4512e-06	5.26351
R03BA	ZHENG FOXP3 TARGETS IN THYMUS UP	http://www.broadinstitute.org/gsea/msigdb/cards/ZHENG_FOXP3_TARGETS_IN_THYMUS_UP	191	0.245	0.0661	0.00010472	3.97997
R06A	GO B CELL RECEPTOR SIGNALING PATHWAY	http://www.broadinstitute.org/gsea/msigdb/cards/GO_B_CELL_RECEPTOR_SIGNALING_PATHWAY	34	0.507	0.139	0.00012828	3.89184
R06A	GO MHC CLASS II PROTEIN COMPLEX	http://www.broadinstitute.org/gsea/msigdb/cards/GO_MHC_CLASS_II_PROTEIN_COMPLEX	14	1.25	0.32	4.6791e-05	4.32984
R06A	GO MHC PROTEIN COMPLEX	http://www.broadinstitute.org/gsea/msigdb/cards/GO_MHC_PROTEIN_COMPLEX	24	0.783	0.212	0.0001083	3.96537
R06A	GO NEGATIVE REGULATION OF TRANSCRIPTION FROM RNA POLYMERASE II PROMOTER	http://www.broadinstitute.org/gsea/msigdb/cards/GO_NEGATIVE_REGULATION_OF_TRANSCRIPTION_FROM_RNA_POLYMERASE_II_PROMOTER	703	0.121	0.0327	0.00010228	3.99021
R06A	SMID BREAST CANCER NORMAL LIKE UP	http://www.broadinstitute.org/gsea/msigdb/cards/SMID_BREAST_CANCER_NORMAL_LIKE_UP	437	0.148	0.0404	0.00012741	3.8948
S01E	DANG MYC TARGETS DN	http://www.broadinstitute.org/gsea/msigdb/cards/DANG_MYC_TARGETS_DN	28	0.738	0.18	2.1279e-05	4.67205
S01E	GO BASEMENT MEMBRANE	http://www.broadinstitute.org/gsea/msigdb/cards/GO_BASEMENT_MEMBRANE	87	0.358	0.0953	8.6532e-05	4.06282
S01E	GO REGULATION OF DENDRITE DEVELOPMENT	http://www.broadinstitute.org/gsea/msigdb/cards/GO_REGULATION_OF_DENDRITE_DEVELOPMENT	111	0.314	0.086	0.00013238	3.87818
S01E	MYLLYKANGAS AMPLIFICATION HOT SPOT 7	http://www.broadinstitute.org/gsea/msigdb/cards/MYLLYKANGAS_AMPLIFICATION_HOT_SPOT_7	7	1.4	0.335	1.4483e-05	4.83914
