# Supplementary material for: Genome-wide association study of medication-use and associated disease in the UK Biobank
Source: Nat Commun. 2019 Apr 23;10:1891. doi: 10.1038/s41467-019-09572-5 (PMC6478889; doi:10.1038/s41467-019-09572-5)
Supplement: Supplementary file 9 — Supplementary Data 7 [file 41467_2019_9572_MOESM9_ESM.xlsx]

## Sheet: Supplementary Data 7
Supplementary Data 7. Genetic correlation of the 23 medication traits and 21 related diseases/traits.
Medication category	Diseases/traits	rg	se	z	p	h2_obs	h2_obs_se	h2_int	h2_int_se	gcov_int	gcov_int_se
A02B: Drugs for peptic ulcer and GORD	BMIa	0.2407	0.024	10.0158	1.3e-23	0.1386	0.0076	0.6427	0.0098	0.004	0.005		a Cells with bold font mean that results are still significant after multiple correction (P < 0.05/23*21).
	CAD	0.3024	0.0364	8.3137	9.28e-17	0.067	0.0049	0.8858	0.0082	-0.0026	0.0051
	EA	-0.4062	0.0251	-16.187	6.23e-59	0.1262	0.0045	0.9294	0.0096	-0.032	0.0063
	Ever Smoked	0.2973	0.0517	5.7469	9.09e-09	0.0732	0.0066	0.9995	0.0063	0.0021	0.0051
	Forearm BMD	0.0362	0.108	0.335	0.7377	0.0743	0.0435	1.0149	0.0068	-0.004	0.0046
	HDLC	-0.147	0.0294	-5.0064	5.54e-07	0.2391	0.0366	0.8032	0.0263	-0.0045	0.0057
	LDLC	0.0554	0.0356	1.5548	0.12	0.1985	0.0492	0.8875	0.0629	-0.006	0.0062
	Lumbar Spine BMD	-0.0985	0.0494	-1.9946	0.0461	0.1272	0.016	0.9806	0.0085	-0.0002	0.0051
	MD	0.3571	0.0293	12.1749	4.23e-34	0.0559	0.0025	1.0132	0.0102	0.0048	0.0056
	IOP	0.0382	0.066	0.5793	0.5624	0.1292	0.0214	1.0162	0.0081	-0.0029	0.0053
	Neuroticism	0.2642	0.034	7.7647	8.18e-15	0.0907	0.0079	0.9834	0.0128	0.0375	0.0058
	RA	0.1602	0.0422	3.7938	0.0001	0.1507	0.0269	0.9412	0.0128	-0.001	0.005
	Former/Current Smoker	-0.3085	0.0833	-3.7016	0.0002	0.0347	0.0061	1.0036	0.0064	0.0047	0.0054
	TC	0.0434	0.0349	1.2435	0.2137	0.2126	0.0469	0.8687	0.0698	-0.0061	0.0076
	TG	0.1716	0.0317	5.4042	6.51e-08	0.2697	0.0582	0.7553	0.0366	0.0024	0.0057
	T2D	0.149	0.055	2.7087	0.0068	0.093	0.01	1.0106	0.0083	0.0037	0.0055
	DBP	-0.0574	0.0347	-1.6561	0.0977	0.1154	0.0077	1.0292	0.0113	-0.0115	0.0057
	PP	-0.0607	0.0749	-0.81	0.418	0.084	0.0097	1.0193	0.0165	-0.0056	0.0107
	SBP	-0.0399	0.0356	-1.1209	0.2623	0.1221	0.0085	1.0454	0.0121	-0.0164	0.0057
	Asthma	0.2177	0.0529	4.1184	3.82e-05	0.05	0.0077	0.9463	0.0104	-0.0096	0.0055
	Femoral Neck BMD	-0.087	0.0449	-1.9373	0.0527	0.123	0.0149	0.9777	0.0082	-0.0006	0.0046
A10: Drugs used in diabetes	BMI	0.4535	0.0328	13.822	1.88e-43	0.1386	0.0076	0.6427	0.0098	0.002	0.0059
	CAD	0.3522	0.0354	9.9589	2.31e-23	0.067	0.0049	0.8858	0.0082	0.0016	0.0049
	EA	-0.2021	0.0276	-7.3134	2.6e-13	0.1262	0.0045	0.9294	0.0096	-0.0091	0.0063
	Ever Smoked	0.1304	0.0482	2.7034	0.0069	0.0732	0.0066	0.9995	0.0063	-0.0023	0.0049
	Forearm BMD	0.0797	0.1234	0.6462	0.5182	0.0743	0.0435	1.0149	0.0068	-0.0031	0.0051
	HDLC	-0.3373	0.036	-9.3745	6.95e-21	0.2391	0.0366	0.8032	0.0263	0.0014	0.0064
	LDLC	0.0857	0.046	1.8653	0.0621	0.1985	0.0492	0.8875	0.0629	0.0009	0.0072
	Lumbar Spine BMD	0.0759	0.0535	1.4179	0.1562	0.1272	0.016	0.9806	0.0085	0.0053	0.0058
	MD	0.1154	0.0301	3.8385	0.0001	0.0559	0.0025	1.0132	0.0102	0.0013	0.0063
	IOP	0.0372	0.0687	0.5421	0.5877	0.1292	0.0214	1.0162	0.0081	0.0147	0.0056
	Neuroticism	0.0048	0.0391	0.1217	0.9032	0.0907	0.0079	0.9834	0.0128	0.0054	0.0067
	RA	0.0555	0.0516	1.0759	0.282	0.1507	0.0269	0.9412	0.0128	-0.0071	0.006
	Former/Current Smoker	-0.2894	0.0805	-3.5959	0.0003	0.0347	0.0061	1.0036	0.0064	0.0024	0.0051
	TC	0.0474	0.0437	1.0861	0.2774	0.2126	0.0469	0.8687	0.0698	0.0034	0.008
	TG	0.287	0.0504	5.6905	1.27e-08	0.2697	0.0582	0.7553	0.0366	0.0065	0.0067
	T2D	0.9548	0.0542	17.6305	1.44e-69	0.093	0.01	1.0106	0.0083	0.0201	0.0076
	DBP	0.0965	0.0348	2.7724	0.0056	0.1154	0.0077	1.0292	0.0113	-0.0006	0.0062
	PP	0.1571	0.0785	2.0007	0.0454	0.084	0.0097	1.0193	0.0165	0.0135	0.0112
	SBP	0.1518	0.0341	4.4484	8.65e-06	0.1221	0.0085	1.0454	0.0121	0.0049	0.0063
	Asthma	0.2092	0.053	3.9489	7.85e-05	0.05	0.0077	0.9463	0.0104	-0.0109	0.0056
	Femoral Neck BMD	0.1029	0.0504	2.0415	0.0412	0.123	0.0149	0.9777	0.0082	0.0012	0.0056
B01A: Antithrombotic agents	BMI	0.4381	0.0366	11.9597	5.78e-33	0.139	0.0084	0.6447	0.0115	-0.0081	0.0055
	CAD	0.7463	0.0432	17.2858	6.01e-67	0.0651	0.0051	0.8899	0.0083	0.0104	0.0059
	EA	-0.3392	0.0303	-11.183	4.94e-29	0.1256	0.0047	0.9327	0.0108	-0.0144	0.0053
	Ever Smoked	0.3787	0.0604	6.2706	3.6e-10	0.0736	0.0069	0.999	0.0062	-0.0021	0.0046
	Forearm BMD	0.1278	0.159	0.8036	0.4216	0.0733	0.0448	1.0179	0.0068	0.0022	0.0055
	HDLC	-0.3064	0.0476	-6.4417	1.18e-10	0.2396	0.0384	0.8056	0.0272	-0.0132	0.0085
	LDLC	0.2927	0.0493	5.9426	2.8e-09	0.1977	0.052	0.892	0.0676	0.0209	0.0138
	Lumbar Spine BMD	-0.0618	0.0605	-1.022	0.3068	0.1321	0.0159	0.9758	0.0084	0.0104	0.005
	MD	0.2482	0.0386	6.4335	1.25e-10	0.056	0.0025	1.0144	0.0104	-0.0007	0.0061
	IOP	0.1182	0.0794	1.4893	0.1364	0.1303	0.0216	1.0154	0.0081	-0.002	0.0058
	Neuroticism	0.1101	0.0508	2.1689	0.0301	0.0917	0.0066	0.9832	0.0113	0.0226	0.006
	RA	-0.0455	0.0541	-0.8424	0.3996	0.1495	0.0282	0.94	0.0133	-0.0011	0.0058
	Former/Current Smoker	-0.4624	0.0994	-4.6515	3.3e-06	0.0358	0.0069	1.0024	0.0071	0.0053	0.0052
	TC	0.2633	0.0586	4.4902	7.12e-06	0.213	0.0498	0.8717	0.0744	0.0143	0.018
	TG	0.4321	0.0436	9.9008	4.13e-23	0.2715	0.0613	0.7567	0.0386	-0.0051	0.0076
	T2D	0.5333	0.066	8.0764	6.67e-16	0.0915	0.0101	1.0111	0.0085	0.0046	0.006
	DBP	0.3027	0.0455	6.6453	3.03e-11	0.1147	0.008	1.0313	0.0119	-0.0063	0.0071
	PP	0.2434	0.0836	2.9117	0.0036	0.084	0.0097	1.0193	0.0165	0.0039	0.0097
	SBP	0.3265	0.0472	6.9248	4.37e-12	0.1217	0.0086	1.0469	0.0127	0.0023	0.0069
	Asthma	0.0047	0.0631	0.0747	0.9404	0.0508	0.0078	0.945	0.0106	0.0026	0.0055
	Femoral Neck BMD	0.079	0.0592	1.3335	0.1824	0.1248	0.0148	0.9735	0.008	-0.0012	0.0054
C01D: Vasodilators used in cardiac diseases	BMI	0.3528	0.0544	6.4839	8.94e-11	0.1386	0.0076	0.6427	0.0098	-0.0009	0.005
	CAD	0.8552	0.0734	11.6579	2.09e-31	0.067	0.0049	0.8858	0.0082	0.0153	0.0049
	EA	-0.4119	0.0462	-8.9207	4.64e-19	0.1262	0.0045	0.9294	0.0096	-0.0232	0.0052
	Ever Smoked	0.2972	0.0853	3.4829	0.0005	0.0732	0.0066	0.9995	0.0063	0.0051	0.0048
	Forearm BMD	0.1092	0.1968	0.5548	0.579	0.0743	0.0435	1.0149	0.0068	-0.0018	0.004
	HDLC	-0.2595	0.0576	-4.5038	6.68e-06	0.2391	0.0366	0.8032	0.0263	-0.0059	0.0055
	LDLC	0.1005	0.0613	1.6401	0.101	0.1985	0.0492	0.8875	0.0629	0.0167	0.0069
	Lumbar Spine BMD	0.0948	0.0845	1.1221	0.2618	0.1272	0.016	0.9806	0.0085	0.0014	0.0046
	MD	0.3452	0.0566	6.0953	1.09e-09	0.0559	0.0025	1.0132	0.0102	0.0086	0.0053
	IOP	0.1385	0.0948	1.4602	0.1442	0.1292	0.0214	1.0162	0.0081	0.0007	0.0045
	Neuroticism	0.1203	0.0812	1.4818	0.1384	0.0907	0.0079	0.9834	0.0128	0.0207	0.0061
	RA	-0.0711	0.0723	-0.9839	0.3252	0.1507	0.0269	0.9412	0.0128	0.0087	0.0048
	Former/Current Smoker	-0.6569	0.141	-4.6603	3.16e-06	0.0347	0.0061	1.0036	0.0064	0.0054	0.0048
	TC	0.0681	0.0645	1.0572	0.2904	0.2126	0.0469	0.8687	0.0698	0.0167	0.0083
	TG	0.2657	0.0548	4.8491	1.24e-06	0.2697	0.0582	0.7553	0.0366	0.0066	0.0051
	T2D	0.2606	0.0932	2.7954	0.0052	0.093	0.01	1.0106	0.0083	0.0154	0.0056
	DBP	0.3578	0.0648	5.523	3.33e-08	0.1154	0.0077	1.0292	0.0113	-0.009	0.0057
	PP	0.5802	0.1778	3.2623	0.0011	0.084	0.0097	1.0193	0.0165	8.63e-05	0.0094
	SBP	0.4482	0.0667	6.7172	1.85e-11	0.1221	0.0085	1.0454	0.0121	-0.0067	0.0059
	Asthma	0.2035	0.0911	2.2333	0.0255	0.05	0.0077	0.9463	0.0104	0.001	0.0055
	Femoral Neck BMD	0.0018	0.0769	0.0238	0.981	0.123	0.0149	0.9777	0.0082	-0.0038	0.0047
C02: Antihypertensives	BMI	0.4102	0.0481	8.5261	1.51e-17	0.1386	0.0076	0.6427	0.0098	0.0061	0.0054
	CAD	0.515	0.0781	6.5962	4.22e-11	0.067	0.0049	0.8858	0.0082	-0.0043	0.005
	EA	-0.3589	0.0522	-6.8807	5.96e-12	0.1262	0.0045	0.9294	0.0096	-0.0051	0.0051
	Ever Smoked	0.0853	0.0938	0.9096	0.3631	0.0732	0.0066	0.9995	0.0063	0.0029	0.0045
	Forearm BMD	0.3288	0.235	1.3987	0.1619	0.0743	0.0435	1.0149	0.0068	-0.0015	0.0052
	HDLC	-0.3214	0.056	-5.7347	9.77e-09	0.2391	0.0366	0.8032	0.0263	0.0031	0.005
	LDLC	-0.0039	0.0563	-0.0695	0.9446	0.1985	0.0492	0.8875	0.0629	-0.0034	0.0053
	Lumbar Spine BMD	0.0623	0.0907	0.6872	0.492	0.1272	0.016	0.9806	0.0085	0.0026	0.0049
	MD	0.2061	0.0545	3.7816	0.0002	0.0559	0.0025	1.0132	0.0102	-0.0004	0.0054
	IOP	-0.0532	0.1146	-0.4642	0.6425	0.1292	0.0214	1.0162	0.0081	0.0043	0.0052
	Neuroticism	0.056	0.1003	0.5579	0.5769	0.0907	0.0079	0.9834	0.0128	0.0078	0.0072
	RA	0.1033	0.0724	1.4266	0.1537	0.1507	0.0269	0.9412	0.0128	-0.0026	0.0051
	Former/Current Smoker	-0.3281	0.1292	-2.5395	0.0111	0.0347	0.0061	1.0036	0.0064	0.0013	0.0047
	TC	-0.0624	0.0507	-1.231	0.2183	0.2126	0.0469	0.8687	0.0698	0.002	0.0053
	TG	0.2328	0.0673	3.4619	0.0005	0.2697	0.0582	0.7553	0.0366	0.0011	0.0055
	T2D	0.62	0.0911	6.8075	9.93e-12	0.093	0.01	1.0106	0.0083	0.0026	0.0053
	DBP	0.8226	0.0798	10.3042	6.74e-25	0.1154	0.0077	1.0292	0.0113	0.0046	0.0062
	PP	0.6861	0.1416	4.8445	1.27e-06	0.084	0.0097	1.0193	0.0165	0.0178	0.0108
	SBP	0.901	0.0865	10.4126	2.17e-25	0.1221	0.0085	1.0454	0.0121	0.007	0.0064
	Asthma	0.1764	0.0907	1.9444	0.0518	0.05	0.0077	0.9463	0.0104	-0.0042	0.0056
	Femoral Neck BMD	0.1152	0.0951	1.2112	0.2258	0.123	0.0149	0.9777	0.0082	-0.0035	0.0052
C03: Diuretics	BMI	0.3394	0.022	15.4402	8.78e-54	0.1386	0.0076	0.6427	0.0098	-0.0059	0.0057
	CAD	0.4127	0.032	12.8912	5.05e-38	0.067	0.0049	0.8858	0.0082	0.0104	0.0063
	EA	-0.2274	0.0216	-10.5104	7.74e-26	0.1262	0.0045	0.9294	0.0096	-0.0043	0.0061
	Ever Smoked	0.0528	0.0415	1.2726	0.2032	0.0732	0.0066	0.9995	0.0063	0.0031	0.0047
	Forearm BMD	0.1337	0.1012	1.322	0.1862	0.0743	0.0435	1.0149	0.0068	4.74e-05	0.0045
	HDLC	-0.1798	0.0247	-7.2912	3.07e-13	0.2391	0.0366	0.8032	0.0263	-0.0032	0.0058
	LDLC	-0.0474	0.0292	-1.6223	0.1047	0.1985	0.0492	0.8875	0.0629	0.0053	0.0062
	Lumbar Spine BMD	0.0455	0.0463	0.9838	0.3252	0.1272	0.016	0.9806	0.0085	0.0051	0.0056
	MD	0.0548	0.025	2.1893	0.0286	0.0559	0.0025	1.0132	0.0102	0.0022	0.0065
	IOP	0.005	0.0575	0.0867	0.9309	0.1292	0.0214	1.0162	0.0081	0.005	0.0053
	Neuroticism	0.0042	0.065	0.064	0.949	0.0907	0.0079	0.9834	0.0128	0.0075	0.0106
	RA	0.0126	0.0378	0.3343	0.7382	0.1507	0.0269	0.9412	0.0128	-0.0119	0.0059
	Former/Current Smoker	-0.2808	0.0742	-3.7817	0.0002	0.0347	0.0061	1.0036	0.0064	0.0074	0.0058
	TC	-0.0606	0.0289	-2.0997	0.0358	0.2126	0.0469	0.8687	0.0698	0.007	0.0064
	TG	0.1499	0.0357	4.1977	2.7e-05	0.2697	0.0582	0.7553	0.0366	0.0055	0.0073
	T2D	0.4157	0.0476	8.7414	2.3e-18	0.093	0.01	1.0106	0.0083	0.0007	0.0072
	DBP	0.827	0.0244	33.8264	8.06e-251	0.1154	0.0077	1.0292	0.0113	0.0244	0.0097
	PP	0.7124	0.0557	12.7999	1.64e-37	0.084	0.0097	1.0193	0.0165	0.0147	0.0132
	SBP	0.8615	0.0258	33.4108	9.55e-245	0.1221	0.0085	1.0454	0.0121	0.024	0.0102
	Asthma	0.0859	0.0549	1.5637	0.1179	0.05	0.0077	0.9463	0.0104	-0.0067	0.0075
	Femoral Neck BMD	0.0794	0.0473	1.679	0.0932	0.123	0.0149	0.9777	0.0082	-0.0044	0.0061
C07: Beta blocking agents	BMI	0.2052	0.0292	7.0181	2.25e-12	0.1386	0.0076	0.6427	0.0098	0.0036	0.0057
	CAD	0.6209	0.0336	18.4677	3.76e-76	0.067	0.0049	0.8858	0.0082	0.0209	0.0067
	EA	-0.253	0.0242	-10.4545	1.4e-25	0.1262	0.0045	0.9294	0.0096	-0.0193	0.0055
	Ever Smoked	0.1467	0.0501	2.9252	0.0034	0.0732	0.0066	0.9995	0.0063	-0.0043	0.0053
	Forearm BMD	0.2299	0.1354	1.6982	0.0895	0.0743	0.0435	1.0149	0.0068	-0.0029	0.005
	HDLC	-0.2	0.0278	-7.197	6.15e-13	0.2391	0.0366	0.8032	0.0263	-0.01	0.0068
	LDLC	0.0098	0.0399	0.2465	0.8053	0.1985	0.0492	0.8875	0.0629	0.0187	0.0084
	Lumbar Spine BMD	0.0553	0.0487	1.1365	0.2558	0.1272	0.016	0.9806	0.0085	0.0047	0.0052
	MD	0.0763	0.0295	2.5868	0.0097	0.0559	0.0025	1.0132	0.0102	0.0101	0.0063
	IOP	0.0726	0.0618	1.1746	0.2402	0.1292	0.0214	1.0162	0.0081	0.0058	0.005
	Neuroticism	0.0863	0.0507	1.7016	0.0888	0.0907	0.0079	0.9834	0.0128	0.0124	0.0077
	RA	-0.1117	0.0439	-2.5456	0.0109	0.1507	0.0269	0.9412	0.0128	0.0025	0.0057
	Former/Current Smoker	-0.2831	0.0774	-3.6573	0.0003	0.0347	0.0061	1.0036	0.0064	0.0013	0.0053
	TC	-0.0136	0.0436	-0.312	0.755	0.2126	0.0469	0.8687	0.0698	0.0193	0.0105
	TG	0.1639	0.0317	5.1776	2.25e-07	0.2697	0.0582	0.7553	0.0366	0.0124	0.0066
	T2D	0.3507	0.0503	6.9658	3.27e-12	0.093	0.01	1.0106	0.0083	0.0054	0.0061
	DBP	0.8274	0.0301	27.4716	3.84e-166	0.1154	0.0077	1.0292	0.0113	0.0147	0.0086
	PP	0.6912	0.0581	11.892	1.3e-32	0.084	0.0097	1.0193	0.0165	0.0057	0.0125
	SBP	0.8439	0.0314	26.8784	3.93e-159	0.1221	0.0085	1.0454	0.0121	0.0175	0.0083
	Asthma	-0.0417	0.0573	-0.7284	0.4663	0.05	0.0077	0.9463	0.0104	-0.0025	0.0063
	Femoral Neck BMD	0.0465	0.0481	0.9675	0.3333	0.123	0.0149	0.9777	0.0082	0.0039	0.0053
C08: Calcium channel blockers	BMI	0.2527	0.0246	10.2552	1.12e-24	0.1386	0.0076	0.6427	0.0098	-0.0014	0.0059
	CAD	0.4731	0.0341	13.8887	7.41e-44	0.067	0.0049	0.8858	0.0082	0.0183	0.0063
	EA	-0.193	0.0212	-9.1043	8.69e-20	0.1262	0.0045	0.9294	0.0096	-0.003	0.0057
	Ever Smoked	0.0698	0.0424	1.6471	0.0995	0.0732	0.0066	0.9995	0.0063	0.0006	0.0052
	Forearm BMD	0.2823	0.1311	2.1537	0.0313	0.0743	0.0435	1.0149	0.0068	-0.0016	0.0053
	HDLC	-0.2115	0.025	-8.4726	2.4e-17	0.2391	0.0366	0.8032	0.0263	-0.0055	0.0076
	LDLC	0.0731	0.0342	2.1369	0.0326	0.1985	0.0492	0.8875	0.0629	0.0127	0.0105
	Lumbar Spine BMD	0.0888	0.047	1.8874	0.0591	0.1272	0.016	0.9806	0.0085	0.0057	0.0059
	MD	0.0687	0.0251	2.7385	0.0062	0.0559	0.0025	1.0132	0.0102	-0.0023	0.0064
	IOP	0.0336	0.0555	0.605	0.5452	0.1292	0.0214	1.0162	0.0081	0.0016	0.0051
	Neuroticism	-0.0172	0.0502	-0.3424	0.7321	0.0907	0.0079	0.9834	0.0128	0.0154	0.0092
	RA	-0.0141	0.039	-0.3609	0.7182	0.1507	0.0269	0.9412	0.0128	-0.0065	0.0057
	Former/Current Smoker	-0.2875	0.0726	-3.9612	7.46e-05	0.0347	0.0061	1.0036	0.0064	0.0055	0.0059
	TC	0.0648	0.0375	1.7266	0.0842	0.2126	0.0469	0.8687	0.0698	0.0118	0.0131
	TG	0.2545	0.0334	7.625	2.44e-14	0.2697	0.0582	0.7553	0.0366	-0.0027	0.0086
	T2D	0.446	0.0474	9.4107	4.93e-21	0.093	0.01	1.0106	0.0083	0.0023	0.007
	DBP	0.7993	0.0247	32.422	1.34e-230	0.1154	0.0077	1.0292	0.0113	0.0237	0.0095
	PP	0.7127	0.0533	13.3679	9.32e-41	0.084	0.0097	1.0193	0.0165	0.0199	0.0128
	SBP	0.8528	0.0262	32.5562	1.71e-232	0.1221	0.0085	1.0454	0.0121	0.0241	0.0096
	Asthma	0.0528	0.0519	1.0185	0.3084	0.05	0.0077	0.9463	0.0104	-0.0022	0.0064
	Femoral Neck BMD	0.1288	0.0455	2.8298	0.0047	0.123	0.0149	0.9777	0.0082	-0.0042	0.006
C09: Agents acting on the renin-angiotensin system	BMI	0.3196	0.0238	13.4014	5.93e-41	0.1386	0.0076	0.6427	0.0098	-0.0047	0.0063
	CAD	0.5632	0.0278	20.2647	2.64e-91	0.067	0.0049	0.8858	0.0082	0.0186	0.0074
	EA	-0.2073	0.0192	-10.8133	2.98e-27	0.1262	0.0045	0.9294	0.0096	-0.0053	0.0061
	Ever Smoked	0.1097	0.0378	2.8993	0.0037	0.0732	0.0066	0.9995	0.0063	-0.001	0.0049
	Forearm BMD	0.1232	0.1007	1.2233	0.2212	0.0743	0.0435	1.0149	0.0068	-0.0013	0.0053
	HDLC	-0.2436	0.0255	-9.552	1.27e-21	0.2391	0.0366	0.8032	0.0263	-0.003	0.0081
	LDLC	0.0965	0.0347	2.7764	0.0055	0.1985	0.0492	0.8875	0.0629	0.0145	0.0126
	Lumbar Spine BMD	0.1156	0.0405	2.854	0.0043	0.1272	0.016	0.9806	0.0085	0.0023	0.0056
	MD	0.0631	0.0228	2.7693	0.0056	0.0559	0.0025	1.0132	0.0102	-0.0017	0.007
	IOP	0.0049	0.0513	0.0957	0.9238	0.1292	0.0214	1.0162	0.0081	0.0022	0.0053
	Neuroticism	-0.0013	0.0478	-0.0282	0.9775	0.0907	0.0079	0.9834	0.0128	0.0125	0.0098
	RA	-0.0138	0.0356	-0.3866	0.699	0.1507	0.0269	0.9412	0.0128	-0.0118	0.0057
	Former/Current Smoker	-0.3172	0.0687	-4.6157	3.92e-06	0.0347	0.0061	1.0036	0.0064	0.0111	0.006
	TC	0.0693	0.0408	1.6963	0.0898	0.2126	0.0469	0.8687	0.0698	0.0179	0.0177
	TG	0.2695	0.0319	8.4469	2.99e-17	0.2697	0.0582	0.7553	0.0366	-0.0023	0.0091
	T2D	0.5083	0.0453	11.2149	3.45e-29	0.093	0.01	1.0106	0.0083	0.0031	0.0079
	DBP	0.8102	0.0224	36.2443	1.22e-287	0.1154	0.0077	1.0292	0.0113	0.0335	0.0105
	PP	0.6792	0.047	14.437	3.03e-47	0.084	0.0097	1.0193	0.0165	0.0274	0.0136
	SBP	0.8491	0.0236	36.0435	1.74e-284	0.1221	0.0085	1.0454	0.0121	0.0366	0.0108
	Asthma	0.0403	0.0462	0.8718	0.3833	0.05	0.0077	0.9463	0.0104	-0.0059	0.007
	Femoral Neck BMD	0.1269	0.0409	3.1018	0.0019	0.123	0.0149	0.9777	0.0082	-0.0065	0.0066
C10AA: HMG CoA reductase inhibitors	BMI	0.2773	0.038	7.3019	2.84e-13	0.1386	0.0076	0.6427	0.0098	-0.0067	0.0075
	CAD	0.6882	0.0361	19.083	3.5e-81	0.067	0.0049	0.8858	0.0082	0.0271	0.0108
	EA	-0.2356	0.0317	-7.4254	1.12e-13	0.1262	0.0045	0.9294	0.0096	-0.0106	0.0068
	Ever Smoked	0.2356	0.0478	4.9246	8.45e-07	0.0732	0.0066	0.9995	0.0063	-0.0046	0.0054
	Forearm BMD	0.1289	0.1219	1.0574	0.2903	0.0743	0.0435	1.0149	0.0068	0.0018	0.0054
	HDLC	-0.2838	0.0517	-5.489	4.04e-08	0.2391	0.0366	0.8032	0.0263	-0.0182	0.0187
	LDLC	0.567	0.0651	8.7072	3.11e-18	0.1985	0.0492	0.8875	0.0629	0.0495	0.0453
	Lumbar Spine BMD	0.0212	0.0437	0.4856	0.6272	0.1272	0.016	0.9806	0.0085	0.0095	0.0051
	MD	0.1144	0.032	3.5749	0.0004	0.0559	0.0025	1.0132	0.0102	-0.0018	0.0073
	IOP	0.0138	0.0524	0.2642	0.7917	0.1292	0.0214	1.0162	0.0081	0.0037	0.0055
	Neuroticism	0.0194	0.0393	0.4938	0.6215	0.0907	0.0079	0.9834	0.0128	0.0113	0.0084
	RA	-0.0678	0.0417	-1.6274	0.1036	0.1507	0.0269	0.9412	0.0128	0.0013	0.0056
	Former/Current Smoker	-0.3231	0.0792	-4.0782	4.54e-05	0.0347	0.0061	1.0036	0.0064	0.0074	0.0055
	TC	0.5447	0.0839	6.4919	8.48e-11	0.2126	0.0469	0.8687	0.0698	0.0536	0.0601
	TG	0.6078	0.0707	8.5916	8.58e-18	0.2697	0.0582	0.7553	0.0366	-0.0228	0.0148
	T2D	0.5985	0.0615	9.7306	2.23e-22	0.093	0.01	1.0106	0.0083	0.0002	0.0075
	DBP	0.3535	0.0364	9.7124	2.67e-22	0.1154	0.0077	1.0292	0.0113	0.0123	0.0077
	PP	0.4226	0.0656	6.445	1.16e-10	0.084	0.0097	1.0193	0.0165	0.0011	0.011
	SBP	0.4158	0.0353	11.7907	4.36e-32	0.1221	0.0085	1.0454	0.0121	0.0206	0.0085
	Asthma	0.0194	0.0459	0.4235	0.6719	0.05	0.0077	0.9463	0.0104	-0.0006	0.0056
	Femoral Neck BMD	0.0594	0.046	1.2936	0.1958	0.123	0.0149	0.9777	0.0082	0.003	0.0059
H03A: Thyroid preparations	BMI	0.1183	0.0276	4.2826	1.85e-05	0.1386	0.0076	0.6427	0.0098	-0.0066	0.0059
	CAD	0.1062	0.0378	2.8113	0.0049	0.067	0.0049	0.8858	0.0082	-0.0018	0.0058
	EA	-0.0424	0.0254	-1.669	0.0951	0.1262	0.0045	0.9294	0.0096	-0.002	0.0063
	Ever Smoked	0.0352	0.0463	0.7612	0.4465	0.0732	0.0066	0.9995	0.0063	0.0047	0.0061
	Forearm BMD	-0.0411	0.1143	-0.3596	0.7192	0.0743	0.0435	1.0149	0.0068	-0.0049	0.0052
	HDLC	-0.0908	0.0278	-3.2686	0.0011	0.2391	0.0366	0.8032	0.0263	0.0014	0.006
	LDLC	0.011	0.0366	0.2996	0.7645	0.1985	0.0492	0.8875	0.0629	0.0068	0.0074
	Lumbar Spine BMD	0.0063	0.0478	0.1323	0.8948	0.1272	0.016	0.9806	0.0085	0.006	0.0051
	MD	0.067	0.0258	2.6037	0.0092	0.0559	0.0025	1.0132	0.0102	-0.0005	0.0059
	IOP	0.0013	0.0667	0.0201	0.984	0.1292	0.0214	1.0162	0.0081	-0.0043	0.0057
	Neuroticism	0.122	0.0606	2.0112	0.0443	0.0907	0.0079	0.9834	0.0128	-0.0078	0.011
	RA	0.4309	0.0658	6.5466	5.89e-11	0.1507	0.0269	0.9412	0.0128	-0.0013	0.0105
	Former/Current Smoker	0.0007	0.0832	0.009	0.9929	0.0347	0.0061	1.0036	0.0064	-0.005	0.0058
	TC	0.0118	0.0335	0.3534	0.7238	0.2126	0.0469	0.8687	0.0698	0.0024	0.0073
	TG	0.052	0.0317	1.6402	0.101	0.2697	0.0582	0.7553	0.0366	0.0013	0.0067
	T2D	0.0298	0.0513	0.5809	0.5613	0.093	0.01	1.0106	0.0083	-0.0022	0.007
	DBP	-0.0171	0.0587	-0.2906	0.7714	0.1154	0.0077	1.0292	0.0113	0.0015	0.0092
	PP	0.0229	0.077	0.2972	0.7663	0.084	0.0097	1.0193	0.0165	-0.0026	0.013
	SBP	-0.0271	0.0601	-0.4515	0.6516	0.1221	0.0085	1.0454	0.0121	0.0023	0.0101
	Asthma	-0.0359	0.0634	-0.5669	0.5708	0.05	0.0077	0.9463	0.0104	0.0111	0.0073
	Femoral Neck BMD	-0.0138	0.0481	-0.2863	0.7746	0.123	0.0149	0.9777	0.0082	0.0079	0.0057
L04: Immunosuppressants	BMI	0.0675	0.0649	1.0395	0.2986	0.1386	0.0076	0.6427	0.0098	0.001	0.0044
	CAD	0.135	0.0862	1.5667	0.1172	0.067	0.0049	0.8858	0.0082	-0.0032	0.0046
	EA	-0.0679	0.067	-1.0136	0.3108	0.1262	0.0045	0.9294	0.0096	-0.009	0.0054
	Ever Smoked	-0.0911	0.1141	-0.7983	0.4247	0.0732	0.0066	0.9995	0.0063	0.003	0.0046
	Forearm BMD	0.0032	0.2816	0.0112	0.9911	0.0743	0.0435	1.0149	0.0068	-0.0043	0.0046
	HDLC	-0.1477	0.059	-2.5043	0.0123	0.2391	0.0366	0.8032	0.0263	0.0014	0.0045
	LDLC	0.0108	0.0745	0.1453	0.8845	0.1985	0.0492	0.8875	0.0629	7.37e-05	0.0051
	Lumbar Spine BMD	0.0315	0.1397	0.2253	0.8218	0.1272	0.016	0.9806	0.0085	-0.0062	0.0053
	MD	-0.0076	0.0759	-0.1003	0.9201	0.0559	0.0025	1.0132	0.0102	0.0083	0.0056
	IOP	-0.1384	0.1397	-0.9906	0.3219	0.1292	0.0214	1.0162	0.0081	0.0016	0.0051
	Neuroticism	-0.1891	0.1289	-1.4664	0.1425	0.0907	0.0079	0.9834	0.0128	0.0119	0.0068
	RA	0.8154	0.147	5.5477	2.9e-08	0.1507	0.0269	0.9412	0.0128	0.0076	0.0057
	Former/Current Smoker	-0.0167	0.1802	-0.0924	0.9263	0.0347	0.0061	1.0036	0.0064	-0.0036	0.0045
	TC	-0.0068	0.071	-0.0959	0.9236	0.2126	0.0469	0.8687	0.0698	0.0002	0.0052
	TG	0.0749	0.0764	0.9801	0.327	0.2697	0.0582	0.7553	0.0366	-0.0025	0.0056
	T2D	0.1327	0.1233	1.0762	0.2818	0.093	0.01	1.0106	0.0083	-0.004	0.0059
	DBP	0.0869	0.099	0.8786	0.3796	0.1154	0.0077	1.0292	0.0113	-0.0107	0.0059
	PP	0.0203	0.1272	0.1599	0.873	0.084	0.0097	1.0193	0.0165	0.0027	0.0082
	SBP	0.1794	0.1042	1.722	0.0851	0.1221	0.0085	1.0454	0.0121	-0.0086	0.0064
	Asthma	-0.1815	0.1436	-1.264	0.2062	0.05	0.0077	0.9463	0.0104	0.0078	0.0051
	Femoral Neck BMD	-0.0549	0.128	-0.4289	0.668	0.123	0.0149	0.9777	0.0082	-0.006	0.0049
M01A: Antiinflammatory and antirheumatic products, non-steroids	BMI	0.2457	0.0283	8.6793	3.98e-18	0.1386	0.0076	0.6427	0.0098	0.0043	0.0055
	CAD	0.1033	0.0388	2.6636	0.0077	0.067	0.0049	0.8858	0.0082	-0.0074	0.0053
	EA	-0.3183	0.0313	-10.1566	3.1e-24	0.1262	0.0045	0.9294	0.0096	-0.0144	0.0057
	Ever Smoked	0.283	0.0565	5.0086	5.48e-07	0.0732	0.0066	0.9995	0.0063	-0.0051	0.005
	Forearm BMD	-0.0501	0.1279	-0.3916	0.6953	0.0743	0.0435	1.0149	0.0068	0.0031	0.0046
	HDLC	-0.0719	0.0354	-2.0348	0.0419	0.2391	0.0366	0.8032	0.0263	-0.0041	0.0055
	LDLC	0.0464	0.0463	1.0015	0.3166	0.1985	0.0492	0.8875	0.0629	-0.0077	0.0077
	Lumbar Spine BMD	0.0163	0.049	0.3319	0.74	0.1272	0.016	0.9806	0.0085	0.0061	0.005
	MD	0.2712	0.033	8.2115	2.18e-16	0.0559	0.0025	1.0132	0.0102	-0.002	0.0052
	IOP	0.1491	0.0695	2.1443	0.032	0.1292	0.0214	1.0162	0.0081	-0.0065	0.0052
	Neuroticism	0.222	0.0414	5.3585	8.39e-08	0.0907	0.0079	0.9834	0.0128	0.0214	0.0064
	RA	0.0957	0.0469	2.0415	0.0412	0.1507	0.0269	0.9412	0.0128	-0.0015	0.0052
	Former/Current Smoker	-0.2855	0.0871	-3.2781	0.001	0.0347	0.0061	1.0036	0.0064	0.0041	0.0051
	TC	0.0529	0.0478	1.1058	0.2688	0.2126	0.0469	0.8687	0.0698	-0.011	0.0091
	TG	0.1166	0.0316	3.6942	0.0002	0.2697	0.0582	0.7553	0.0366	-0.0008	0.0052
	T2D	0.0543	0.0604	0.8988	0.3687	0.093	0.01	1.0106	0.0083	0.0017	0.0059
	DBP	-0.2469	0.0377	-6.5568	5.5e-11	0.1154	0.0077	1.0292	0.0113	-0.0055	0.0061
	PP	-0.3757	0.0727	-5.1657	2.39e-07	0.084	0.0097	1.0193	0.0165	0.0097	0.0089
	SBP	-0.2663	0.0389	-6.8385	8e-12	0.1221	0.0085	1.0454	0.0121	-0.007	0.0064
	Asthma	-0.0015	0.056	-0.026	0.9793	0.05	0.0077	0.9463	0.0104	0.0014	0.0054
	Femoral Neck BMD	0.0451	0.0551	0.8172	0.4138	0.123	0.0149	0.9777	0.0082	-0.004	0.0053
M05B: Drugs affecting bone structure and mineralization	BMI	-0.3329	0.0415	-8.0197	1.06e-15	0.1386	0.0076	0.6427	0.0098	0.011	0.0051
	CAD	-0.0698	0.0488	-1.4317	0.1522	0.067	0.0049	0.8858	0.0082	-0.0087	0.0042
	EA	0.1225	0.0372	3.2917	0.001	0.1262	0.0045	0.9294	0.0096	-0.0011	0.0051
	Ever Smoked	-0.1727	0.069	-2.5033	0.0123	0.0732	0.0066	0.9995	0.0063	-0.0018	0.0041
	Forearm BMD	-0.8367	0.2758	-3.0344	0.0024	0.0743	0.0435	1.0149	0.0068	-0.0072	0.005
	HDLC	0.0924	0.0469	1.9695	0.0489	0.2391	0.0366	0.8032	0.0263	0.0058	0.0052
	LDLC	-0.0331	0.0567	-0.5849	0.5586	0.1985	0.0492	0.8875	0.0629	0.002	0.0058
	Lumbar Spine BMD	-0.8715	0.0904	-9.6365	5.61e-22	0.1272	0.016	0.9806	0.0085	-0.0096	0.006
	MD	0.0503	0.0446	1.128	0.2593	0.0559	0.0025	1.0132	0.0102	-0.0014	0.0054
	IOP	-0.2041	0.0862	-2.3682	0.0179	0.1292	0.0214	1.0162	0.0081	-0.0016	0.0045
	Neuroticism	0.1209	0.0589	2.0503	0.0403	0.0907	0.0079	0.9834	0.0128	-0.0105	0.0061
	RA	0.1643	0.0597	2.7498	0.006	0.1507	0.0269	0.9412	0.0128	-0.0005	0.005
	Former/Current Smoker	0.1516	0.1095	1.3842	0.1663	0.0347	0.0061	1.0036	0.0064	-0.0014	0.0048
	TC	-0.0064	0.0547	-0.117	0.9069	0.2126	0.0469	0.8687	0.0698	-9.52e-05	0.0059
	TG	-0.0858	0.0458	-1.8729	0.0611	0.2697	0.0582	0.7553	0.0366	-0.0071	0.0049
	T2D	-0.2188	0.0815	-2.6863	0.0072	0.093	0.01	1.0106	0.0083	-0.0003	0.0055
	DBP	-0.0204	0.0523	-0.3904	0.6962	0.1154	0.0077	1.0292	0.0113	-0.0125	0.0061
	PP	-0.2136	0.1037	-2.0589	0.0395	0.084	0.0097	1.0193	0.0165	-0.0034	0.0086
	SBP	-0.0665	0.0545	-1.2186	0.223	0.1221	0.0085	1.0454	0.0121	-0.0151	0.0056
	Asthma	-0.096	0.0766	-1.2539	0.2099	0.05	0.0077	0.9463	0.0104	0.0025	0.0052
	Femoral Neck BMD	-0.6836	0.0837	-8.1668	3.17e-16	0.123	0.0149	0.9777	0.0082	-0.0137	0.0054
N02A: Opioids	BMI	0.4218	0.0285	14.775	2.13e-49	0.1386	0.0076	0.6427	0.0098	-0.0088	0.0056
	CAD	0.3282	0.0392	8.3709	5.72e-17	0.067	0.0049	0.8858	0.0082	0.002	0.0053
	EA	-0.5493	0.0255	-21.5838	2.55e-103	0.1262	0.0045	0.9294	0.0096	-0.0252	0.006
	Ever Smoked	0.4025	0.0485	8.2931	1.1e-16	0.0732	0.0066	0.9995	0.0063	-0.0085	0.0045
	Forearm BMD	-0.0232	0.1364	-0.1699	0.8651	0.0743	0.0435	1.0149	0.0068	0.0002	0.0055
	HDLC	-0.2174	0.0318	-6.8356	8.17e-12	0.2391	0.0366	0.8032	0.0263	0.0015	0.0051
	LDLC	0.1684	0.0333	5.0521	4.37e-07	0.1985	0.0492	0.8875	0.0629	-0.002	0.0055
	Lumbar Spine BMD	-0.0152	0.0513	-0.2965	0.7669	0.1272	0.016	0.9806	0.0085	0.0065	0.0053
	MD	0.4115	0.0288	14.2739	3.18e-46	0.0559	0.0025	1.0132	0.0102	0.0104	0.006
	IOP	0.0821	0.0633	1.2962	0.1949	0.1292	0.0214	1.0162	0.0081	-0.0042	0.0051
	Neuroticism	0.2871	0.0519	5.5299	3.2e-08	0.0907	0.0079	0.9834	0.0128	0.0356	0.0065
	RA	0.1467	0.0478	3.0675	0.0022	0.1507	0.0269	0.9412	0.0128	0.0022	0.0056
	Former/Current Smoker	-0.5423	0.081	-6.6974	2.12e-11	0.0347	0.0061	1.0036	0.0064	0.0113	0.0049
	TC	0.1396	0.0304	4.5965	4.3e-06	0.2126	0.0469	0.8687	0.0698	-0.0012	0.006
	TG	0.2597	0.0327	7.9554	1.79e-15	0.2697	0.0582	0.7553	0.0366	-0.004	0.0056
	T2D	0.2055	0.0514	3.9953	6.46e-05	0.093	0.01	1.0106	0.0083	0.0098	0.0059
	DBP	-0.0362	0.0373	-0.9699	0.3321	0.1154	0.0077	1.0292	0.0113	-0.0041	0.0058
	PP	-0.1046	0.0697	-1.4994	0.1338	0.084	0.0097	1.0193	0.0165	0.0044	0.0098
	SBP	0.0016	0.0408	0.039	0.9689	0.1221	0.0085	1.0454	0.0121	-0.0068	0.0064
	Asthma	0.2477	0.0512	4.8329	1.35e-06	0.05	0.0077	0.9463	0.0104	0.0047	0.0053
	Femoral Neck BMD	-0.0145	0.0495	-0.2921	0.7702	0.123	0.0149	0.9777	0.0082	0.0002	0.005
N02BA: Salicylic acid and derivatives	BMI	0.4013	0.0386	10.3927	2.68e-25	0.1386	0.0076	0.6427	0.0098	-0.001	0.0053
	CAD	0.7079	0.0507	13.97	2.38e-44	0.067	0.0049	0.8858	0.0082	0.0071	0.0051
	EA	-0.3781	0.0334	-11.3319	9.12e-30	0.1262	0.0045	0.9294	0.0096	-0.0133	0.0053
	Ever Smoked	0.4451	0.0688	6.466	1.01e-10	0.0732	0.0066	0.9995	0.0063	-0.004	0.0045
	Forearm BMD	0.056	0.1613	0.3475	0.7282	0.0743	0.0435	1.0149	0.0068	0.0046	0.0052
	HDLC	-0.2826	0.0481	-5.8778	4.16e-09	0.2391	0.0366	0.8032	0.0263	-0.0136	0.008
	LDLC	0.2805	0.0481	5.8286	5.59e-09	0.1985	0.0492	0.8875	0.0629	0.0201	0.0109
	Lumbar Spine BMD	-0.0587	0.07	-0.8391	0.4014	0.1272	0.016	0.9806	0.0085	0.0052	0.0048
	MD	0.3851	0.0417	9.2242	2.86e-20	0.0559	0.0025	1.0132	0.0102	-0.0039	0.006
	IOP	-0.0231	0.0816	-0.2832	0.777	0.1292	0.0214	1.0162	0.0081	0.0005	0.0053
	Neuroticism	0.2216	0.0528	4.1945	2.74e-05	0.0907	0.0079	0.9834	0.0128	0.0281	0.0059
	RA	-0.018	0.0479	-0.3752	0.7075	0.1507	0.0269	0.9412	0.0128	0.003	0.005
	Former/Current Smoker	-0.5371	0.112	-4.7954	1.62e-06	0.0347	0.0061	1.0036	0.0064	0.0084	0.0053
	TC	0.2469	0.0562	4.3898	1.13e-05	0.2126	0.0469	0.8687	0.0698	0.0173	0.0142
	TG	0.4204	0.0429	9.7906	1.24e-22	0.2697	0.0582	0.7553	0.0366	-0.0011	0.0067
	T2D	0.477	0.0678	7.033	2.02e-12	0.093	0.01	1.0106	0.0083	0.0033	0.0051
	DBP	0.1808	0.0471	3.8421	0.0001	0.1154	0.0077	1.0292	0.0113	-0.0062	0.0062
	PP	0.1254	0.0892	1.4056	0.1598	0.084	0.0097	1.0193	0.0165	0.0008	0.0094
	SBP	0.2025	0.0489	4.1379	3.5e-05	0.1221	0.0085	1.0454	0.0121	-0.0023	0.006
	Asthma	0.2793	0.0676	4.1317	3.6e-05	0.05	0.0077	0.9463	0.0104	0.0007	0.005
	Femoral Neck BMD	0.0074	0.0637	0.1161	0.9076	0.123	0.0149	0.9777	0.0082	-0.0023	0.0051
N02BE: Anilides	BMI	0.2148	0.0283	7.5975	3.02e-14	0.1386	0.0076	0.6427	0.0098	-0.0003	0.0058
	CAD	0.1777	0.0395	4.4983	6.85e-06	0.067	0.0049	0.8858	0.0082	-0.0113	0.0056
	EA	-0.3766	0.0241	-15.6023	7.02e-55	0.1262	0.0045	0.9294	0.0096	-0.0218	0.0059
	Ever Smoked	0.3018	0.0544	5.548	2.89e-08	0.0732	0.0066	0.9995	0.0063	-0.0052	0.0054
	Forearm BMD	-0.177	0.1388	-1.2751	0.2023	0.0743	0.0435	1.0149	0.0068	0.0081	0.0051
	HDLC	-0.1022	0.0287	-3.5587	0.0004	0.2391	0.0366	0.8032	0.0263	0.0019	0.005
	LDLC	-0.002	0.0407	-0.0481	0.9617	0.1985	0.0492	0.8875	0.0629	-0.0054	0.0072
	Lumbar Spine BMD	-0.069	0.0472	-1.4614	0.1439	0.1272	0.016	0.9806	0.0085	0.0058	0.0047
	MD	0.454	0.0306	14.8367	8.49e-50	0.0559	0.0025	1.0132	0.0102	-0.0054	0.0054
	IOP	0.1298	0.0669	1.9405	0.0523	0.1292	0.0214	1.0162	0.0081	-0.0086	0.0057
	Neuroticism	0.4148	0.0385	10.7821	4.18e-27	0.0907	0.0079	0.9834	0.0128	0.0441	0.0069
	RA	0.0918	0.0484	1.8992	0.0575	0.1507	0.0269	0.9412	0.0128	0.0005	0.0054
	Former/Current Smoker	-0.2795	0.0852	-3.2811	0.001	0.0347	0.0061	1.0036	0.0064	-0.0002	0.0058
	TC	0.0129	0.0428	0.3015	0.763	0.2126	0.0469	0.8687	0.0698	-0.0079	0.0087
	TG	0.1386	0.035	3.9567	7.6e-05	0.2697	0.0582	0.7553	0.0366	-0.007	0.0057
	T2D	0.052	0.0517	1.0058	0.3145	0.093	0.01	1.0106	0.0083	0.0059	0.0058
	DBP	-0.1136	0.0407	-2.7878	0.0053	0.1154	0.0077	1.0292	0.0113	-0.0079	0.0059
	PP	-0.1747	0.074	-2.3628	0.0181	0.084	0.0097	1.0193	0.0165	-0.0056	0.0113
	SBP	-0.1331	0.0417	-3.193	0.0014	0.1221	0.0085	1.0454	0.0121	-0.0106	0.0067
	Asthma	0.2426	0.0549	4.4157	1.01e-05	0.05	0.0077	0.9463	0.0104	0.0044	0.0058
	Femoral Neck BMD	-0.0663	0.0515	-1.2856	0.1986	0.123	0.0149	0.9777	0.0082	0.0054	0.0052
N02C: Antimigraine preparations	BMI	0.0066	0.0373	0.178	0.8588	0.1386	0.0076	0.6427	0.0098	-1.19e-05	0.0051
	CAD	-0.0666	0.0556	-1.198	0.2309	0.067	0.0049	0.8858	0.0082	0.0042	0.0051
	EA	-0.0962	0.0362	-2.6586	0.0078	0.1262	0.0045	0.9294	0.0096	0.001	0.0052
	Ever Smoked	0.1032	0.0783	1.3176	0.1876	0.0732	0.0066	0.9995	0.0063	-0.0063	0.0048
	Forearm BMD	0.023	0.1706	0.1347	0.8928	0.0743	0.0435	1.0149	0.0068	-0.0034	0.0051
	HDLC	-0.0264	0.0437	-0.6045	0.5455	0.2391	0.0366	0.8032	0.0263	0.0008	0.0056
	LDLC	0.1013	0.0561	1.8064	0.0709	0.1985	0.0492	0.8875	0.0629	-0.0118	0.0064
	Lumbar Spine BMD	0.0105	0.0643	0.1632	0.8704	0.1272	0.016	0.9806	0.0085	0.0002	0.0044
	MD	0.1918	0.0407	4.7063	2.52e-06	0.0559	0.0025	1.0132	0.0102	0.0099	0.0056
	IOP	-0.006	0.0741	-0.0815	0.935	0.1292	0.0214	1.0162	0.0081	-0.0018	0.0048
	Neuroticism	0.2191	0.0501	4.377	1.2e-05	0.0907	0.0079	0.9834	0.0128	0.0076	0.0058
	RA	0.0669	0.0545	1.2274	0.2197	0.1507	0.0269	0.9412	0.0128	-0.0007	0.0047
	Former/Current Smoker	0.0274	0.1077	0.2547	0.799	0.0347	0.0061	1.0036	0.0064	0.002	0.0043
	TC	0.0439	0.0523	0.839	0.4015	0.2126	0.0469	0.8687	0.0698	-0.0058	0.0067
	TG	0.0191	0.0366	0.521	0.6024	0.2697	0.0582	0.7553	0.0366	0.0009	0.0051
	T2D	-0.1111	0.0685	-1.6225	0.1047	0.093	0.01	1.0106	0.0083	0.0041	0.0058
	DBP	0.071	0.0638	1.1125	0.2659	0.1154	0.0077	1.0292	0.0113	-0.0002	0.0061
	PP	-0.2512	0.1079	-2.3268	0.02	0.084	0.0097	1.0193	0.0165	0.0014	0.0107
	SBP	-0.051	0.0626	-0.8153	0.4149	0.1221	0.0085	1.0454	0.0121	-0.0026	0.0066
	Asthma	0.0529	0.0761	0.6951	0.487	0.05	0.0077	0.9463	0.0104	0.002	0.005
	Femoral Neck BMD	-0.0435	0.0682	-0.638	0.5235	0.123	0.0149	0.9777	0.0082	0.005	0.0051
N06A: Antidepressants	BMI	0.0432	0.0311	1.3887	0.1649	0.1386	0.0076	0.6427	0.0098	-0.0007	0.0051
	CAD	0.0627	0.0455	1.3764	0.1687	0.067	0.0049	0.8858	0.0082	0.0018	0.0054
	EA	-0.2444	0.0316	-7.7214	1.15e-14	0.1262	0.0045	0.9294	0.0096	-0.0167	0.0053
	Ever Smoked	0.217	0.0588	3.6875	0.0002	0.0732	0.0066	0.9995	0.0063	0.0033	0.0049
	Forearm BMD	-0.0955	0.1452	-0.6578	0.5107	0.0743	0.0435	1.0149	0.0068	-0.0004	0.0049
	HDLC	-0.0298	0.0325	-0.9175	0.3589	0.2391	0.0366	0.8032	0.0263	0.0037	0.0052
	LDLC	-0.0278	0.0353	-0.7867	0.4315	0.1985	0.0492	0.8875	0.0629	-0.0068	0.0053
	Lumbar Spine BMD	0.0264	0.0618	0.4271	0.6693	0.1272	0.016	0.9806	0.0085	0.002	0.0052
	MD	0.7531	0.0347	21.6719	3.78e-104	0.0559	0.0025	1.0132	0.0102	0.0119	0.0061
	IOP	-0.0245	0.0731	-0.3355	0.7373	0.1292	0.0214	1.0162	0.0081	0.0035	0.0051
	Neuroticism	0.6654	0.0438	15.1843	4.49e-52	0.0907	0.0079	0.9834	0.0128	0.0799	0.0075
	RA	0.0204	0.0471	0.4338	0.6644	0.1507	0.0269	0.9412	0.0128	0.007	0.005
	Former/Current Smoker	-0.1445	0.0959	-1.506	0.1321	0.0347	0.0061	1.0036	0.0064	0.0022	0.0052
	TC	-0.0208	0.0347	-0.5991	0.5491	0.2126	0.0469	0.8687	0.0698	-0.0056	0.0055
	TG	0.0659	0.0328	2.0094	0.0445	0.2697	0.0582	0.7553	0.0366	-0.0041	0.0054
	T2D	-0.0066	0.0658	-0.101	0.9196	0.093	0.01	1.0106	0.0083	0.0108	0.006
	DBP	-0.0619	0.0452	-1.3703	0.1706	0.1154	0.0077	1.0292	0.0113	0.0005	0.0062
	PP	-0.148	0.0823	-1.7988	0.0721	0.084	0.0097	1.0193	0.0165	0.0032	0.0093
	SBP	-0.0469	0.0466	-1.0066	0.3141	0.1221	0.0085	1.0454	0.0121	-0.0029	0.0064
	Asthma	0.1238	0.0629	1.9696	0.0489	0.05	0.0077	0.9463	0.0104	0.0037	0.0053
	Femoral Neck BMD	-0.0614	0.0577	-1.0638	0.2874	0.123	0.0149	0.9777	0.0082	0.0119	0.0053
R03A: Adrenergics, inhalants	BMI	0.2267	0.0252	9.0072	2.11e-19	0.1386	0.0076	0.6427	0.0098	-0.0093	0.005
	CAD	0.1207	0.0374	3.2267	0.0013	0.067	0.0049	0.8858	0.0082	-0.0041	0.0053
	EA	-0.1551	0.0263	-5.9059	3.51e-09	0.1262	0.0045	0.9294	0.0096	-0.0023	0.006
	Ever Smoked	0.2025	0.0496	4.0865	4.38e-05	0.0732	0.0066	0.9995	0.0063	-0.0015	0.0052
	Forearm BMD	0.008	0.1182	0.0681	0.9457	0.0743	0.0435	1.0149	0.0068	-0.0065	0.0051
	HDLC	-0.0786	0.033	-2.3846	0.0171	0.2391	0.0366	0.8032	0.0263	0.0014	0.0061
	LDLC	0.0137	0.0358	0.3814	0.7029	0.1985	0.0492	0.8875	0.0629	-0.0006	0.0057
	Lumbar Spine BMD	0.0563	0.0526	1.0701	0.2846	0.1272	0.016	0.9806	0.0085	-0.0155	0.0055
	MD	0.1889	0.0305	6.1887	6.06e-10	0.0559	0.0025	1.0132	0.0102	0.0027	0.0057
	IOP	0.0456	0.0595	0.7653	0.4441	0.1292	0.0214	1.0162	0.0081	-0.0013	0.0048
	Neuroticism	0.0259	0.0503	0.5146	0.6068	0.0907	0.0079	0.9834	0.0128	0.0178	0.0075
	RA	0.086	0.0501	1.7188	0.0857	0.1507	0.0269	0.9412	0.0128	0.0082	0.0061
	Former/Current Smoker	-0.1215	0.0748	-1.6254	0.1041	0.0347	0.0061	1.0036	0.0064	0.0049	0.0056
	TC	-0.0025	0.0343	-0.0721	0.9425	0.2126	0.0469	0.8687	0.0698	-0.0004	0.006
	TG	0.0324	0.0319	1.0176	0.3089	0.2697	0.0582	0.7553	0.0366	0.0055	0.0064
	T2D	0.1562	0.0516	3.0261	0.0025	0.093	0.01	1.0106	0.0083	0.0006	0.0063
	DBP	-0.0023	0.0413	-0.0557	0.9556	0.1154	0.0077	1.0292	0.0113	-0.0066	0.0065
	PP	0.0573	0.0674	0.8502	0.3952	0.084	0.0097	1.0193	0.0165	-0.009	0.0096
	SBP	0.0118	0.0396	0.297	0.7665	0.1221	0.0085	1.0454	0.0121	-0.0046	0.0067
	Asthma	0.9024	0.0545	16.5474	1.67e-61	0.05	0.0077	0.9463	0.0104	0.0059	0.009
	Femoral Neck BMD	0.0526	0.0467	1.1253	0.2605	0.123	0.0149	0.9777	0.0082	-0.0161	0.0053
R03BA: Glucocorticoid	BMI	0.203	0.0344	5.9039	3.55e-09	0.1386	0.0076	0.6427	0.0098	-0.0122	0.0053
	CAD	0.056	0.0451	1.241	0.2146	0.067	0.0049	0.8858	0.0082	-0.0014	0.0048
	EA	-0.0291	0.0317	-0.9183	0.3585	0.1262	0.0045	0.9294	0.0096	-0.0009	0.0051
	Ever Smoked	-0.0158	0.0659	-0.2394	0.8108	0.0732	0.0066	0.9995	0.0063	0.0039	0.0052
	Forearm BMD	-0.1618	0.1543	-1.049	0.2942	0.0743	0.0435	1.0149	0.0068	0.0032	0.0047
	HDLC	-0.091	0.0402	-2.2624	0.0237	0.2391	0.0366	0.8032	0.0263	0.0044	0.0055
	LDLC	-0.0285	0.0401	-0.7117	0.4767	0.1985	0.0492	0.8875	0.0629	0.0085	0.0058
	Lumbar Spine BMD	0.0364	0.0683	0.5335	0.5937	0.1272	0.016	0.9806	0.0085	-0.0129	0.0055
	MD	0.1868	0.0407	4.5868	4.5e-06	0.0559	0.0025	1.0132	0.0102	0.0012	0.0056
	IOP	0.0477	0.07	0.6821	0.4952	0.1292	0.0214	1.0162	0.0081	-0.0103	0.0046
	Neuroticism	-0.0159	0.0561	-0.2825	0.7775	0.0907	0.0079	0.9834	0.0128	0.0114	0.0066
	RA	0.0136	0.0602	0.2266	0.8207	0.1507	0.0269	0.9412	0.0128	0.0107	0.0057
	Former/Current Smoker	-0.0605	0.0895	-0.6755	0.4993	0.0347	0.0061	1.0036	0.0064	0.0006	0.0049
	TC	-0.0443	0.04	-1.1093	0.2673	0.2126	0.0469	0.8687	0.0698	0.008	0.006
	TG	0.0322	0.0374	0.8599	0.3899	0.2697	0.0582	0.7553	0.0366	0.0008	0.0059
	T2D	0.1275	0.0656	1.9437	0.0519	0.093	0.01	1.0106	0.0083	-0.003	0.0058
	DBP	0.0148	0.0527	0.281	0.7787	0.1154	0.0077	1.0292	0.0113	-0.0025	0.0066
	PP	0.0833	0.0913	0.9119	0.3618	0.084	0.0097	1.0193	0.0165	-0.0051	0.0093
	SBP	0.0232	0.0529	0.4392	0.6605	0.1221	0.0085	1.0454	0.0121	-0.0021	0.0065
	Asthma	0.9221	0.0652	14.145	2.01e-45	0.05	0.0077	0.9463	0.0104	0.0008	0.0074
	Femoral Neck BMD	0.0142	0.0637	0.2237	0.823	0.123	0.0149	0.9777	0.0082	-0.0079	0.0055
R06A: Antihistamines for systemic use	BMI	0.1016	0.036	2.8218	0.0048	0.1386	0.0076	0.6427	0.0098	0.0021	0.0054
	CAD	0.0494	0.0521	0.9477	0.3433	0.067	0.0049	0.8858	0.0082	0.0011	0.0047
	EA	-0.0143	0.0359	-0.3977	0.6909	0.1262	0.0045	0.9294	0.0096	-0.0014	0.0057
	Ever Smoked	0.1522	0.0731	2.0817	0.0374	0.0732	0.0066	0.9995	0.0063	-0.0053	0.0049
	Forearm BMD	-0.0628	0.1967	-0.319	0.7497	0.0743	0.0435	1.0149	0.0068	0.0017	0.0048
	HDLC	-0.0929	0.0391	-2.3742	0.0176	0.2391	0.0366	0.8032	0.0263	0.0001	0.0051
	LDLC	-0.0494	0.0464	-1.0652	0.2868	0.1985	0.0492	0.8875	0.0629	0.0074	0.0052
	Lumbar Spine BMD	-0.0162	0.0738	-0.22	0.8258	0.1272	0.016	0.9806	0.0085	-0.0028	0.0047
	MD	0.2252	0.0449	5.0108	5.42e-07	0.0559	0.0025	1.0132	0.0102	-0.0025	0.005
	IOP	0.0091	0.086	0.1064	0.9153	0.1292	0.0214	1.0162	0.0081	0.0029	0.0048
	Neuroticism	0.0781	0.0561	1.3917	0.164	0.0907	0.0079	0.9834	0.0128	0.0057	0.0059
	RA	0.0867	0.0668	1.2987	0.194	0.1507	0.0269	0.9412	0.0128	0.0042	0.0052
	Former/Current Smoker	-0.0155	0.1153	-0.1343	0.8932	0.0347	0.0061	1.0036	0.0064	-0.0028	0.005
	TC	-0.0652	0.0442	-1.4739	0.1405	0.2126	0.0469	0.8687	0.0698	0.0067	0.0052
	TG	0.0856	0.0401	2.137	0.0326	0.2697	0.0582	0.7553	0.0366	-0.0055	0.0054
	T2D	0.185	0.0758	2.4401	0.0147	0.093	0.01	1.0106	0.0083	-0.0035	0.0054
	DBP	0.0049	0.0561	0.0879	0.93	0.1154	0.0077	1.0292	0.0113	0.0013	0.0055
	PP	-0.0577	0.1041	-0.5541	0.5795	0.084	0.0097	1.0193	0.0165	0.0051	0.0083
	SBP	-0.0485	0.0536	-0.906	0.365	0.1221	0.0085	1.0454	0.0121	0.0059	0.0057
	Asthma	0.7154	0.0933	7.6694	1.73e-14	0.05	0.0077	0.9463	0.0104	-0.0006	0.0063
	Femoral Neck BMD	-0.062	0.0683	-0.9077	0.364	0.123	0.0149	0.9777	0.0082	0.0026	0.005
S01E: Antiglaucoma preparations and miotics	BMI	0.0536	0.0355	1.5092	0.1312	0.1386	0.0076	0.6427	0.0098	-0.0043	0.0046
	CAD	0.0777	0.0488	1.5931	0.1111	0.067	0.0049	0.8858	0.0082	-0.0009	0.0047
	EA	-0.005	0.0342	-0.1471	0.883	0.1262	0.0045	0.9294	0.0096	-0.0022	0.0051
	Ever Smoked	-0.0235	0.0749	-0.3141	0.7534	0.0732	0.0066	0.9995	0.0063	-0.0014	0.0048
	Forearm BMD	-0.0547	0.1735	-0.3153	0.7525	0.0743	0.0435	1.0149	0.0068	-0.0046	0.0049
	HDLC	-0.0599	0.0474	-1.2635	0.2064	0.2391	0.0366	0.8032	0.0263	0.0032	0.0056
	LDLC	-0.0209	0.0423	-0.4927	0.6222	0.1985	0.0492	0.8875	0.0629	0.0007	0.0053
	Lumbar Spine BMD	0.13	0.0755	1.7223	0.085	0.1272	0.016	0.9806	0.0085	-0.0098	0.005
	MD	-0.0148	0.0458	-0.3219	0.7476	0.0559	0.0025	1.0132	0.0102	0.0067	0.0054
	IOP	0.7735	0.091	8.496	1.96e-17	0.1292	0.0214	1.0162	0.0081	0.0033	0.0059
	Neuroticism	0.0468	0.0465	1.006	0.3144	0.0907	0.0079	0.9834	0.0128	0.0057	0.0056
	RA	-0.0273	0.051	-0.5344	0.593	0.1507	0.0269	0.9412	0.0128	-0.0034	0.0046
	Former/Current Smoker	0.018	0.102	0.1761	0.8602	0.0347	0.0061	1.0036	0.0064	-0.0026	0.005
	TC	-0.0579	0.042	-1.3788	0.168	0.2126	0.0469	0.8687	0.0698	0.0027	0.0052
	TG	0.0118	0.0391	0.3028	0.762	0.2697	0.0582	0.7553	0.0366	-0.0015	0.0051
	T2D	0.0379	0.0732	0.518	0.6045	0.093	0.01	1.0106	0.0083	0.0031	0.0054
	DBP	0.0477	0.049	0.973	0.3306	0.1154	0.0077	1.0292	0.0113	-0.009	0.0056
	PP	0.0042	0.0867	0.0485	0.9613	0.084	0.0097	1.0193	0.0165	0.0079	0.0096
	SBP	0.0675	0.0535	1.2619	0.207	0.1221	0.0085	1.0454	0.0121	-0.0056	0.0053
	Asthma	0.0959	0.0687	1.3969	0.1624	0.05	0.0077	0.9463	0.0104	0.0003	0.0051
	Femoral Neck BMD	0.1803	0.0731	2.4652	0.0137	0.123	0.0149	0.9777	0.0082	-0.0117	0.0051
