# Supplementary material for: Genome-wide association study of medication-use and associated disease in the UK Biobank
Source: Nat Commun. 2019 Apr 23;10:1891. doi: 10.1038/s41467-019-09572-5 (PMC6478889; doi:10.1038/s41467-019-09572-5)
Supplement: Supplementary file 10 — Supplementary Data 8 [file 41467_2019_9572_MOESM10_ESM.xlsx]

## Sheet: Supplementary Data 8
Supplementary Data 8. Mendelian Randomization analysis results using the GSMR method and SNPs associated with 15 diseases/traits as instrument (trait1) to investigate the hypothesis of causality of the 23 medication-taking traits (trait 2).								a Cells with bold font mean that results are still significant after multiple correction (P < 0.05/23*15).
Trait1	Trait2	Direction (Trait1 -> Trait2)
		bxy	se	P	No. of SNPs	HEIDI outliers
Asthma	A02B	-0.0239971	0.0174579	0.169264	21	0.105209
Asthma	A10	-0.0619321	0.0306095	0.043043	17	0.182261
Asthma	B01A	-0.0554523	0.0154357	0.000327553	21	0.0729246
Asthma	C01D	0.0589084	0.0438339	0.178981	21	0.0937588
Asthma	C02	0.0387957	0.04008	0.333066	22	0.26347
Asthma	C03	0.00661982	0.0178516	0.710767	21	0.368881
Asthma	C07	-0.0589336	0.0190377	0.00196394	20	0.0513522
Asthma	C08	0.0125764	0.0182372	0.490445	21	0.174259
Asthma	C09	-0.00139389	0.013681	0.918848	21	0.239219
Asthma	C10AA	-0.0240724	0.0144102	0.0948199	17	0.0511821
Asthma	H03A	-0.0619799	0.0243414	0.010888	15	0.103436
Asthma	L04	0.0252779	0.054017	0.639812	20	0.0564617
Asthma	M01A	-0.0768772	0.0155921	8.20103e-07	22	0.21034
Asthma	M05B	0.0761195	0.035804	0.0335028	22	0.0554316
Asthma	N02A	0.110245	0.02456	7.1623e-06	21	0.193718
Asthma	N02BA	0.0529632	0.0184061	0.00400869	20	0.144609
Asthma	N02BE	0.0770089	0.0150546	3.13245e-07	21	0.265822
Asthma	N02C	0.141778	0.0434371	0.0010986	22	0.690353
Asthma	N06A	-0.0012196	0.0181628	0.946464	22	0.112168
Asthma	R03A	0.858646	0.0360303	1.58478e-125	18	0.0868078
Asthma	R03BA	0.799122	0.0383127	1.29192e-96	18	0.191702
Asthma	R06A	0.428571	0.0333327	7.81966e-38	19	0.228713
Asthma	S01E	0.143121	0.0450127	0.00147495	22	0.970812
BMI	A02B	0.0206118	0.0349926	0.555838	85	0.0898274
BMI	A10	1.12371	0.0561284	3.65599e-89	83	0.176613
BMI	B01A	0.237816	0.0309475	1.53595e-14	85	0.0612049
BMI	C01D	0.35594	0.0861323	3.58873e-05	88	0.0849214
BMI	C02	0.547837	0.0807824	1.1882e-11	88	0.209054
BMI	C03	0.532609	0.0389434	1.40315e-42	75	0.0822154
BMI	C07	0.287235	0.0431394	2.7699e-11	73	0.0657193
BMI	C08	0.379891	0.0411282	2.54071e-20	76	0.0849548
BMI	C09	0.511975	0.0328662	1.03445e-54	70	0.0765825
BMI	C10AA	0.331618	0.0285769	3.91375e-31	76	0.068462
BMI	H03A	0.269537	0.0459575	4.49323e-09	82	0.0866344
BMI	L04	0.156911	0.101804	0.123242	89	0.128165
BMI	M01A	0.032305	0.031537	0.305669	85	0.0652462
BMI	M05B	-0.38213	0.0718738	1.05677e-07	89	0.0631519
BMI	N02A	0.276059	0.0501449	3.68687e-08	80	0.0888715
BMI	N02BA	0.209869	0.0358129	4.62422e-09	88	0.0564615
BMI	N02BE	-0.0263641	0.0302725	0.383812	81	0.0807315
BMI	N02C	-0.253029	0.0878308	0.00396577	86	0.0862805
BMI	N06A	-0.0199296	0.0375315	0.595412	85	0.0732319
BMI	R03A	0.259462	0.042723	1.25433e-09	80	0.0883929
BMI	R03BA	0.183067	0.0508291	0.000316251	87	0.0979025
BMI	R06A	0.0141874	0.0568997	0.803098	86	0.0756535
BMI	S01E	0.160552	0.0897268	0.0735592	88	0.1402
CAD	A02B	-0.05484	0.019412	0.00472733	15	0.215172
CAD	A10	-0.00248864	0.0295487	0.93288	14	0.149277
CAD	B01A	0.172682	0.0214068	7.2239e-16	9	0.110227
CAD	C01D	0.577179	0.0550056	9.29393e-26	12	0.338543
CAD	C02	0.0448987	0.0388464	0.247763	16	0.116908
CAD	C03	0.100729	0.0186219	6.33183e-08	13	0.113664
CAD	C07	0.307892	0.0243098	9.19727e-37	13	0.064424
CAD	C08	0.380488	0.0367566	4.11733e-25	7	0.0760114
CAD	C09	0.329912	0.028085	7.32582e-32	9	0.0922212
CAD	C10AA	0.18695	0.0182488	1.25241e-24	9	0.0506216
CAD	H03A	0.0250664	0.0201852	0.214302	15	0.704374
CAD	L04	0.0651403	0.0493185	0.186565	16	0.349769
CAD	M01A	-0.11236	0.0189224	2.88615e-09	14	0.243288
CAD	M05B	-0.045638	0.0348434	0.190263	16	0.7658
CAD	N02A	0.0071373	0.0233267	0.759626	16	0.0600563
CAD	N02BA	0.134605	0.0216076	4.67778e-10	11	0.295753
CAD	N02BE	-0.0614393	0.0151232	4.85328e-05	14	0.0873022
CAD	N02C	-0.115893	0.0429768	0.00700419	15	0.0681677
CAD	N06A	-0.00654189	0.01765	0.710902	16	0.612491
CAD	R03A	0.0235236	0.0210577	0.263951	13	0.0912826
CAD	R03BA	0.0307586	0.0243909	0.207283	16	0.101536
CAD	R06A	-0.011665	0.0272671	0.668793	16	0.112932
CAD	S01E	-0.0249023	0.049733	0.616568	15	0.964845
DBP	A02B	-0.014239	0.00350584	4.87538e-05	68	0.115847
DBP	A10	-0.00333956	0.00528782	0.527676	68	0.0871773
DBP	B01A	0.0260275	0.00307147	2.3718e-17	68	0.0874909
DBP	C01D	0.055451	0.0085025	6.95015e-11	71	0.0958313
DBP	C02	0.103272	0.00849444	5.2252e-34	63	0.102559
DBP	C03	0.159499	0.00504951	5.58022e-219	53	0.120314
DBP	C07	0.145389	0.00475314	1.76741e-205	62	0.0828822
DBP	C08	0.169363	0.00536426	8.80282e-219	51	0.0999701
DBP	C09	0.16079	0.00427144	0	54	0.0669026
DBP	C10AA	0.0481472	0.0027516	1.48614e-68	62	0.0576175
DBP	H03A	-0.0164156	0.00409145	6.01642e-05	70	0.0536037
DBP	L04	-0.0122544	0.00997814	0.219399	72	0.133819
DBP	M01A	-0.0277843	0.00307022	1.43457e-19	71	0.0557061
DBP	M05B	-0.0205865	0.00700055	0.00327479	73	0.0878119
DBP	N02A	-0.0201652	0.00481134	2.7751e-05	69	0.0905173
DBP	N02BA	0.00968334	0.00344043	0.00488426	72	0.0558662
DBP	N02BE	-0.0218429	0.00295672	1.4958e-13	67	0.0651097
DBP	N02C	-0.00487429	0.00860437	0.57106	69	0.0809727
DBP	N06A	-0.00601532	0.00353593	0.0889056	73	0.100488
DBP	R03A	-0.0187652	0.00411693	5.1633e-06	67	0.0563257
DBP	R03BA	-0.0119307	0.00502229	0.0175231	68	0.0652811
DBP	R06A	-0.0116956	0.00544699	0.0317803	72	0.0646781
DBP	S01E	-0.00545007	0.0085773	0.525164	74	0.0527944
Fomoral Neck BMD	A02B	-0.188655	0.0343026	3.80361e-08	19	0.100163
Fomoral Neck BMD	A10	0.0136723	0.048151	0.776452	21	0.174711
Fomoral Neck BMD	B01A	0.0259161	0.027076	0.338487	22	0.0654918
Fomoral Neck BMD	C01D	0.0599484	0.076805	0.43508	22	0.252604
Fomoral Neck BMD	C02	0.0518262	0.0717644	0.470189	22	0.145342
Fomoral Neck BMD	C03	0.0170676	0.034679	0.622607	17	0.212374
Fomoral Neck BMD	C07	0.0207419	0.034955	0.552922	19	0.0904959
Fomoral Neck BMD	C08	0.00092651	0.0333149	0.977813	20	0.189604
Fomoral Neck BMD	C09	0.0241007	0.0254752	0.344125	19	0.0831859
Fomoral Neck BMD	C10AA	0.0335513	0.022993	0.14451	21	0.130632
Fomoral Neck BMD	H03A	0.00917741	0.0366378	0.802208	22	0.0506551
Fomoral Neck BMD	L04	-0.164832	0.0913495	0.0711676	22	0.574388
Fomoral Neck BMD	M01A	0.0511334	0.0282937	0.070725	21	0.218903
Fomoral Neck BMD	M05B	-1.15115	0.0769726	1.43905e-50	21	0.0912974
Fomoral Neck BMD	N02A	0.0618369	0.0431815	0.152137	22	0.174766
Fomoral Neck BMD	N02BA	-0.0186916	0.0318469	0.557256	22	0.0979343
Fomoral Neck BMD	N02BE	0.0365188	0.0262821	0.164683	22	0.403024
Fomoral Neck BMD	N02C	-0.014887	0.0776052	0.847876	22	0.0569286
Fomoral Neck BMD	N06A	0.00370977	0.0326473	0.90953	22	0.542645
Fomoral Neck BMD	R03A	-0.0449988	0.0362807	0.214866	22	0.558498
Fomoral Neck BMD	R03BA	0.0132291	0.0449851	0.768699	22	0.471661
Fomoral Neck BMD	R06A	-0.0360585	0.0503738	0.474103	22	0.0846671
Fomoral Neck BMD	S01E	0.113899	0.0803381	0.156266	22	0.135231
HDLC	A02B	-0.000655645	0.0176212	0.970319	147	0.0643564
HDLC	A10	-0.165849	0.0288475	8.96825e-09	133	0.0682659
HDLC	B01A	-0.147226	0.0180093	2.95786e-16	129	0.0675671
HDLC	C01D	-0.265294	0.0446462	2.8134e-09	155	0.0591998
HDLC	C02	-0.0892442	0.0396542	0.0244132	159	0.0712898
HDLC	C03	-0.0383623	0.0183034	0.0360905	134	0.0594199
HDLC	C07	-0.0903195	0.020473	1.02591e-05	127	0.0617355
HDLC	C08	-0.0791842	0.0204241	0.000105756	116	0.0625304
HDLC	C09	-0.152286	0.0179683	2.34574e-17	101	0.0678669
HDLC	C10AA	-0.122795	0.0182273	1.618e-11	95	0.0694612
HDLC	H03A	0.0138491	0.0207328	0.504147	146	0.0753125
HDLC	L04	0.0781919	0.0503954	0.120766	159	0.444128
HDLC	M01A	0.0127794	0.0160841	0.426883	140	0.0611226
HDLC	M05B	0.046047	0.0356888	0.196969	154	0.0912929
HDLC	N02A	-0.0631956	0.024063	0.00863307	155	0.0517582
HDLC	N02BA	-0.14425	0.0202658	1.09611e-12	142	0.0504129
HDLC	N02BE	-0.00205956	0.0151857	0.892118	150	0.0555859
HDLC	N02C	0.0821598	0.0428443	0.0551574	160	0.168978
HDLC	N06A	0.0026932	0.0179651	0.880833	161	0.131367
HDLC	R03A	-0.0256227	0.0206058	0.213694	148	0.0504008
HDLC	R03BA	-0.092447	0.0251598	0.000238409	153	0.081131
HDLC	R06A	-0.0299215	0.0282071	0.28879	155	0.0510931
HDLC	S01E	-0.0333722	0.0443406	0.451671	159	0.0609906
LDLC	A02B	-0.0529978	0.0159138	0.000867521	136	0.0668862
LDLC	A10	-0.0821742	0.0244969	0.000795146	133	0.0811624
LDLC	B01A	0.334449	0.0157902	1.43347e-99	132	0.0771871
LDLC	C01D	0.351248	0.0388409	1.5205e-19	143	0.0911374
LDLC	C02	-0.0649561	0.0357242	0.0690238	148	0.0660058
LDLC	C03	-0.00890877	0.0160985	0.579997	135	0.0598144
LDLC	C07	0.130512	0.0173723	5.79493e-14	136	0.0810417
LDLC	C08	0.211274	0.016471	1.15763e-37	137	0.0623761
LDLC	C09	0.185002	0.013907	2.22812e-40	120	0.0522254
LDLC	C10AA	0.860087	0.0170707	0	117	0.063023
LDLC	H03A	-0.0145509	0.018565	0.43317	138	0.0646523
LDLC	L04	-0.00927101	0.0455217	0.838618	146	0.0691664
LDLC	M01A	-0.101005	0.0141368	9.01089e-13	141	0.0776366
LDLC	M05B	0.00998066	0.0320401	0.755417	146	0.0791865
LDLC	N02A	0.144805	0.0214144	1.36053e-11	147	0.0896502
LDLC	N02BA	0.344663	0.0176278	3.95154e-85	135	0.0617152
LDLC	N02BE	-0.0905082	0.013212	7.36066e-12	142	0.0577588
LDLC	N02C	-0.0532422	0.0386442	0.168279	148	0.165109
LDLC	N06A	-0.0410263	0.0162525	0.0115927	147	0.0528248
LDLC	R03A	-0.0437594	0.0194997	0.0248258	136	0.0521575
LDLC	R03BA	0.0176782	0.023379	0.449555	133	0.061486
LDLC	R06A	0.0216464	0.0252546	0.391374	145	0.0758628
LDLC	S01E	-0.0457301	0.039913	0.2519	148	0.212816
Lumbar Spine BMD	A02B	-0.116412	0.0269131	1.52201e-05	23	0.0722891
Lumbar Spine BMD	A10	0.0636428	0.0381416	0.0951978	26	0.117686
Lumbar Spine BMD	B01A	0.0224319	0.0221121	0.310361	26	0.258386
Lumbar Spine BMD	C01D	-0.0266952	0.062793	0.670742	26	0.168522
Lumbar Spine BMD	C02	0.0281387	0.0586176	0.6312	26	0.30134
Lumbar Spine BMD	C03	-0.0683154	0.0271624	0.0119009	24	0.0731908
Lumbar Spine BMD	C07	-0.0127265	0.0275978	0.644696	25	0.144353
Lumbar Spine BMD	C08	-0.0190156	0.026922	0.479988	25	0.51926
Lumbar Spine BMD	C09	-0.00286589	0.0204237	0.888406	24	0.0609476
Lumbar Spine BMD	C10AA	0.0209436	0.0188844	0.267411	25	0.240756
Lumbar Spine BMD	H03A	0.0383735	0.0312682	0.219734	24	0.0598403
Lumbar Spine BMD	L04	-0.0103923	0.0744512	0.888987	26	0.377426
Lumbar Spine BMD	M01A	0.0786798	0.0227895	0.000555506	26	0.251158
Lumbar Spine BMD	M05B	-1.03511	0.0593125	3.33812e-68	26	0.249471
Lumbar Spine BMD	N02A	0.10253	0.0352627	0.0036422	26	0.484245
Lumbar Spine BMD	N02BA	-0.0262041	0.0260608	0.314657	26	0.221408
Lumbar Spine BMD	N02BE	0.0530798	0.0215476	0.0137635	26	0.644881
Lumbar Spine BMD	N02C	0.0446168	0.0634755	0.482119	26	0.119751
Lumbar Spine BMD	N06A	0.0589728	0.0266852	0.0271092	26	0.953054
Lumbar Spine BMD	R03A	0.0129955	0.0295986	0.66062	26	0.492221
Lumbar Spine BMD	R03BA	0.0314694	0.0367419	0.391722	26	0.797461
Lumbar Spine BMD	R06A	-0.0590626	0.043792	0.177432	23	0.0668007
Lumbar Spine BMD	S01E	0.111529	0.0655324	0.0887765	26	0.175713
MD	A02B	0.203022	0.0440467	4.04123e-06	33	0.0935613
MD	A10	-0.0815033	0.0701561	0.245341	29	0.0962331
MD	B01A	0.0384392	0.0408593	0.346823	29	0.0984568
MD	C01D	0.277935	0.107165	0.00950003	34	0.146922
MD	C02	-0.00558779	0.101238	0.955983	33	0.110886
MD	C03	0.0173173	0.0458462	0.705634	31	0.0923674
MD	C07	0.0293861	0.0481112	0.541335	31	0.0716514
MD	C08	0.121024	0.049415	0.0143199	28	0.0765777
MD	C09	-0.0405841	0.0368114	0.27025	28	0.0874124
MD	C10AA	-0.0496109	0.0328966	0.131532	31	0.102095
MD	H03A	-0.00145995	0.0534031	0.97819	31	0.169913
MD	L04	-0.161712	0.127111	0.203297	34	0.104651
MD	M01A	0.146336	0.0400644	0.000259666	32	0.0802267
MD	M05B	-0.283323	0.0955859	0.00303601	31	0.0957369
MD	N02A	0.23072	0.0612845	0.000166726	33	0.140124
MD	N02BA	0.160921	0.044534	0.000302164	34	0.0768133
MD	N02BE	0.202969	0.0376454	6.98364e-08	33	0.216069
MD	N02C	0.0238806	0.108257	0.82541	34	0.59421
MD	N06A	0.491263	0.0486387	5.5093e-24	33	0.163998
MD	R03A	0.154003	0.0537285	0.00415273	30	0.114793
MD	R03BA	0.0773214	0.0642991	0.22916	32	0.140865
MD	R06A	0.12663	0.0712112	0.0753647	33	0.137337
MD	S01E	0.0397917	0.111876	0.722084	34	0.108114
PP	A02B	-0.00996238	0.00474423	0.0357384	29	0.144423
PP	A10	0.000268711	0.00704613	0.969579	30	0.0630109
PP	B01A	0.0168151	0.00409988	4.10703e-05	30	0.0622073
PP	C01D	0.0510193	0.011907	1.82885e-05	29	0.491088
PP	C02	0.0737969	0.0115993	1.9892e-10	26	0.0793175
PP	C03	0.0849686	0.00694174	1.89458e-34	17	0.0608492
PP	C07	0.0807127	0.00655832	8.31423e-35	21	0.1294
PP	C08	0.10929	0.00754109	1.35052e-47	16	0.103978
PP	C09	0.060831	0.00531268	2.34718e-30	17	0.165156
PP	C10AA	0.0291879	0.00368963	2.55773e-15	26	0.0979398
PP	H03A	-0.0173571	0.00553644	0.0017182	30	0.491648
PP	L04	-0.00322198	0.0139725	0.817629	29	0.481637
PP	M01A	-0.0106105	0.00420375	0.0116007	30	0.0918039
PP	M05B	-0.0217966	0.00971007	0.024785	30	0.450188
PP	N02A	-0.0146773	0.00661898	0.0265923	29	0.294526
PP	N02BA	0.00669214	0.00480704	0.163876	30	0.0985635
PP	N02BE	-0.0027648	0.00409986	0.500079	28	0.156836
PP	N02C	-0.0446048	0.0121403	0.00023869	28	0.0642794
PP	N06A	-0.00116753	0.004924	0.812571	30	0.752371
PP	R03A	0.000254068	0.00588375	0.965557	26	0.11067
PP	R03BA	-0.00876616	0.00717562	0.221837	28	0.136417
PP	R06A	-0.0112501	0.00760131	0.138867	30	0.32383
PP	S01E	0.0218235	0.0121198	0.0717575	30	0.415026
RA	A02B	-0.00810875	0.00509246	0.111316	115	0.0653724
RA	A10	0.0580232	0.00794084	2.73312e-13	96	0.0529845
RA	B01A	-0.003757	0.00439215	0.392336	120	0.0657976
RA	C01D	-0.00891131	0.0116069	0.442631	126	0.184302
RA	C02	0.0067089	0.0108543	0.536518	125	0.0606667
RA	C03	-0.0123774	0.00522627	0.0178699	121	0.0916139
RA	C07	-0.01363	0.0057564	0.017894	116	0.0515981
RA	C08	-0.0106545	0.0053811	0.0477043	116	0.0814212
RA	C09	-0.0113227	0.00422559	0.00737205	109	0.051193
RA	C10AA	0.00746302	0.00407179	0.0668233	106	0.0544402
RA	H03A	0.293657	0.0129632	1.29961e-113	38	0.0582182
RA	L04	0.350112	0.0151355	2.2148e-118	117	0.0503915
RA	M01A	0.000486674	0.00461735	0.916057	115	0.056174
RA	M05B	0.0513119	0.0105556	1.16735e-06	115	0.0506618
RA	N02A	0.0203223	0.0069994	0.00369096	116	0.0652339
RA	N02BA	-0.000436	0.00511256	0.932039	122	0.0732912
RA	N02BE	-0.00639677	0.00438523	0.144645	113	0.0686149
RA	N02C	-0.00663509	0.0117325	0.571712	126	0.857246
RA	N06A	-0.00826407	0.0049598	0.0956716	123	0.0595317
RA	R03A	0.0790583	0.00635746	1.6765e-35	82	0.0592926
RA	R03BA	0.0875907	0.00768897	4.5978e-30	99	0.0666159
RA	R06A	0.00770143	0.00790684	0.330046	104	0.0602974
RA	S01E	0.0205954	0.0121125	0.0890658	126	0.205407
SBP	A02B	-0.0108494	0.00211495	2.89941e-07	68	0.0758259
SBP	A10	-0.00265063	0.00310477	0.393256	72	0.0789848
SBP	B01A	0.0161437	0.00178812	1.74322e-19	75	0.165041
SBP	C01D	0.0320852	0.00504577	2.03295e-10	75	0.512729
SBP	C02	0.0739844	0.00513071	3.8778e-47	66	0.0814075
SBP	C03	0.106294	0.00318146	9.63352e-245	53	0.128133
SBP	C07	0.087578	0.00286013	6.56619e-206	64	0.0815244
SBP	C08	0.100699	0.00312797	2.20743e-227	57	0.0600477
SBP	C09	0.0957245	0.00261792	1.02855e-292	57	0.130845
SBP	C10AA	0.0267958	0.00159451	2.2403e-63	70	0.0823939
SBP	H03A	-0.010527	0.00242477	1.4154e-05	73	0.105231
SBP	L04	-0.00343787	0.00598633	0.565774	74	0.30944
SBP	M01A	-0.0146998	0.00186163	2.87567e-15	72	0.0560956
SBP	M05B	-0.0107308	0.00412784	0.00933285	76	0.0619391
SBP	N02A	-0.0120774	0.00287884	2.72584e-05	71	0.0534827
SBP	N02BA	0.00625583	0.00204622	0.00223371	76	0.200031
SBP	N02BE	-0.0112377	0.00186525	1.69346e-09	65	0.0535267
SBP	N02C	-0.00884684	0.00522422	0.090374	70	0.0803065
SBP	N06A	-0.00676193	0.00213759	0.00155967	73	0.095463
SBP	R03A	-0.0108269	0.00253931	2.01037e-05	65	0.0693815
SBP	R03BA	-0.0049784	0.00297417	0.0941545	72	0.0819902
SBP	R06A	-0.00781533	0.0032803	0.0171954	73	0.0553072
SBP	S01E	0.00319491	0.00523517	0.541677	73	0.121134
T2D	A02B	0.00193404	0.0150484	0.897736	13	0.247969
T2D	A10	0.822661	0.0357466	3.39922e-117	12	0.104979
T2D	B01A	0.110857	0.0138222	1.05567e-15	13	0.0586861
T2D	C01D	0.1208	0.0376539	0.00133579	13	0.050842
T2D	C02	0.00741253	0.0370297	0.841341	11	0.0562075
T2D	C03	0.0488467	0.0171497	0.00439598	10	0.169995
T2D	C07	0.0729221	0.0170936	1.98976e-05	11	0.334253
T2D	C08	0.0749091	0.0185278	5.27559e-05	8	0.115212
T2D	C09	0.103197	0.0131164	3.6107e-15	10	0.0710985
T2D	C10AA	0.174789	0.012574	6.26088e-44	11	0.166296
T2D	H03A	0.0124677	0.0186475	0.503749	11	0.16812
T2D	L04	0.0256507	0.044452	0.563911	13	0.218781
T2D	M01A	-0.00954633	0.0135518	0.481163	13	0.54233
T2D	M05B	-0.0170377	0.0322193	0.596942	12	0.584854
T2D	N02A	0.0171009	0.0210305	0.416135	13	0.217847
T2D	N02BA	0.105076	0.0161947	8.68053e-11	12	0.0717997
T2D	N02BE	0.0149932	0.0162613	0.35652	11	0.283601
T2D	N02C	-0.0851305	0.0379841	0.0250123	13	0.233013
T2D	N06A	-0.0100336	0.0159094	0.528255	13	0.156389
T2D	R03A	0.0210576	0.0188577	0.264141	11	0.370814
T2D	R03BA	0.0126473	0.0230922	0.583906	11	0.709526
T2D	R06A	-0.000782401	0.024619	0.974647	13	0.129188
T2D	S01E	0.0535351	0.0391256	0.171222	13	0.201509
TC	A02B	-0.0521877	0.0174876	0.00284257	159	0.0558507
TC	A10	-0.107513	0.0254615	2.41536e-05	158	0.0559878
TC	B01A	0.296284	0.0160905	1.02159e-75	152	0.0933855
TC	C01D	0.309423	0.0410865	5.03443e-14	168	0.0649893
TC	C02	-0.0405871	0.0368865	0.271191	173	0.400272
TC	C03	0.0204978	0.0168679	0.224291	156	0.0510255
TC	C07	0.12612	0.0183853	6.89435e-12	152	0.0559217
TC	C08	0.242875	0.0177719	1.61434e-42	153	0.0526962
TC	C09	0.25447	0.0142558	2.87624e-71	134	0.0673942
TC	C10AA	0.838401	0.0170434	0	128	0.06292
TC	H03A	-0.0133185	0.0192426	0.488853	159	0.0776825
TC	L04	0.0373088	0.046983	0.427143	170	0.273929
TC	M01A	-0.0966147	0.0145845	3.48435e-11	165	0.0505739
TC	M05B	0.0345883	0.0333932	0.300301	166	0.0681243
TC	N02A	0.14959	0.0221469	1.43402e-11	170	0.0658083
TC	N02BA	0.30657	0.0182334	1.94014e-63	158	0.0711981
TC	N02BE	-0.105973	0.0136246	7.36382e-15	167	0.0815607
TC	N02C	-0.0439253	0.0398048	0.269802	173	0.0992368
TC	N06A	-0.0394531	0.0167237	0.0183187	174	0.133837
TC	R03A	-0.0262941	0.0197282	0.182592	154	0.067957
TC	R03BA	0.0272065	0.023748	0.251947	153	0.0523453
TC	R06A	0.0249138	0.0260564	0.338998	168	0.0920267
TC	S01E	-0.0799161	0.0411455	0.0521034	174	0.405045
TG	A02B	0.0523476	0.0234927	0.0258642	93	0.0596476
TG	A10	0.0665724	0.0374358	0.0753529	78	0.0541903
TG	B01A	0.334418	0.0209724	3.05449e-57	91	0.0706061
TG	C01D	0.295865	0.0527821	2.07763e-08	103	0.0604889
TG	C02	0.0544276	0.0486881	0.263617	100	0.0780887
TG	C03	0.0978881	0.022222	1.05783e-05	85	0.0801496
TG	C07	0.139665	0.0238655	4.85242e-09	82	0.0801845
TG	C08	0.315758	0.024999	1.42838e-36	81	0.0548639
TG	C09	0.30793	0.0209835	9.34075e-49	66	0.055843
TG	C10AA	0.699068	0.0224164	1.66977e-213	66	0.0684594
TG	H03A	0.00575879	0.0251654	0.818995	94	0.062083
TG	L04	-0.0107048	0.0613055	0.861383	106	0.0567796
TG	M01A	-0.0249692	0.0197053	0.205109	97	0.0703545
TG	M05B	-0.059204	0.0434103	0.172623	103	0.0584948
TG	N02A	0.163231	0.0299186	4.87428e-08	96	0.0511814
TG	N02BA	0.300746	0.0234449	1.14612e-37	98	0.0610978
TG	N02BE	-0.0219161	0.0179747	0.222739	97	0.0563714
TG	N02C	-0.0356821	0.052434	0.496179	104	0.151909
TG	N06A	0.0291806	0.0220577	0.185862	104	0.107533
TG	R03A	-0.0186439	0.0249656	0.455195	94	0.0577675
TG	R03BA	0.0805393	0.0309383	0.00923519	97	0.0653023
TG	R06A	0.0367077	0.034213	0.283309	101	0.0560508
TG	S01E	-0.0615035	0.053976	0.254512	105	0.0773306
